# Supplementary material for: Understanding pathogen–host interplay by expression profiles of lncRNA and mRNA in the liver of Echinococcus multilocularis-infected mice
Source: PLoS Negl Trop Dis. 2022 May 31;16(5):e0010435. doi: 10.1371/journal.pntd.0010435 (PMC9187083; doi:10.1371/journal.pntd.0010435)
Supplement: S1 Table — (XLSX) [file pntd.0010435.s002.xlsx]

## Sheet: Sheet1
ProbeName	sequence	TargetID	GeneID	GeneSymbol	Description	ChromosomalLocation	type	EnsemblID	RefSeqID	NONCODE2016	lncrnadb	chrom	start	end	strand	paper_lncRNA
GE_BrightCorner							control
DarkCorner							control
A_66_P131117	TCGAGAGGAGCTGCGCAAGATGCTGCTGTCCTGGCCCCGCAAGATTGTGCCTCATGGCCA	NM_201615	226278	Prlhr	Mus musculus prolactin releasing hormone receptor (Prlhr), mRNA [NM_201615]	chr19:60543004-60542945	coding					chr19	60543004	60542945	-
A_55_P2892644	ATCATGTATCTATCTGATGGTCTCCTGGAAGGATGGCGCCATACGCACATAGTTGCTTAT	XR_861794	102640846	Gm36816	PREDICTED: Mus musculus predicted gene, 36816 (Gm36816), transcript variant X5, ncRNA [XR_861794]	chr6:66940087-66940028	noncoding	ENSMUST00000205197.1				chr6	66940087	66940028	-
A_66_P107053	ATACTTGGCTTCTCATATGGGCACCAGGAAACCCAGACCTTGGTGTTTGTTCAAAGGATA	BU936433			AGENCOURT_10522320 NIH_MGC_169 Mus musculus cDNA clone IMAGE:6704204 5', mRNA sequence [BU936433]	chr13:3281446-3281726	coding					chr13	3281446	3281726	+
CUST_OEV3_025789	CTGGCTGAGGTAGACACTTTAAGTGCTTAGTAGGCAATACCAAGGAGTGGAGTATTACTT	NONMMUT106230.1				mm|chr19:044341145-044341086	noncoding			NONMMUT106230.1		chr19	44341145	44341086	-
A_66_P104881	GGATTCCCGTGCCCAGTGGTGGGAGGTCTTGTCCTTCCCTCAGTCTCTTCCCTTTACCCT	NM_001081260	228140	Tnks1bp1	Mus musculus tankyrase 1 binding protein 1 (Tnks1bp1), mRNA [NM_001081260]	chr2:84912942-84913001	coding					chr2	84912942	84913001	+
CUST_OEV3_037651	GGCTCTGAGACTAATTAGCCTAGGCCATAAACTTGGGCTCATTACCTGACTGTCTCATAA	NONMMUT090907.1				mm|chr13:018527496-018527437	noncoding			NONMMUT090907.1		chr13	18527496	18527437	-
A_51_P403636	TTATAAGCATCATTATTTATGTATTGTGCAATGTGTATAAACGAGAAGAATAAAGAAAAG	NM_001042660	17131	Smad7	Mus musculus SMAD family member 7 (Smad7), mRNA [NM_001042660]	chr18:75555371-75555430	coding					chr18	75555371	75555430	+
A_55_P2725560	TACTTCCAGTCCCCAAAAGATGCCATTTTCAATGTTCTCCTCTGAATTGAGAGCGATTTC	XR_375149	50518	a	PREDICTED: Mus musculus nonagouti (a), transcript variant X9, misc_RNA [XR_375149]	chr2:154777847-154778292	noncoding					chr2	154777847	154778292	+
A_52_P399584	CAGAGCTTGCAAGACATAAATGCCCTTGTCAAGATGACATGAAATAAATGTTTGCTGAGA	NM_181589	70466	Ckap2l	Mus musculus cytoskeleton associated protein 2-like (Ckap2l), mRNA [NM_181589]	chr2:129094717-129094658	coding					chr2	129094717	129094658	-
A_52_P70035	CCTGATTCCCCATTATCCACTATAGTGCCTGGTAGCTCATTATCATCATAAAAACAACAA	AK020244	109151	Chd9	Mus musculus adult male colon cDNA, RIKEN full-length enriched library, clone:9030205D12 product:unclassifiable, full insert sequence. [AK020244]	chr8:93398365-93398424	coding/noncoding			NONMMUT066644.2		chr8	93398365	93398424	+
CUST_OEV3_008651	GGGCTGAGCAAACCAGTAACCGGTGCCACTTTTTGATAATAACTGACTAATTTCTTTCCA	NONMMUT129330.1				mm|chr8:108959337-108959396	noncoding			NONMMUT129330.1		chr8	108959337	108959396	+
CUST_OEV3_083017	ATCGAAGTTGAGTCTTACATCGACGGCCCCCTGAAAAGAAGTATACATTTTACTTCGACG	mmu_circ_0007506					circRNA					chr18	75212634	75216417	+
CUST_OEV3_077362	GTCTGGAAGAGGACCGGGACGACCTCTAACTAGAGACGGAGTATCTTTCAATCTGTACTC	mmu_circ_0013771					circRNA					chr7	117632734	117703860	-
CUST_OEV3_044017	ATCTTAATGAGTAGCATCTACTTAAGCTCAAGGCTGTATCCCTGGAGCTGGAGGAGACAA	XR_380733		LOC102637874	PREDICTED: Mus musculus uncharacterized LOC102637874 (LOC102637874), transcript variant X6, ncRNA [XR_380733]	mm|chr10:98683089-98683030	noncoding			NONMMUT082517.1		chr10	98683089	98683030	-
CUST_OEV3_009219	GAAATAGCCTTGGGAAGTGGGGAGCCCAAGAATCATATCCTAGATAGTTCAACACATTGG	NONMMUT128574.1				mm|chr8:046273659-046273718	noncoding			NONMMUT128574.1		chr8	46273659	46273718	+
CUST_OEV3_060271	ATCCTATGATCACCAAGCCATAGGCCTGTGGACAAAGAGAAACTGTCTAAACGATACTCC	NONMMUT043400.2				mm|chr3:067320423-067320482	noncoding			NONMMUT043400.2		chr3	67320423	67320482	+	NovelTID_00004265
CUST_OEV3_027404	CTGCACAAATGAAGAGCATGCCTTCTTTCAAGGGAGGTAAAGTGTGAGTTAAGACTACAT	XM_006526053	338363	Tmem241	PREDICTED: Mus musculus transmembrane protein 241 (Tmem241), transcript variant X3, mRNA [XM_006526053]	mm|chr18:12139380-12139321	coding/noncoding			NONMMUT104104.1		chr18	12139380	12139321	-
A_51_P234956	TCACCAAACGAGGACTAAAAATTTGTGCTGATCCAGAAGCCAAATGGGTGAAAGCAGCGA	NM_008510	16963	Xcl1	Mus musculus chemokine (C motif) ligand 1 (Xcl1), mRNA [NM_008510]	chr1:166862079-166862020	coding					chr1	166862079	166862020	-
CUST_OEV3_032531	ATAAATAAGTGGATTTTGGAGAAGACCCATTCAGTCTGCAGTCGTGGGGAACTGTCAGAG	NONMMUT097477.1				mm|chr15:082912516-082912457	noncoding			NONMMUT097477.1;NONMMUT097476.1		chr15	82912516	82912457	-
CUST_OEV3_037674	TTATCTCAGAAAAGGTAAGGTCTACTCTCAGCCATGACCCTCTGAGGGAAGATAGCTATG	NONMMUT090880.1				mm|chr13:016076635-016076576	noncoding			NONMMUT090880.1		chr13	16076635	16076576	-
CUST_OEV3_015259	AGGTGTATGTGCCATGTCATCTACTTTCTCTTCCTTTCTTAAGGATGCCTTGTACTTATT	NAP051565-1				mm|chr5:064909952-064909893	noncoding			NONMMUT120564.1		chr5	64909952	64909893	-
A_51_P105000	GGGGCTTGAGTTGTGAATGGTGAATCAAACTAATGAGTACCAAGAATTTAAAATTTATCG	NM_001011800	258019	Olfr212	Mus musculus olfactory receptor 212 (Olfr212), mRNA [NM_001011800]	chr6:116467090-116467149	coding					chr6	116467090	116467149	+
CUST_OEV3_046376	GTGAACAGTTAACCCCAGCAATATCCTAGGTATTCCCAGGTATTCCCAGTATTCTAGGTA	NONMMUT079421.1					noncoding			NONMMUT079421.1;NONMMUT079420.1		chr1	182705404	182708731	-
A_52_P506461	AAGTTTAGTTATGGTGAGGTCTTTTTCTCTTTCGGAATCCGATTGTGTTAATCTGAGACA	NM_183288	544817	Arhgap27	Mus musculus Rho GTPase activating protein 27 (Arhgap27), transcript variant 3, mRNA [NM_183288]	chr11:103221134-103221075	coding					chr11	103221134	103221075	-
CUST_OEV3_054074	TCATGTTATCAGACTCCAAACCTGAGCCTACGTCAGCAATACCCTTAACAGTGAGAAACT	AK038210			Mus musculus 16 days neonate thymus cDNA, RIKEN full-length enriched library, clone:A130086N13 product:unclassifiable, full insert sequence. [AK038210]	mm|chr7:89019271-89019212	noncoding			NONMMUT062480.2		chr7	89019271	89019212	-
CUST_OEV3_070063	TAAACTAGCTTTCTGGATTCCTCTTGAGTCCAGCATCAAGGCTCTTCAGTGCCGAATTAG	AK078010			Mus musculus 11 days embryo head cDNA, RIKEN full-length enriched library, clone:6230409N20 product:unclassifiable, full insert sequence. [AK078010]	mm|chr12:81739435-81739376	noncoding			NONMMUT014842.2		chr12	81739435	81739376	-
CUST_OEV3_058495	AGAAAAACAGAAAACTAGTTGGTGAGTTTGAAGGGTTCCTTTCCATTTCTAAAGCATGCC	AK164075	20280	Scp2	Mus musculus 7 days embryo whole body cDNA, RIKEN full-length enriched library, clone:C430050K03 product:unclassifiable, full insert sequence. [AK164075]	mm|chr4:107757236-107757177	noncoding			NONMMUT048569.2		chr4	107757236	107757177	-
CUST_OEV3_032828	AGGGGACAATGATAGAGATGAGGCATTAGTTTTTAGAGTGTGAACCCCTGAACATGTTGT	NONMMUT097110.1				mm|chr15:051601126-051601067	noncoding			NONMMUT097110.1		chr15	51601126	51601067	-
CUST_OEV3_018720	ATTTGTTCATGCTCTGTGATACCCTGAGAAGGCTGGGGACACATTGGATATTTTCTCAAT	NONMMUT115889.1				mm|chr4:141438392-141438451	noncoding			NONMMUT115889.1		chr4	141438392	141438451	+
CUST_OEV3_038418	GTCACCTGTAGTACGGTAGGTAGCAGTCAGCAAACGTTGGCTATCTCCCAAGTCATTGTC	XR_382389		LOC102636789	PREDICTED: Mus musculus uncharacterized LOC102636789 (LOC102636789), transcript variant X1, ncRNA [XR_382389]	mm|chr13:53572464-53572523	noncoding			NONMMUT089873.1		chr13	53572464	53572523	+
A_55_P1997372	AGTGACATCCTTTCCAAGGAAGGAGCCAGGATGTGGGGTGGTGCTGACCTAGATCTCGCA	NM_001081266	243510	Ccdc142	Mus musculus coiled-coil domain containing 142 (Ccdc142), mRNA [NM_001081266]	chr6:83058830-83058889	coding/noncoding	ENSMUST00000154457.1;ENSMUST00000125657.1		NONMMUT123974.1;NONMMUT057579.2;NONMMUT057575.2;NONMMUT057574.2		chr6	83058830	83058889	+
A_52_P364757	ATGAGAACCATTCGAGAAGTCCGTACACTCGTCACCCGCGTCATCACAGATGTTTATTAT	NM_013735	27223	Trp53bp1	Mus musculus transformation related protein 53 binding protein 1 (Trp53bp1), transcript variant 1, mRNA [NM_013735]	chr2:121037101-121037042	coding					chr2	121037101	121037042	-
A_55_P2157586	TTTTATCTTGTATCAGGTCTGCGAAGACTTTGGGGTGATAGCAACCTTTAACCCCAAGCC	NAP060515-1				chr18:038519536-038519477	coding					chr18	38519536	38519477	-
CUST_OEV3_068158	TCAGTGACATTAGCCTGTCCACACAGAGTATCTAGAAAAACTAAAGTTGGGGTGTTCTCC	NONMMUT020503.2				mm|chr14:044293088-044293147	noncoding			NONMMUT020503.2		chr14	44293088	44293147	+
A_55_P2544963	ACTGATACATTCTACCAACAGCCAATCACATCAGTCAAGGAAATGCATAGTGCAGAGAGT	XR_377737	102640309	Gm36408	PREDICTED: Mus musculus predicted gene, 36408 (Gm36408), ncRNA [XR_377737]	chr6:66215511-66098493	noncoding					chr6	66215511	66098493	-
CUST_OEV3_032684	CACAAGTATGGTCCCCTGTAATGAGTAAATATAAGCACACATACTGCACAGCCACACAGA	NONMMUT097287.1				mm|chr15:074064860-074064801	noncoding			NONMMUT097287.1;NONMMUT097286.1		chr15	74064860	74064801	-
CUST_OEV3_069225	CCAGGCCTAAGGACCACAAATAACCAAAAATTTCTGCAAGTGCACTTTACCATTACATGA	AK143018			Mus musculus 0 day neonate lung cDNA, RIKEN full-length enriched library, clone:E030040B02 product:unclassifiable, full insert sequence. [AK143018]	mm|chr13:43496077-43496018	noncoding			NONMMUT017209.2		chr13	43496077	43496018	-
A_55_P2160322	TGATGAGGACAGTGAAGATGACTCAGAAGATGATGAGGACATGCAAGACATGGATGAGAT	NM_027532	75430	Anapc15	Mus musculus anaphase prompoting complex C subunit 15 (Anapc15), transcript variant 3, mRNA [NM_027532]	chr7:109047449-109047508	coding					chr7	109047449	109047508	+
CUST_OEV3_035361	AGTATGGGTAAAGATTGGTCCTTCTAAGCTCTGTTCCCATACAGGTCTATCTCAGTACTT	NONMMUT093889.1				mm|chr14:017675227-017675168	noncoding			NONMMUT093889.1		chr14	17675227	17675168	-
A_55_P2583223	ATTGTCTTTATATTCTTGGTTTGTGAGTGCCGTTTGGCCTTCCGAGACTGGACAGTAAGA	XR_397011	105242494	LOC105242494	PREDICTED: Mus musculus uncharacterized LOC105242494 (LOC105242494), transcript variant X1, ncRNA [XR_397011]	chr16:39116388-39117055	noncoding					chr16	39116388	39117055	+
A_55_P2119302	GAAGACTTTTGAGAGTGTATACAAATGGCAGGTATTTACATCTTCACTTTTCTTCTCTGT	AK013065	211660	Cspp1	Mus musculus 10, 11 days embryo whole body cDNA, RIKEN full-length enriched library, clone:2810410C16 product:RIKEN cDNA 4930413O22 gene, full insert sequence. [AK013065]	chr1:10056871-10056930	coding					chr1	10056871	10056930	+
A_52_P563375	ACCAGAACCACAGCCTTTAGGGTCTGTGCTTTTCCCCAAGGTCAAGGTCAAATAAAAGAA	NM_025622	107753	Lgals2	Mus musculus lectin, galactose-binding, soluble 2 (Lgals2), mRNA [NM_025622]	chr15:78681374-78681315	coding					chr15	78681374	78681315	-
CUST_OEV3_077165	GTTCACTCATTCGTACACTTACTCCGGAGACCGAGGTTACTGTCCGAGTGCCCGTAGGAA	mmu_circ_0013995					circRNA					chr7	148699632	148708600	-
A_55_P2387379	AAGAAAAGAAAAAGGAGTGCTTAGCAACCTTCACTGGGTCCCCCTCATTCAGTCTGCATT	BY741467	72523	2700005E23Rik	BY741467 RIKEN full-length enriched, B16 F10Y cells Mus musculus cDNA clone G370100D13 5'. [BY741467]	chr14:118489512-118489571	coding					chr14	118489512	118489571	+
CUST_OEV3_040460	GGAAAGCAGTAGAGTGGACTGAGCTAAGAGATTATGCAGCACAGGACTTCCTACTCAATA	NONMMUT087179.1				mm|chr12:071351771-071351830	noncoding			NONMMUT087179.1		chr12	71351771	71351830	+
CUST_OEV3_077378	TAGAAATAACGATGACCCTAGAAGTGCTTGAAGGTCGAACAAAGCTGTAAGGAAGTCGTC	mmu_circ_0013754					circRNA					chr7	117058234	117062991	-
CUST_OEV3_030592	CAATCGGCTTACACAGGTACCTCTTAGGTGTTTGCTTAAAAGTTTTACTCCGATCAGGGC	NONMMUT099931.1				mm|chr16:074487211-074487152	noncoding			NONMMUT099931.1;NONMMUT099930.1		chr16	74487211	74487152	-
A_55_P2719749	AAATATTAACAATGCAGCCTCTGTCCATTCATCAGACTGGCCTTGACAGAGATCTGCCCA	ENSMUST00000133497	109242	Kif24	kinesin family member 24 [Source:MGI Symbol;Acc:MGI:1918345] [ENSMUST00000133497]	chr4:41409442-41408681	coding					chr4	41409442	41408681	-
CUST_OEV3_068622	TGTACTTTATAGAGCCAAAGAAGTTACTCGCAAGTGACTGATTCACCATGTTGGCCCAAC	AK089884			Mus musculus activated spleen cDNA, RIKEN full-length enriched library, clone:F830043H10 product:unclassifiable, full insert sequence. [AK089884]	mm|chr13:109285817-109285758	noncoding			NONMMUT019222.2		chr13	109285817	109285758	-
CUST_OEV3_082040	ACAAAACAGAGGTATCGGTTACCAACAGTCACACTAAACCATCCCGACGTCCACACGTTC	mmu_circ_0008586					circRNA					chr1	21459550	21477414	-
A_66_P103547	GCAAGAAATCGCAGGGAAATGTTGATAATAAGGAGCGTGCACTTGGTGAAGTTGTGGGAG	ENSMUST00000122024			predicted gene 11581 [Source:MGI Symbol;Acc:MGI:3652083] [ENSMUST00000122024]	chr1:60866428-60866487	coding					chr1	60866428	60866487	+
A_52_P310981	CACCATAATTACATTCCTAACTAGAATTAGTATGTCTGCCTTTGTATCTCTATGCTGTAC	NM_007917	13684	Eif4e	Mus musculus eukaryotic translation initiation factor 4E (Eif4e), mRNA [NM_007917]	chr3:138219236-138219295	coding					chr3	138219236	138219295	+
A_51_P399538	CGACATGGAGGTCAGCGCCACCGAACTCATGAATATCCTCAACAAGGTCGTGACCCGACA	NM_009795	12336	Capns1	Mus musculus calpain, small subunit 1 (Capns1), mRNA [NM_009795]	chr7:30977522-30977245	coding					chr7	30977522	30977245	-
CUST_OEV3_061468	TTCTCTAACCGTGAACTTCAATTGTGGGTCGAATACGATGAGTGAGAAATCGTGCTTTGG	AK148297			Mus musculus B16 F10Y cells cDNA, RIKEN full-length enriched library, clone:G370082L11 product:unclassifiable, full insert sequence. [AK148297]	mm|chr2:125473416-125473357	noncoding			NONMMUT039623.2		chr2	125473416	125473357	-
CUST_OEV3_000398	AAACACCCTTGTCCGTTGGGGTCAAAGGATGCCTAAGAAAACCCCCAAGAATTACATTTA	NovelTID_00005980				mm|chr8:025523452-025523511	noncoding			NONMMUT064943.2;NONMMUT064942.2		chr8	25523452	25523511	+	NovelTID_00005981;NovelTID_00005980
A_55_P2122491	CATTGGTTCTGTATAATTGATAGTACAAGTGTGGACCCTTATATTTCTAACAGTTCCGTT	ENSMUST00000182143			predicted pseudogene 6222 [Source:MGI Symbol;Acc:MGI:3648722] [ENSMUST00000182143]	chrX:100958331-100958272	coding/noncoding			NONMMUT073516.2		chrX	100958331	100958272	-
A_51_P187697	CATGGACTACAAAAAATACTGTTGTGGAACTTGTTAACAAAGAGGAGCAATGGTAAAACT	NM_028984	74528	Mgme1	Mus musculus mitochondrial genome maintainance exonuclease 1 (Mgme1), transcript variant 2, mRNA [NM_028984]	chr2:144106028-144106087	coding					chr2	144106028	144106087	+
CUST_OEV3_055682	GTAATAATCTTGTCTTTTATGTCCAGGGGTTGTCTCCAGCATGACCGAAAGCAGGTACTC	XR_377596		LOC102639273	PREDICTED: Mus musculus uncharacterized LOC102639273 (LOC102639273), transcript variant X1, ncRNA [XR_377596]	mm|chr6:47112773-47112714	noncoding			NONMMUT057136.2;NONMMUT057129.2		chr6	47112773	47112714	-
A_55_P2441059	AACTTTGTAGGTGTTGATGGGGTGCATGCATTTCTACAGACCTATTCCCGTGAGATCTCA	NM_033584	93709	Pcdhga1	Mus musculus protocadherin gamma subfamily A, 1 (Pcdhga1), mRNA [NM_033584]	chr18:37823813-37823872	coding					chr18	37823813	37823872	+
CUST_OEV3_066201	AATCTTAAAACGGGGTGGGGGCTTTTCTTACTGTTTGCAGCCTATGGAATACTGATTCTC	NONMMUT026164.2				mm|chr16:030541163-030541222	noncoding			NONMMUT026164.2		chr16	30541163	30541222	+
A_55_P2066041	AAATGCCATACTGTGAATGGCCACAACTGTGAAGTAAGAAAGGCCCTGTCAAAGCAAGAG	NM_010447	15382	Hnrnpa1	Mus musculus heterogeneous nuclear ribonucleoprotein A1 (Hnrnpa1), transcript variant 1, mRNA [NM_010447]	chr15:103072642-103072701	coding/noncoding			NONMMUT094455.1		chr15	103072642	103072701	+
CUST_OEV3_006740	GTGAGGATGTCACATAACAAGGAACTTTGATCCCCATTATCAAATAGTTTTCTGTTCTGT	NONMMUT131638.1				mm|chr8:114286071-114286012	noncoding			NONMMUT131638.1		chr8	114286071	114286012	-
A_66_P121288	ACCCAACTCCAGTGCTCTCTGTCTTTTAGTACAGGATTTTCACCCATGTGCATGAAAAAT	NM_025355	66104	Tceal6	Mus musculus transcription elongation factor A (SII)-like 6 (Tceal6), mRNA [NM_025355]	chrX:131743335-131743276	coding					chrX	131743335	131743276	-
A_55_P2742271	GCAACATTCAGATGTGGAATTTAAGAAGCGTAGTTCTAGATTTCAGTTTGAGTATGCAAT	BC023323	320226	Ccdc171	Mus musculus RIKEN cDNA 4930473A06 gene, mRNA (cDNA clone IMAGE:3983558). [BC023323]	chr4:83201208-83201267	coding					chr4	83201208	83201267	+
CUST_OEV3_081693	GAGGTCTGTCGACCAATGGATCGTTGACCCTAATTTAGCCTAGGCGGTCCACCGTCGGAA	mmu_circ_0008966					circRNA					chr1	75556208	75556338	+
A_51_P457244	CCCTGGGAAATCCTTACTTGGGAACGTTTGATTTAATAAACATGAAATAGTTTCAGACTT	NM_021365	27083	Xlr4b	Mus musculus X-linked lymphocyte-regulated 4B (Xlr4b), transcript variant 1, mRNA [NM_021365]	chrX:70467736-70467792	coding					chrX	70467736	70467792	+
CUST_OEV3_001141	TCAGCACCTTTACTTTTCACTGCTACTATTTGTTGTTCTCAACTGCCTCAGTTTTGCAGT	NovelTID_00003671				mm|chr19:004066869-004066810	noncoding			NONMMUT033454.2		chr19	4066869	4066810	-	NovelTID_00003671
CUST_OEV3_090698	ACCCTAGATCTAGGATTCTAGAATCCCAGACCCAGTAAATCACCACACTACAGAGTGGTT	AK157064			Mus musculus activated spleen cDNA, RIKEN full-length enriched library, clone:F830117D20 product:unclassifiable, full insert sequence. [AK157064]	mm|chr19:10317056-10317115	noncoding			NONMMUT033874.2		chr19	10317056	10317115	+	KnowTID_00004050
A_55_P2032916	AGTCAGCCACTCTGTTTCACAGTCACTGCCTGCTGGTGGGAACTTCTTGGCTGGAGTGCT	NM_139142	102680	Slc6a20a	Mus musculus solute carrier family 6 (neurotransmitter transporter), member 20A (Slc6a20a), mRNA [NM_139142]	chr9:123546090-123546031	coding/noncoding	ENSMUST00000164734.1		NONMMUT133761.1;NONMMUT071532.2		chr9	123546090	123546031	-
CUST_OEV3_044954	GCAGCCAACACTGTTTATAGAAGAGAAAACATGTGGCTTGTTATCTTACATGAGCAGCCT	NONMMUT081319.1				mm|chr10:008637771-008637712	noncoding			NONMMUT081319.1		chr10	8637771	8637712	-
CUST_OEV3_010594	GACAGAATTGTCTTTCTGTCCCTGAGCATGGACTGCTTTCATTGTTTCATTTTTTGAGTG	NONMMUT126703.1				mm|chr7:038735957-038735898	noncoding			NONMMUT126703.1		chr7	38735957	38735898	-
CUST_OEV3_079583	GTTTGACCCTACCTAGCCGGAAAGTCGCACCGGAAGAAATTATGAAAGTACCGTATGTTC	mmu_circ_0011290					circRNA					chr4	133427464	133427858	-
CUST_OEV3_051329	TGGTTTTGCTCATTCCATTTGGCTGGCTGATTTGACCAAACATCGTTTCAACATCTTTTC	AK145427			Mus musculus 5 days embryo whole body cDNA, RIKEN full-length enriched library, clone:I0C0043H22 product:unclassifiable, full insert sequence. [AK145427]	mm|chr9:92508258-92508317	noncoding			NONMMUT070441.2		chr9	92508258	92508317	+
A_51_P218402	ATTTTACTTAGATGGCCATTTCTTAGGATGCTGTCAACTGTATATGAAAATGAAGGGAGA	ENSMUST00000177704	329154	Ankrd44	ankyrin repeat domain 44 [Source:MGI Symbol;Acc:MGI:3045243] [ENSMUST00000177704]	chr1:54711831-54711772	coding					chr1	54711831	54711772	-
A_55_P2150796	TGAGAACCTTGACCGGCAACTTCAAGACAGCTGTGAGGAGGACCTGAGCGAGAAGGAGAA	NM_001159910	668158	Ccdc85c	Mus musculus coiled-coil domain containing 85C (Ccdc85c), mRNA [NM_001159910]	chr12:109445416-109445357	coding					chr12	109445416	109445357	-
A_55_P2738728	TGGGAGGAATCCCAGAGCTCAGTTTTGTAAAAGGAATCTCGAATCTAGAAATGCCCACTT	NM_001168693	19011	Endou	Mus musculus endonuclease, polyU-specific (Endou), transcript variant 2, mRNA [NM_001168693]	chr15:97542390-97542331	coding					chr15	97542390	97542331	-
CUST_OEV3_000428	ATCATAAAAGACACTTCAGAATACGCTACTGGTCATATGTTCCTGCCTTGTCCGCTAAGC	NovelTID_00005899				mm|chr7:107679486-107679427	noncoding			NONMMUT062941.2		chr7	107679486	107679427	-	NovelTID_00005899
A_51_P212440	TCTAGTTGAGCCTTTCAGAAGGCAGTCTGTTGGGTATAGTTCTTTATGCTCTGTGCAGAC	ENSMUST00000125312	140546	Eri3	exoribonuclease 3 [Source:MGI Symbol;Acc:MGI:2153887] [ENSMUST00000125312]	chr4:117288111-117288170	coding					chr4	117288111	117288170	+
A_55_P2015113	CTTGCTGTCCACATTGAATGTCAACCCATCTGAGTATGCTAAAAGATGATATCATAAAAT	NM_053069	11793	Atg5	Mus musculus autophagy related 5 (Atg5), mRNA [NM_053069]	chr10:44083997-44084056	coding					chr10	44083997	44084056	+
CUST_OEV3_072522	GAAAAGATTTCATGACGTCAATGGTCGGGTTTGTAGGTTTAAGTCTTTCATGGGCAGTTG	AK140940			Mus musculus 16 days embryo head cDNA, RIKEN full-length enriched library, clone:C130077B17 product:unclassifiable, full insert sequence. [AK140940]	mm|chr10:110651399-110651458	noncoding			NONMMUT007328.2		chr10	110651399	110651458	+
CUST_OEV3_000811	AAAGTGTTTCTTTCCGTTCTGACTTCCCACCTCTTTACTATCAGTATGCTTTTGTATGGG	NovelTID_00004612				mm|chr4:049524726-049524785	noncoding			NONMMUT047234.2		chr4	49524726	49524785	+	NovelTID_00004612
CUST_OEV3_043146	CAAACTATGACTCTATAAATCTGCCACACACTGATAAAGTCAGAGCCCTCAGGACCTGAC	NONMMUT083611.1				mm|chr11:049808167-049808226	noncoding			NONMMUT083611.1		chr11	49808167	49808226	+
CUST_OEV3_026752	AAGATTTAAAGTGTACTGAAGCTGAGAGTACAGAAGCCACCACCCAGTGGTACATTTCCC	NONMMUT104933.1				mm|chr18:077069175-077069116	noncoding			NONMMUT104933.1		chr18	77069175	77069116	-
A_55_P2164778	TGAGGTGCTAGTGGGTATTAATTAACTTTCATCTGTGCCATGTTCTACTAAAACATTCTC	NM_008959	19210	Ptdss1	Mus musculus phosphatidylserine synthase 1 (Ptdss1), mRNA [NM_008959]	chr13:67098825-67098884	coding					chr13	67098825	67098884	+
CUST_OEV3_053456	TGTTTCTTACCAGGAAGATCCAGAGTGACTCCTGCCTTAAAGTGAGAGGTCATCAAGTCT	AK043053			Mus musculus 7 days neonate cerebellum cDNA, RIKEN full-length enriched library, clone:A730051G09 product:unclassifiable, full insert sequence. [AK043053]	mm|chr8:4178598-4178657	noncoding			NONMMUT064436.2		chr8	4178598	4178657	+
CUST_OEV3_045314	AGATGTCGGCTCATTTAATTTCCAGCTATGTACATAGGCTTTTTAACATACAGAATAGGT	NONMMUT080816.1				mm|chr10:099317350-099317409	noncoding			NONMMUT080816.1		chr10	99317350	99317409	+
CUST_OEV3_090640	CATGGATGTGGAGGTCAAAGGTTGATGCCACGAGTCTTCCTTAGTTTTCTACATCCTATT	AK154159			Mus musculus NOD-derived CD11c +ve dendritic cells cDNA, RIKEN full-length enriched library, clone:F630005E13 product:unclassifiable, full insert sequence. [AK154159]	mm|chr2:15453606-15453665	noncoding			NONMMUT035861.2		chr2	15453606	15453665	+	KnowTID_00004309
CUST_OEV3_025109	AATGCAGTGATTGAGAAAGAGGAGCATTGATGAAATGAATTAGCTGTGCAAACCCGATGA	XR_374576		LOC102637387	PREDICTED: Mus musculus uncharacterized LOC102637387 (LOC102637387), transcript variant X1, ncRNA [XR_374576]	mm|chr2:62822626-62824037	noncoding			NONMMUT107144.1		chr2	62822626	62824037	+
CUST_OEV3_026144	GGTGGGGTATACAGGAGGAAAGGCCACATTGTTGCTAAAAGCATTACATACTTAATTTGC	NONMMUT105747.1				mm|chr19:059727059-059727118	noncoding			NONMMUT105747.1		chr19	59727059	59727118	+
CUST_OEV3_036192	TTTTAATTCTACCCAGTAATTGGGTATTGTGATGCTGACCATGGGGTGCATGGGGCTTTT	NONMMUT092843.1				mm|chr14:049195833-049195892	noncoding			NONMMUT092843.1		chr14	49195833	49195892	+
CUST_OEV3_005275	CTAAAAATAGCTGAGTGCAAGGCTGTCGACAAAGAAAAACGATTCCAGCACAGCAAGAGA	NONMMUT133563.1				mm|chr9:112261344-112261403	noncoding			NONMMUT133563.1		chr9	112261344	112261403	+
CUST_OEV3_015747	CTCATTTTAAACCTGCCTCCAGATGTTTGTAGCCAAAGACATATCGCTCATTGCCCATCA	NONMMUT119911.1				mm|chr5:005497208-005497149	noncoding			NONMMUT119911.1		chr5	5497208	5497149	-
CUST_OEV3_000609	TCGGGCAACATGTTGTAGAGAAATATTGCTCGATTCATGGAATCCAGGAAACAGAAAGGA	NovelTID_00005333				mm|chr5:128208356-128208297	noncoding			NONMMUT054591.2		chr5	128208356	128208297	-	NovelTID_00005333
A_65_P15155	AGCAGAGATTCTTAGCTACTGGAGATTTTGGTGGAAATCTTCATATATGGAACTTGGAAG	NM_178909	103784	Wdr92	Mus musculus WD repeat domain 92 (Wdr92), mRNA [NM_178909]	chr11:17119069-17122210	coding					chr11	17119069	17122210	+
A_55_P2739132	TGTTTGTCCCAGGTCAAATTGTACAGAAACTTAATAAAAGTGGCATATGTAGTTGTACGG	AK171932	93836	Rnf111	Mus musculus activated spleen cDNA, RIKEN full-length enriched library, clone:F830020E13 product:ring finger 111, full insert sequence. [AK171932]	chr9:70303779-70303720	coding					chr9	70303779	70303720	-
A_55_P2109569	CCAGAAGATGTTTTCCAAAACTGTCAATTGTTGTGTTGTCATTGTTGTTTCATTTCCTGA	NM_011471	20759	Sprr2e	Mus musculus small proline-rich protein 2E (Sprr2e), mRNA [NM_011471]	chr3:92157288-92157347	coding					chr3	92157288	92157347	+
A_66_P105153	AATATGTATGGGTGTCTCCATGGTCGCCAACTCAAGCTGGTTCTGCCACTTACCTTTAAA	AK046594	319323	B430119L08Rik	Mus musculus 4 days neonate male adipose cDNA, RIKEN full-length enriched library, clone:B430119L08 product:unclassifiable, full insert sequence. [AK046594]	chr12:105136915-105136974	coding/noncoding	ENSMUST00000130054.1		NONMMUT088952.1;NONMMUT087597.1;NONMMUT015492.2		chr12	105136915	105136974	+
CUST_OEV3_048023	AGGAAGACTAGGTCAAGCTTATCCACGATATTAAGCCCACTTCTCTGTCTCTGTCTCTCT	NONMMUT077339.1				mm|chr1:013052047-013051988	noncoding			NONMMUT077339.1		chr1	13052047	13051988	-
CUST_OEV3_011792	TACTGGAGCCAGAGAGAGTCACAAAGGAATTTAGCATGCATCTGTAATAAAGCAAACCTT	NONMMUT125157.1				mm|chr7:054468358-054468417	noncoding			NONMMUT125157.1		chr7	54468358	54468417	+
A_52_P472319	AGGGAATTTCTGCTTCAGCCACCAAGCAGTTGTCTGTGTCCCTCATCCAGAGGGGGCCTT	NM_026376	67784	Plxnd1	Mus musculus plexin D1 (Plxnd1), mRNA [NM_026376]	chr6:115905374-115905315	coding					chr6	115905374	115905315	-
A_51_P401628	CCTTCAAAGAATATTAAAAAGTCTTCAGGGGCTCCACCTTCAATGGCTACAAACTGGACC	XM_006497201	67769	Gpatch2	PREDICTED: Mus musculus G patch domain containing 2 (Gpatch2), transcript variant X9, mRNA [XM_006497201]	chr1:189057661-189057847	coding					chr1	189057661	189057847	+
CUST_OEV3_011592	GTATTCAGCTTGACTTTGCCCACCTGGTCTGATTGCTCTCCAAAATCCAACCTATTTGAG	NONMMUT125414.1				mm|chr7:078850902-078850961	noncoding			NONMMUT125414.1		chr7	78850902	78850961	+
CUST_OEV3_067036	CTTTCTTCTACTCTTCCAGGGAAGTGTATGTAGCAGGTAAGCTGACCTCTTCAGGAAGAT	AK142021			Mus musculus 12 days embryo eyeball cDNA, RIKEN full-length enriched library, clone:D230005B06 product:Warning: possibly chimeric clone, full insert sequence. [AK142021]	mm|chr15:063534149-063534208	noncoding			NONMMUT023741.2		chr15	63534149	63534208	+	KnowTID_00002775
A_66_P140002	TTTCTCCACCACTTTACCTTTAGCTTGTGTTTCAGTATTGAAAGTCTGCCTTTTTGTACA	XR_888676	105246765	LOC105246765	PREDICTED: Mus musculus uncharacterized LOC105246765 (LOC105246765), transcript variant X1, ncRNA [XR_888676]	chr5:115295218-115295159	noncoding			NONMMUT053932.2;NONMMUT053929.2		chr5	115295218	115295159	-
CUST_OEV3_037036	CAAGTCCTTGTGGCGTAGTGTGTTGTGATTCCCTAATACCACACTGCAATACATTTCTCC	NONMMUT091723.1				mm|chr13:072739179-072739120	noncoding			NONMMUT091723.1		chr13	72739179	72739120	-
CUST_OEV3_059074	TATGCTCTTGAGGAAGTTTGTTACTGAGAAGAACTGACTAGGAGTGAGGCTCTTCCTTAT	AK143474			Mus musculus 8 cells embryo 8 cells cDNA, RIKEN full-length enriched library, clone:E860008H02 product:unclassifiable, full insert sequence. [AK143474]	mm|chr4:45019289-45019230	noncoding			NONMMUT047081.2		chr4	45019289	45019230	-
A_66_P112521	GGGAAAAATCGTGAAACGTCAAGAGCTTATTAATGACAGTACAAACAAAGACCATCTCAA	NM_027943	71830	Pdilt	Mus musculus protein disulfide isomerase-like, testis expressed (Pdilt), mRNA [NM_027943]	chr7:126643886-126641729	coding					chr7	126643886	126641729	-
CUST_OEV3_059344	TCCTCCAAGATTCGTAACTCTTACTTCGTTGTTTTCTTATGTGGCTTCTTATAGCAATGT	AK040948			Mus musculus adult male aorta and vein cDNA, RIKEN full-length enriched library, clone:A530050C20 product:unclassifiable, full insert sequence. [AK040948]	mm|chr4:19532017-19532076	noncoding			NONMMUT046356.2;NONMMUT046354.2;NONMMUT046355.2		chr4	19532017	19532076	+
A_55_P2007693	TAAAGTGAGAAGGTTCAGCCCCTGTATTTAAAGCCTCGACTGCCTTTAAAGCATGGTTCC	XM_006515313	100042945	Gm4120	PREDICTED: Mus musculus predicted gene 4120 (Gm4120), mRNA [XM_006515313]	chr12:24986950-24986928	coding/noncoding			NONMMUT088049.1;NONMMUT013645.2		chr12	24986950	24986928	-
CUST_OEV3_093499	AGAGCACCGGATGGTTAAGGTCAAGGAGATTCTCACAAAGGATCCAGTAATTTCATTTTT	ENSMUST00000146671.7				mm|chr4:145584483-145584437	noncoding	ENSMUST00000146671.7		NONMMUT050527.2		chr4	145584483	145584437	-
CUST_OEV3_064767	AATGGGTTTTGCCAGTGGGGTTCTGCCAGTCATAACAATAGAAATATAACAGAATCCCAC	AK140968			Mus musculus 16 days embryo head cDNA, RIKEN full-length enriched library, clone:C130086H07 product:unclassifiable, full insert sequence. [AK140968]	mm|chr9:94751266-94751207	noncoding			NONMMUT030346.2		chr9	94751266	94751207	-	KnowTID_00003713
CUST_OEV3_029688	TGGGAAGCACTCCTACGACCACCCCAGCTTATAGCAGAAATTCTGCTTCCATTCTAAAAA	NONMMUT101124.1				mm|chr17:048195475-048195534	noncoding			NONMMUT101124.1		chr17	48195475	48195534	+
A_55_P1999187	ATCTGTCTGTGATCTGCTGTTATTAGCAGACAAAGCTAATACACTCATATGTCTTGATTC	NM_026952	69131	Cdk12	Mus musculus cyclin-dependent kinase 12 (Cdk12), transcript variant 3, mRNA [NM_026952]	chr11:98107958-98108017	coding					chr11	98107958	98108017	+
CUST_OEV3_003382	TCATACCCCATAAATGAAAAGGAGCAATTTGAATAAAACTTCAAGCTTAGACATGGGTCT	NONMMUT136013.1				mm|chrX:055202550-055202609	noncoding			NONMMUT136013.1		chrX	55202550	55202609	+
CUST_OEV3_009096	AGGCCAGAGTATTTGACTACCAAGAGTTTAATAACCCACTGATTAAAGAGTAAAAGGGAA	NONMMUT128733.1				mm|chr8:062425515-062425574	noncoding			NONMMUT128733.1		chr8	62425515	62425574	+
CUST_OEV3_023967	TCTACACAGCTACAGTTGGCAGAAGGGTTTTGTATGATAAGCTAGTCAAAGGTAGGCCAC	NONMMUT108699.1				mm|chr2:013859408-013859349	noncoding			NONMMUT108699.1		chr2	13859408	13859349	-
CUST_OEV3_032946	CTGAGTCAGAGAGCTGGAGAATGGAAGCTGCCTTTATCTTGGGGCAGATATTGATTTAAC	NONMMUT096946.1				mm|chr15:037828527-037828468	noncoding			NONMMUT096946.1		chr15	37828527	37828468	-
CUST_OEV3_073805	TTGAAACCCAGGTACCTACCAAATGTTCTTTCACTGTGTTGTCCACAATATGGAGAGGAA	AK039105			Mus musculus adult male hypothalamus cDNA, RIKEN full-length enriched library, clone:A230096M22 product:unclassifiable, full insert sequence. [AK039105]	mm|chr1:168972767-168972826	noncoding			NONMMUT003674.2		chr1	168972767	168972826	+
CUST_OEV3_024998	GGACTGTATCTTTCCCATCTTTTCTGTACTGTCCAATGTGGTTACCTGGTCACAGTGATC	NONMMUT107272.1				mm|chr2:071468513-071468572	noncoding			NONMMUT107272.1		chr2	71468513	71468572	+
CUST_OEV3_042959	AGAGTCAGCAGTCTCCACGGTGGCTTTTCTATTTATATTTAAAAGATTGTAGTCCTAACA	NONMMUT083866.1				mm|chr11:069191524-069191583	noncoding			NONMMUT083866.1		chr11	69191524	69191583	+
CUST_OEV3_025987	TTTTTTGTTGTTGTTTTTAGGTGCAGCCTGAGCTCACACCTGATTCTATAGGCTGAACCT	NONMMUT105977.1				mm|chr19:023009543-023009484	noncoding			NONMMUT105977.1		chr19	23009543	23009484	-
CUST_OEV3_025466	TCCATTCTATATGGATCCTGGTCCAAGAAACTTGTGTGGCTATCCACAGTTCACTCAACC	NONMMUT106647.1				mm|chr2:014427227-014427286	noncoding			NONMMUT106647.1		chr2	14427227	14427286	+
CUST_OEV3_077573	TTGTCCAGGTAGTTGACCCGACTCGAGACTCGGACAGCTGTGTTAGCGTCCATCCCTTGA	mmu_circ_0013536					circRNA					chr6	83352660	83354818	-
CUST_OEV3_016454	CTTGCTCATCTAGTGCTCAGCAGCTCTGTGTGACAGATGGCAAATTTGCATATAACGATG	NONMMUT118884.1				mm|chr5:102677925-102677984	noncoding			NONMMUT118884.1		chr5	102677925	102677984	+
CUST_OEV3_022015	GAGTCTGGAGAACTAATGAGTATTTTGGGAACTCTTAACAGAGCATAGGCAGCAGAAGCG	NONMMUT111359.1				mm|chr3:069075409-069075457	noncoding			NONMMUT111359.1;NONMMUT111358.1		chr3	69075409	69075457	+
CUST_OEV3_007175	AAATTCTCATACCTGAAGTAATTTCTATTTCCTCTGCTGACTCTGACTGACGGTTTACGT	NONMMUT131063.1				mm|chr8:055585622-055585563	noncoding			NONMMUT131063.1		chr8	55585622	55585563	-
CUST_OEV3_081659	AAATGACTAGGTCGTGAAGGTGGTATTTTCCTAATGATCTGTGAGGTCGTCGACGATGAA	mmu_circ_0009004					circRNA					chr1	82878802	82891142	+
CUST_OEV3_055446	AACATCTGAGGTGTTTTGGCCTGGAAAGAAGTGGAGTTCAATATCAGGTGAAGGTCTGAG	NONMMUT057748.2				mm|chr6:086296663-086296604	noncoding			NONMMUT057748.2		chr6	86296663	86296604	-	NovelTID_00005567
CUST_OEV3_025701	ATAAGACTGAATTCTCCACTGGCTTTTCCATGGCTCCTACACTTACGGTATCTAAACCAC	NONMMUT106346.1				mm|chr19:053626006-053625947	noncoding			NONMMUT106346.1;NONMMUT105654.1;NONMMUT105653.1		chr19	53626006	53625947	-
CUST_OEV3_022094	CAAGGGTCTAGTGTGTTCACAAGCTCTCCACAGACCAGTAAGACTGTAATCTAGAGCTTT	NONMMUT111270.1				mm|chr3:064002206-064002265	noncoding			NONMMUT111270.1		chr3	64002206	64002265	+
CUST_OEV3_044716	TCCCATTGTAGTTCATTTCATTCCCCAGAAAATTTCTCAACCCTTCCTGATTCTGTTGGA	NONMMUT081578.1					noncoding			NONMMUT081579.1;NONMMUT081578.1;NONMMUT081577.1;NONMMUT004792.2;NONMMUT004791.2;NONMMUT004790.2		chr10	13929851	13936072	-	NovelTID_00000870;NovelTID_00000869;NovelTID_00000868
A_51_P420726	TCGCTTAGCTTCTAACTATATTTCAAAAGCTGGGATATGCCACAAAGTGTCTACTTTTGC	NM_028372	72852	Mblac2	Mus musculus metallo-beta-lactamase domain containing 2 (Mblac2), mRNA [NM_028372]	chr13:81889228-81889287	coding					chr13	81889228	81889287	+
CUST_OEV3_041646	AAAGTCGCCTGGGGATACAGTGCTTGTGACAGAAAACTCAAAAACAAAACAAAAACAACG	NONMMUT085602.1				mm|chr11:087442400-087440540	noncoding			NONMMUT085602.1		chr11	87442400	87440540	-
CUST_OEV3_021300	TCACGTGCTAATATGCCTCTGCCACATGGGAATTGTATTTACCTTTGAATTCAGAATTGG	AK045762			Mus musculus adult male corpora quadrigemina cDNA, RIKEN full-length enriched library, clone:B230310B10 product:unclassifiable, full insert sequence. [AK045762]	mm|chr3:146791497-146791556	noncoding	ENSMUST00000193142.1		NONMMUT112373.1;NONMMUT112372.1;NONMMUT112370.1;NONMMUT045690.2		chr3	146791497	146791556	+	KnowTID_00004899
CUST_OEV3_074755	GTAAGTAGTAAATAGCAGACAGCCCTGATCAGAAGAGGGATGCGTGTGATTCATCAATCT	AK017233	76675	5330403D14Rik	Mus musculus adult male pituitary gland cDNA, RIKEN full-length enriched library, clone:5330403D14 product:unclassifiable, full insert sequence. [AK017233]	mm|chr1:38305147-38305088	noncoding			NONMMUT000652.2		chr1	38305147	38305088	-
CUST_OEV3_071902	GTCTATCTTTTTGCCCAAAAGAGGCTGCCTGCATCTTTGAGTCTGTTTGAGTCATAGAAG	AK139851			Mus musculus 2 cells egg cDNA, RIKEN full-length enriched library, clone:B020029G14 product:unclassifiable, full insert sequence. [AK139851]	mm|chr11:35898377-35898436	noncoding			NONMMUT009288.2		chr11	35898377	35898436	+
CUST_OEV3_090074	AGGCTTAAAGGTGCATAGAAGACCCTGAGTGATGTTTTTTGCTTGTGAAAACCAAGTACT	AK089776			Mus musculus activated spleen cDNA, RIKEN full-length enriched library, clone:F830018P21 product:unclassifiable, full insert sequence. [AK089776]	mm|chr7:67599898-67599839	noncoding			NONMMUT126948.1;NONMMUT061699.2		chr7	67599898	67599839	-	KnowTID_00006774
CUST_OEV3_077039	AAATGAACACCACGAACACCGTTTCGAAAGTTCGCTAGGTCGGTGGGGTGGGAGCCAGGA	mmu_circ_0014188					circRNA					chr7	5004443	5004820	-
CUST_OEV3_077603	TGACAAAACCCGATACTCGTAAAGAGCCAAACTATGACGGGTGTTTAACGTTTGTTTGAG	mmu_circ_0013504					circRNA					chr6	71343096	71349287	-
A_52_P267717	AACTGGAATGACGCCGTCACAGCTTGCAAAGAAGTGAAGGCTCAACTAGTCATCATCAAT	NM_001037800	69165	Cd209b	Mus musculus CD209b antigen (Cd209b), transcript variant 2, mRNA [NM_001037800]	chr8:3921414-3921355	coding					chr8	3921414	3921355	-
(-)3xSLv1							control
A_55_P2111756	GTGAGAGTGTTGGTGCCCAAATTCCGCCACGGTTGGCAACAGAGCTTCAATGTGCTGCAA	NM_001099318	100039948	Rhox2c	Mus musculus reproductive homeobox 2C (Rhox2c), mRNA [NM_001099318]	chrX:34868719-34868778	coding					chrX	34868719	34868778	+
CUST_OEV3_079015	ACAGGACGAGACAACTGACAAGTACTCAAAGGAAGAACATCTAGGTCACAATCACAAGGA	mmu_circ_0011950					circRNA					chr5	104522226	104522359	-
CUST_OEV3_014510	AATCCAAATAAACAAGTCTTCAGTCACACATTCATATTATGAACACGGTGACAGGGGCGG	NONMMUT121533.1				mm|chr5:139173003-139172944	noncoding			NONMMUT121533.1		chr5	139173003	139172944	-
CUST_OEV3_049678	GAGAGGGAGCCAACCATAGACCAAAGAAACAATTTTGCCCAAGTCTATTGTGAACCAATT	NONMMUT075142.1				mm|chr1:023324899-023324958	noncoding			NONMMUT075142.1		chr1	23324899	23324958	+
A_55_P2726272	TCCAGGCCTTAGAATTAGTAATGTATGCTCAAGAGTGTCCAGTCCTCAGGACAGATGTAG	XR_406656	102641139	LOC102641139	PREDICTED: Mus musculus uncharacterized LOC102641139 (LOC102641139), transcript variant X1, ncRNA [XR_406656]	chr5:23205699-23205640	noncoding					chr5	23205699	23205640	-
CUST_OEV3_092364	ATGAGCCAACAAAAATGATCAGCACCAAAAACTGGATGTACTCTGAAAATAAGCAAAGGA	ENSMUST00000200360.1				mm|chr3:080775418-080775477	noncoding	ENSMUST00000200360.1		NONMMUT111416.1		chr3	80775418	80775477	+
A_55_P2718458	AGCGATTGAGCTGTACTTTAGGGTGCAGCTTAATTTTTTATTAGTTCAGAGGTAATTTGC	ENSMUST00000190936	83946	Phip	pleckstrin homology domain interacting protein [Source:MGI Symbol;Acc:MGI:1932404] [ENSMUST00000190936]	chr9:82790831-82790772	coding					chr9	82790831	82790772	-
CUST_OEV3_069556	CATTGTAGATTCTGGAAAGCTTACCACATTACACCAACTATTCCTTGTGGAAAGCAAAGA	AK078177			Mus musculus adult male olfactory brain cDNA, RIKEN full-length enriched library, clone:6430402H23 product:similar to NEPRILYSIN-LIKE PEPTIDASE GAMMA [Mus musculus], full insert sequence. [AK078177]	mm|chr18:90001758-89924143	noncoding			NONMMUT090826.1;NONMMUT016290.2		chr18	90001758	89924143	-	KnowTID_00001972
CUST_OEV3_051262	AATGTCTTTACAGACTCTTGGCATGGTTCACTCTGAGGCTATGAGGGGACTGAAAGTTTC	XR_379749		LOC102637539	PREDICTED: Mus musculus uncharacterized LOC102637539 (LOC102637539), transcript variant X1, ncRNA [XR_379749]	mm|chr9:100171802-100171743	noncoding			NONMMUT070662.2		chr9	100171802	100171743	-
CUST_OEV3_058892	TAAGTGACCATGGCTGAGTGCACAAATTGATTCTCAGTGTGTCCACTGACTCCTTTATAG	NM_144905		6330416G13Rik	Mus musculus RIKEN cDNA 6330416G13 gene (6330416G13Rik), mRNA [NM_144905]	mm|chr4:063246434-063246493	coding/noncoding			NONMMUT047623.2		chr4	63246434	63246493	+
CUST_OEV3_029393	AATCAGCTCAGACTAACTTAAAAACCAGCAGAGATAGGTTAGACATGAACGGCAGTATCT	NONMMUT101504.1				mm|chr17:083454441-083454500	noncoding			NONMMUT101504.1		chr17	83454441	83454500	+
A_66_P117682	TCAGAGCTTATCCAGAAGTACCTAAGTGTGAGTGGTTGGCTCAGAGCTTATCCAGAAGTA	ENSMUST00000122140			predicted gene 9575 [Source:MGI Symbol;Acc:MGI:3779984] [ENSMUST00000122140]	chr16:50665726-50665667	coding					chr16	50665726	50665667	-
A_55_P2003388	GGGGGAATCCCAAAGTGCTTTAGAGACTGTCTTTTTAACATTTCTTGTAGATATATGTAT	NM_181317	16539	Kcns2	Mus musculus K+ voltage-gated channel, subfamily S, 2 (Kcns2), transcript variant 1, mRNA [NM_181317]	chr15:34772007-34772066	coding/noncoding			NONMMUT023118.2		chr15	34772007	34772066	+
A_55_P2139221	TCCAAGCGTTCAATGCATCCACGTGGCGATTTAGATCTGCATACTGAAAATAAAGACCCG	AK158148	654799	4930594M22Rik	Mus musculus adult inner ear cDNA, RIKEN full-length enriched library, clone:F930035L21 product:hypothetical protein, full insert sequence. [AK158148]	chr14:123326846-123326905	coding/noncoding	ENSMUST00000161599.1;ENSMUST00000100291.2		NONMMUT093754.1;NONMMUT022536.2;NONMMUT022535.2		chr14	123326846	123326905	+
A_55_P2632578	CAAAAGCAAAGTGGTATAGGAGATAGCACCCCCATGAGACTTGCAAAGATCCCCATACTA	ENSMUST00000142768	228033	Atp5g3	ATP synthase, H+ transporting, mitochondrial F0 complex, subunit C3 (subunit 9) [Source:MGI Symbol;Acc:MGI:2442035] [ENSMUST00000142768]	chr2:73746907-73746848	coding					chr2	73746907	73746848	-
CUST_OEV3_009575	GTAAACATGGGATGGCTAATAACACACAGGGTCACAACAATAATCTAGGGTTACCCCCAG	NONMMUT128116.1				mm|chr8:011969600-011969659	noncoding			NONMMUT128116.1		chr8	11969600	11969659	+
CUST_OEV3_053780	TCTGAACAACCTAGATACCCCTTCTCAGTGAAGCATCATTATCTTACCTGCTGAGGGTGT	NONMMUT063313.2				mm|chr7:121450741-121450682	noncoding			NONMMUT127664.1;NONMMUT127663.1;NONMMUT063313.2		chr7	121450741	121450682	-	NovelTID_00005914
CUST_OEV3_064016	GATGTGTGGCTATCATCACACATCACCTCATCCTGCATGCATTCATCAGCAGGATTTATA	AK086932			Mus musculus 0 day neonate lung cDNA, RIKEN full-length enriched library, clone:E030012O07 product:unclassifiable, full insert sequence. [AK086932]	mm|chr18:57033453-57033394	noncoding			NONMMUT032441.2		chr18	57033453	57033394	-
A_52_P38405	GTTAGACGTCTGATGTTTCATTTGAAAAATATCTAATGAATAATAACATTTGATAAATAA	XR_389176	102637448	Gm11732	PREDICTED: Mus musculus predicted gene 11732 (Gm11732), transcript variant X1, ncRNA [XR_389176]	chr11:117300068-117300127	noncoding	ENSMUST00000151381.1		NONMMUT084662.1;NONMMUT012909.2		chr11	117300068	117300127	+	KnowTID_00001206
A_55_P2049323	GACTCTACACTGTGGAACCAGCCTTCTGGGAATTCAACAGCCTCCTTTACACACACCACA	XR_394243	208941	Gm4755	PREDICTED: Mus musculus predicted gene 4755 (Gm4755), ncRNA [XR_394243]	chr12:8777099-8777040	noncoding	ENSMUST00000181803.1		NONMMUT087900.1;NONMMUT013378.2		chr12	8777099	8777040	-	KnowTID_00001528
A_55_P2020726	TTCGGAAGTCGCGACACAAGGGAGACCTAACCCTTCTCACACCCGGGAGACCTACGTTTA	XM_006543034	100039182	Gm16505	PREDICTED: Mus musculus predicted gene 16505 (Gm16505), transcript variant X4, mRNA [XM_006543034]	chr13:3359246-3359305	coding					chr13	3359246	3359305	+
CUST_OEV3_010952	TCTGAGTGTGCAACAGGAATGAAGGTTCCAAAGTGCTGGGATTCCAAAAGATACAGGAAG	NONMMUT126201.1				mm|chr7:134579946-134580505	noncoding			NONMMUT126201.1		chr7	134579946	134580505	+
CUST_OEV3_086330	GACCTGAGCTGACAGACATCGAGCATCGACGTCTAAAGACTCTTAAACGGTTCATGGTTC	mmu_circ_0003863					circRNA					chr12	29513572	29552018	+
CUST_OEV3_083782	CAGAGTAACAGCAACAAGAGTAGGGTGAGACTCCGTTTCCTTCCACTAAAGAGGTTGGAG	mmu_circ_0006651					circRNA					chr17	28122010	28145377	+
CUST_OEV3_031750	AGGGAGTCTACATAATATGAAGCCATGTCTATGGCAGTTTTTGCTATCATGTCAAACATA	NONMMUT098477.1				mm|chr16:040630160-040630219	noncoding			NONMMUT098478.1;NONMMUT098477.1		chr16	40630160	40630219	+
CUST_OEV3_030188	GTTTTTATGAGACAGATCTGGCCCGGCATCCCGAGTGTTTATTTGTTAAATTGAGCAGTC	NONMMUT100417.1				mm|chr16:091174615-091174556	noncoding			NONMMUT100417.1		chr16	91174615	91174556	-
CUST_OEV3_092138	CAAATAGATGGATGGTAAAAACGCCACCTCTTCTCCCAACAAGCGACATAGTCACTACTG	XR_377870		LOC102632422	PREDICTED: Mus musculus uncharacterized LOC102632422 (LOC102632422), transcript variant X1, ncRNA [XR_377870]	mm|chr6:91481677-91481736	noncoding	ENSMUST00000205547.1		NONMMUT122676.1;NONMMUT122675.1;NONMMUT122674.1;NONMMUT057987.2;NONMMUT057986.2;NONMMUT057984.2		chr6	91481677	91481736	+	NovelTID_00005467
CUST_OEV3_001722	GTGCAGCATGTGCCTGCTAATGATGGTATTCTTGCCTATAATGAATTGATCTAAAGCATT	NovelTID_00001615				mm|chr12:081559446-081559387	noncoding			NONMMUT014826.2;NONMMUT014825.2		chr12	81559446	81559387	-	NovelTID_00001615;NovelTID_00001614
CUST_OEV3_060226	ATATTGACAAAAGTGTCAGTGGTGGAGACCATGGTTGTACACAATAGACGCCATGAGACG	AK156974			Mus musculus activated spleen cDNA, RIKEN full-length enriched library, clone:F830110N10 product:unclassifiable, full insert sequence. [AK156974]	mm|chr3:77507632-77507573	noncoding			NONMMUT043523.2		chr3	77507632	77507573	-	KnowTID_00005115
CUST_OEV3_014868	AGTTTCCCTTTTGTCTGGGAGGACAGTCATGTAAAATACATGTAAATGAGCAAGTTTGCA	NONMMUT121069.1				mm|chr5:110472295-110472236	noncoding			NONMMUT121069.1		chr5	110472295	110472236	-
CUST_OEV3_036396	GAATGAAACCCAATTCCCCCTTGTTCAAGCTTGAAGGAAGGATTTAACTCTCAAGACAGG	NONMMUT092585.1				mm|chr14:025696907-025696966	noncoding			NONMMUT092585.1;NONMMUT020014.2		chr14	25696907	25696966	+	NovelTID_00002214
CUST_OEV3_043597	TTTTTCTTTTTCTTTTTCTTTCTTTAAGACAGGGTTTCGGGGGCTGGAGAGATGGCTCAG	NONMMUT083016.1				mm|chr10:127524763-127524704	noncoding			NONMMUT083016.1;NONMMUT008119.2		chr10	127524763	127524704	-
CUST_OEV3_004355	TTTCCCCCTTCTTCAAACAAACAGTGACAGGCTCTGACTATTAATGCTTGCAAAACGAAG	NONMMUT134739.1					noncoding			NONMMUT134739.1		chr9	75599520	75636661	-
A_55_P1998761	TGTATTGGAGGGTGGGGGTGGGTGCTGATCCTTTCCTCCGAATAAAGGCACCCTTTCCCT	NM_133770	76889	Adck4	Mus musculus aarF domain containing kinase 4 (Adck4), mRNA [NM_133770]	chr7:28042903-28042962	coding					chr7	28042903	28042962	+
A_55_P2734902	AACTCAACGAGGCCTACAAATGATCAGGCACCAGGTAGAGGTTAAAGAAAGCAGTTTCTG	AK139120	23877	Fiz1	Mus musculus 7 days neonate cerebellum cDNA, RIKEN full-length enriched library, clone:A730034F07 product:Flt3 interacting zinc finger protein 1, full insert sequence. [AK139120]	chr7:4964062-4964003	coding					chr7	4964062	4964003	-
A_55_P2817204	GTCAAACAGTAGGCGTATGTTAGGAGAAACTTTCTTTTTCAGTCAGAACTTCATGAAAAA	NM_001081278	210789	Tbc1d4	Mus musculus TBC1 domain family, member 4 (Tbc1d4), mRNA [NM_001081278]	chr14:101843517-101843459	coding					chr14	101843517	101843459	-
CUST_OEV3_075715	ACCTGGGTCCTTAGTAACGGTACCTTCACCTCTATTGAAACATGTTTGTACCTCCGAATA	mmu_circ_0015690					circRNA					chr9	54757485	54757627	-
A_52_P58257	CTGCTAGGTTGTTGTCTAGGATACTTTAGCCCATGACCATTTTGCTGCAGGAGGTAGAAA	NM_080456	121022	Mrps6	Mus musculus mitochondrial ribosomal protein S6 (Mrps6), mRNA [NM_080456]	chr16:92112223-92112282	coding					chr16	92112223	92112282	+
CUST_OEV3_067943	CCTCCACCAGCAGTAAGTATTCTTTGAATGTCCTTCAAGGCTGTTGTCTAAATGTTTAAT	NONMMUT021207.2				mm|chr14:063183345-063183404	noncoding			NONMMUT021207.2		chr14	63183345	63183404	+
A_52_P319591	ATTCAGGAATGCTAGGGTAGATTTTGTCACCATGCCTGCAAGGAGAGACAAATGAATAAA	NM_017477	54161	Copg1	Mus musculus coatomer protein complex, subunit gamma 1 (Copg1), transcript variant 1, mRNA [NM_017477]	chr6:87862445-87862504	coding					chr6	87862445	87862504	+
CUST_OEV3_067688	AGGTTTACATTGGAGGTGCACTTGCTCCAGCTGGAGAATACAATGAAGCATAAAGTCTAC	AK046776			Mus musculus 10 days neonate medulla oblongata cDNA, RIKEN full-length enriched library, clone:B830003C05 product:unclassifiable, full insert sequence. [AK046776]	mm|chr14:93619094-93619035	noncoding			NONMMUT021899.2		chr14	93619094	93619035	-
CUST_OEV3_027426	TCCTACTAAAATGCTTGACCATACAGGGAATACCACGGAGTCAGATCAGAGAGCTACTTG	NONMMUT104074.1				mm|chr18:008929173-008929114	noncoding			NONMMUT104075.1;NONMMUT104074.1		chr18	8929173	8929114	-
CUST_OEV3_038529	CTCTATTGGGGAGAGAGCGGGGCTTTGGTAGCGGTGACTCCACCTTACCCAATCTAGGTA	NONMMUT089715.1				mm|chr13:043869464-043869523	noncoding			NONMMUT089715.1		chr13	43869464	43869523	+
CUST_OEV3_058300	TCTTAAACTCAGTTTGACCATTGTGGTTCACAACAGCATGCACCACACAAGGCATATAGC	NONMMUT049318.2				mm|chr4:123348450-123348509	noncoding			NONMMUT049318.2		chr4	123348450	123348509	+
CUST_OEV3_045006	AGGGCATTGTTGGAACATACCAAAAAATACCAGTTAAGAGTCACAAGGAAGTGGAAAGTC	NONMMUT081241.1				mm|chr10:126589832-126589891	noncoding			NONMMUT083004.1;NONMMUT081241.1		chr10	126589832	126589891	+
CUST_OEV3_033971	AGCAGGAAACAACTAAAGATCACTATGCCCCTAATCCTGCTTCACCATCATCTCTAGTTT	NONMMUT095637.1					noncoding			NONMMUT095639.1;NONMMUT095638.1;NONMMUT095637.1;NONMMUT095635.1		chr15	36656282	36660955	+
A_55_P1964076	AGTCCATTTGAGTTTGGCTTCACATTCCGGAACCCAGACGATGTCTTCTGGGAATTTTTT	NM_001037941	23950	Dnajb6	Mus musculus DnaJ (Hsp40) homolog, subfamily B, member 6 (Dnajb6), transcript variant 2, mRNA [NM_001037941]	chr5:30080099-30080158	coding					chr5	30080099	30080158	+
A_51_P144160	GGTGATTCTAGCAGATGCTCATTCAGTCTGTATTTGTATGCTTTGGGTAATTTAATAAGC	NM_173422	239447	Colec10	Mus musculus collectin sub-family member 10 (Colec10), mRNA [NM_173422]	chr15:54297813-54297872	coding					chr15	54297813	54297872	+
CUST_OEV3_068477	TTCTCTTTGGCTCTGAGAAGGAGTCCTCACTTTACCGAATTGACTAAATACAGACTCCCC	AK047451	74430	4930452B06Rik	Mus musculus 10 days neonate cerebellum cDNA, RIKEN full-length enriched library, clone:B930064K01 product:RIKEN cDNA 4933406L09 gene, full insert sequence. [AK047451]	mm|chr14:9483263-9483204	noncoding			NONMMUT019634.2		chr14	9483263	9483204	-
CUST_OEV3_086032	GGGAAAAGAGTGACCCGGAAAGTAGTGTCATTCTTTTAAAGTATAGCTCCGACACAGCTG	mmu_circ_0004177					circRNA					chr12	75031643	75033463	+
CUST_OEV3_016440	TTACCAAAGTCTCAGTGGAAGAATGGCTGTGTTGGCTAATTTTTATTGTCACACACACAT	NONMMUT118899.1				mm|chr5:102712749-102712808	noncoding			NONMMUT118899.1		chr5	102712749	102712808	+
CUST_OEV3_055652	AAGAAGGGAAGAAAGTTCCCAAAGTATATGCTAGGAGCTAGGGCTCCAGTGTAAAGGATG	AK051142			Mus musculus 12 days embryo spinal ganglion cDNA, RIKEN full-length enriched library, clone:D130006C04 product:unclassifiable, full insert sequence. [AK051142]	mm|chr6:60726564-60726505	noncoding			NONMMUT057198.2		chr6	60726564	60726505	-
A_66_P139257	GGTTTGGCTGCTCAACCATCTCACCAACCCAGGAGTCTGGATTCTAAAGAGGCTCATTAG	AK037499			Mus musculus 16 days neonate thymus cDNA, RIKEN full-length enriched library, clone:A130022A09 product:unclassifiable, full insert sequence. [AK037499]	chr5:124627741-124627682	coding/noncoding			NONMMUT054475.2		chr5	124627741	124627682	-
A_66_P116206	GAAGATGGACAAATCTTAAACCAAATTAATATTCCTTGATTAAATGCAAACAAGTGCTCC	NM_013756	27358	Defb3	Mus musculus defensin beta 3 (Defb3), mRNA [NM_013756]	chr8:19295274-19295333	coding					chr8	19295274	19295333	+
CUST_OEV3_026327	CACAGTAGCATCTCTGTGTCCTGTTTCAGGAGCATGAAGCATACACTCTTTAAACAGCTC	NONMMUT105511.1				mm|chr19:040851680-040851739	noncoding			NONMMUT105512.1;NONMMUT105511.1		chr19	40851680	40851739	+
CUST_OEV3_028346	TACCTCAACCAGGCTACATTTGCTGTCCCTACTGCCATATACAGACAGAATTCTATTGCT	NONMMUT102928.1				mm|chr18:014777644-014777703	noncoding			NONMMUT102928.1		chr18	14777644	14777703	+
CUST_OEV3_082761	GGTATTTTGTTGAAGAAGAAATAGAACTATAGACATATATTCAGGAGATAGTACCGTTGT	mmu_circ_0007784					circRNA					chr19	41313167	41330830	-
A_52_P410383	ACTGGCTCTAGTCGGGAGCCGCGTCCGCTTTTATCCAGAAATGTGCGTCCGAACTGTTGT	ENSMUST00000091396			RIKEN cDNA A130006I12 gene [Source:MGI Symbol;Acc:MGI:2441774] [ENSMUST00000091396]	chr2:22751006-22750947	coding/noncoding			NONMMUT036071.2;NONMMUT036070.2		chr2	22751006	22750947	-
A_55_P1999240	TCTTCCTGTTGTGCCTCCTCCTGCCAGCCCAGCTGCTGTGGCCCAACCTCCTCTGTGTCC	NM_001205009	100040299	Gm2696	Mus musculus predicted gene 2696 (Gm2696), mRNA [NM_001205009]	chr10:77278030-77278089	coding					chr10	77278030	77278089	+
CUST_OEV3_016807	TTCGCTGCTAGATTCCTGTATCTAGCATAGAACCTAAGAAGTAACAGTCTGGAGCTGGAC	NONMMUT118398.1				mm|chr5:048828460-048828511	noncoding			NONMMUT118398.1		chr5	48828460	48828511	+
CUST_OEV3_077785	GTCGTGACTCTCGATTTTATATCTTGAGACTTCTGCATAGTATGGAAACATTACCACAGT	mmu_circ_0013308					circRNA					chr6	35014888	35030226	-
CUST_OEV3_046870	TCATCTAAAGGACTCCAAATTAGGGGATTGCCTGAAGTATATGTGTTGTGGAATGTCGCC	NONMMUT078762.1				mm|chr1:126672686-126672627	noncoding			NONMMUT078762.1		chr1	126672686	126672627	-
CUST_OEV3_085250	CTCGTACGACTTCAATCGAAACCCTCCGTCCATGTTTTGGTGTCAGATAGAGTAATTTCG	mmu_circ_0005030					circRNA					chr14	123971161	123999211	-
CUST_OEV3_028973	TATTGTAAAATAATCCAAGGAATAGATCATCCAGATCCTGAGTGTAGGCTTCTGTGTGGA	NONMMUT102068.1				mm|chr17:036421902-036421843	noncoding			NONMMUT102068.1		chr17	36421902	36421843	-
CUST_OEV3_020876	TGCTTTGGGGGAAAATACCGATGTTCTGATATCAAGTGTATGCTTGACTACCCATTTGAT	NONMMUT112956.1				mm|chr3:024741883-024741824	noncoding			NONMMUT112956.1		chr3	24741883	24741824	-
CUST_OEV3_039003	AGATTAAACTCGTGTGTCACCACATCTGGCCAGTGCTTGCATTCTATGTCCTAAATATTA	NONMMUT089063.1				mm|chr12:110735920-110735861	noncoding			NONMMUT089063.1		chr12	110735920	110735861	-
A_55_P2091473	CCATTAATCAGGATCCAAAGCTGCTTAAATCGGGCGTCCTCCCAGTCTTCTCTTTTCTAT	NM_009760	12176	Bnip3	Mus musculus BCL2/adenovirus E1B interacting protein 3 (Bnip3), mRNA [NM_009760]	chr7:146082819-146082760	coding/noncoding	ENSMUST00000210611.1				chr7	146082819	146082760	-
CUST_OEV3_028423	CACATACAGTAGCTTCTTTCTGAAACCAGACCTTGAAGGATCATCTATCTATCTGTCACT	NONMMUT102831.1				mm|chr18:006015647-006015706	noncoding			NONMMUT102831.1;NONMMUT031369.2		chr18	6015647	6015706	+	NovelTID_00003278
A_51_P409694	ATACTGGTCTGTTTGGAAAGGCCAGGAGGACAGCTGATGTACAGAACTTGTTTCCTATGA	NM_019976	56742	Psrc1	Mus musculus proline/serine-rich coiled-coil 1 (Psrc1), transcript variant 2, mRNA [NM_019976]	chr3:108190946-108191005	coding					chr3	108190946	108191005	+
CUST_OEV3_018004	TAACCACGAGAAAATACATAAGGTCAACAACATTCAGGTTCTCTCTACCAGCTCCAAGGG	NONMMUT116857.1				mm|chr4:081215573-081215514	noncoding			NONMMUT116857.1		chr4	81215573	81215514	-
CUST_OEV3_005809	ATCCGTTTCTTAGAGTGTGAAACTGCTGAGTTCCTGAATTGCTTGCTGTCTGTCTGAATC	NONMMUT132878.1				mm|chr9:078354602-078354661	noncoding			NONMMUT132878.1		chr9	78354602	78354661	+
CUST_OEV3_013494	AGGAAGTCCAGAGAAGGGCTCATTTTCATTAGTGTGACTGGAAACACAATTTCAGAGCTT	NONMMUT122894.1				mm|chr6:117527021-117527080	noncoding			NONMMUT122894.1		chr6	117527021	117527080	+
CUST_OEV3_043680	TTCTGACTCCTCGAGGAAGAGAACTATGGAAGACTCTCCCAGCTCCAGCCTCCAGGACTC	XR_380910		LOC102640603	PREDICTED: Mus musculus uncharacterized LOC102640603 (LOC102640603), transcript variant X2, ncRNA [XR_380910]	mm|chr10:122646974-122646915	noncoding			NONMMUT082922.1		chr10	122646974	122646915	-
CUST_OEV3_090981	TATTGATGCTGAATCAAGCCTGAGTATATTTGCACTGACAGGAGGCACTGAGACTCTGAA	XR_384059		LOC102636079	PREDICTED: Mus musculus uncharacterized LOC102636079 (LOC102636079), ncRNA [XR_384059]	mm|chr15:39959837-39959896	noncoding			NONMMUT023295.2		chr15	39959837	39959896	+	KnowTID_00002720
CUST_OEV3_091429	TTAATAGTAGAGAAGACACTCCGAGACAGAGTGGATCTGGAAGGATCTGGAAGTGAAGCT	AK028286			Mus musculus 14, 17 days embryo head cDNA, RIKEN full-length enriched library, clone:3230401C19 product:unclassifiable, full insert sequence. [AK028286]	mm|chr10:9203304-9203245	noncoding			NONMMUT081504.1;NONMMUT004667.2		chr10	9203304	9203245	-	KnowTID_00000875
CUST_OEV3_052345	GCCACCTTGCTTCCTTTTATGCCTCAGAATTCTTTGTTGTGGTACTGAATAAATAAACCC	NONMMUT067503.2				mm|chr8:124446465-124446524	noncoding			NONMMUT067503.2;NONMMUT067502.2		chr8	124446465	124446524	+
CUST_OEV3_040244	ACAAAAAGAGCTCAATAAATATTCTTCTTGTGCTAGGCGTGTGGTCTAGTTCCGGGAAGA	NONMMUT087446.1				mm|chr12:088148767-088148826	noncoding			NONMMUT087446.1		chr12	88148767	88148826	+
CUST_OEV3_048997	TATAGTTGTAAACACTGAAGTCAACCTCCACTATAAAGAGTCTTAGTTTTGAGCCTTAAG	AK089441			Mus musculus B6-derived CD11 +ve dendritic cells cDNA, RIKEN full-length enriched library, clone:F730029M06 product:unclassifiable, full insert sequence. [AK089441]	mm|chr1:95430296-95430355	noncoding			NONMMUT076012.1;NONMMUT002091.2		chr1	95430296	95430355	+
CUST_OEV3_040537	TTTATTTGCATTTCCTCTCCTTATCAAACAAAGTAACACACCCACATATGTCCAAACACA	NONMMUT087080.1				mm|chr12:056565774-056565833	noncoding			NONMMUT087080.1		chr12	56565774	56565833	+
CUST_OEV3_057926	GGATTCTGCCATCAACACCTGTTACTGGGTTGTTGGTTTGTTGTTGTTGTTGTTTTGTTT	AK037819			Mus musculus 16 days neonate thymus cDNA, RIKEN full-length enriched library, clone:A130052I11 product:unclassifiable, full insert sequence. [AK037819]	mm|chr4:148762263-148762204	noncoding			NONMMUT050644.2		chr4	148762263	148762204	-
A_52_P33800	GCATTTGTGAGTTATTGGATGATCAGATTGAATTTTGTCATATCACATTGTACATCTCGC	NM_207636	319448	Fndc3a	Mus musculus fibronectin type III domain containing 3A (Fndc3a), mRNA [NM_207636]	chr14:72938715-72938656	coding					chr14	72938715	72938656	-
A_52_P579876	TGCTCTGAGCAGTTTCCAGCGAACACGATTCATTTAGGTATGCCCGTCCTTGTTCAGGGT	NM_178622	71954	Suds3	Mus musculus suppressor of defective silencing 3 homolog (S. cerevisiae) (Suds3), transcript variant 1, mRNA [NM_178622]	chr5:117542325-117542266	coding					chr5	117542325	117542266	-
CUST_OEV3_070579	TTTTTTCAACCCATGCAGTTAAACCTGGGGTGTTCTTTCCTTCGTGCTTTCCCACTCTTT	NONMMUT013442.2				mm|chr12:012936785-012936844	noncoding			NONMMUT013442.2		chr12	12936785	12936844	+	NovelTID_00001385
CUST_OEV3_027588	ACTGCAATTCCTTTGCCTGGACAGGCTGTGCTCATGGGAGAAAATTCTCACCTGGTAAGA	NONMMUT103871.1				mm|chr18:082945777-082945836	noncoding			NONMMUT103871.1		chr18	82945777	82945836	+
CUST_OEV3_064280	TCAGAGAGTAGAGGAAAGTGAAACTTACCTCTGAGTTCCTTTATCAGGCCTGCCAACAAA	AK041734			Mus musculus 3 days neonate thymus cDNA, RIKEN full-length enriched library, clone:A630033C13 product:unclassifiable, full insert sequence. [AK041734]	mm|chr18:32076210-32076269	noncoding			NONMMUT031817.2		chr18	32076210	32076269	+	KnowTID_00003805
CUST_OEV3_037489	GCCACCGAAAGCTCCCTTACTTATTAGTGTTGTAAAGAAAACGTCAAAACCTGAGCCTTG	NONMMUT091126.1				mm|chr13:035949301-035948279	noncoding			NONMMUT091126.1		chr13	35949301	35948279	-
CUST_OEV3_000431	TTATTTTAAAAATGCTTTTGCTACCTCAAAGGTCGGTCACTCTTGAGCCTTCCCTCGCTA	NovelTID_00005891				mm|chr7:086625795-086625736	noncoding			NONMMUT062331.2		chr7	86625795	86625736	-	NovelTID_00005891
CUST_OEV3_065829	CAGTTTGGCCCTGAACCTTTCACCTGAGGAAATAAACATGTGTTGGTTATGTTTGGCAGT	AK141555			Mus musculus adult male hippocampus cDNA, RIKEN full-length enriched library, clone:C630024I24 product:unclassifiable, full insert sequence. [AK141555]	mm|chr16:63803156-63803097	noncoding			NONMMUT027104.2		chr16	63803156	63803097	-
CUST_OEV3_030843	TCTGTGAGTTAAGGAAAGACAGCTGTGGTCACCACTAGAAGGTAGGAGGAAACAAGAAGT	NAP054476-1				mm|chr16:031284816-031284757	noncoding			NONMMUT099604.1		chr16	31284816	31284757	-
A_52_P118516	GAGGAAAGCCTGTCACTGAAGGAGTGGGAAGAAAAGCTTCTAATGTTCCTGCGAGACACC	NM_001162489	223658	Mroh1	Mus musculus maestro heat-like repeat family member 1 (Mroh1), transcript variant 2, mRNA [NM_001162489]	chr15:76259087-76259597	coding					chr15	76259087	76259597	+
CUST_OEV3_070524	AATAAATGTCTGGCAAAAACAAAAGAAGACAGTCTTTTGGGGGTTTCAGCCTGTGATGGG	NONMMUT013677.2				mm|chr12:025382325-025382384	noncoding			NONMMUT086535.1;NONMMUT013688.2;NONMMUT013683.2;NONMMUT013665.2;NONMMUT013677.2;NONMMUT013676.2;NONMMUT013668.2;NONMMUT013659.2		chr12	25382325	25382384	+	NovelTID_00001425;NovelTID_00001423;NovelTID_00001412;NovelTID_00001406;NovelTID_00001405;NovelTID_00001404;NovelTID_00001403
A_55_P2911223	GAAAAGTGTCCTCCAGGCTCTTCTAGTGGTTTCTTACATGCCCCTCTTCCTTGTCTTTTA	NM_008231	15191	Hdgf	Mus musculus hepatoma-derived growth factor (Hdgf), mRNA [NM_008231]	chr3:87719875-87719934	coding					chr3	87719875	87719934	+
A_66_P124284	ACACCCGCAGTTTTAATGTCCCTCTACTTTCTTTATTTATCCTGGTAATAAACTTTTATG	NM_001033334	627191	Syndig1l	Mus musculus synapse differentiation inducing 1 like (Syndig1l), mRNA [NM_001033334]	chr12:86018296-86018237	coding					chr12	86018296	86018237	-
CUST_OEV3_017250	AAGAAATAATTCTAAGATCGTTAATACGGGCTCTGCATCTGTTCCTGCTCCACCTGGAGA	NONMMUT117804.1				mm|chr4:152016488-152016429	noncoding			NONMMUT117804.1;NONMMUT117803.1		chr4	152016488	152016429	-
CUST_OEV3_046393	ATTCTCGTAGACTATCACAGCTCTTTCTCACTGGGTAGGGGAATGAAACTCTGAGAATGG	NONMMUT079399.1				mm|chr1:182333402-182333343	noncoding			NONMMUT079399.1		chr1	182333402	182333343	-
CUST_OEV3_049752	TATCCATGGAAACAAAAGCTGCTGCCTTCAGTCTCTTCTGGACTTTCTGTGTAGCTACAC	NONMMUT075038.1				mm|chr1:014032333-014032386	noncoding			NONMMUT075038.1		chr1	14032333	14032386	+
A_55_P2073875	AAGTGTTGGCCAATTACAAAAGGAACATAATGAGAAGCTACTAACATCAAAGATGTTGCC	ENSMUST00000077447			UDP-N-acetyl-alpha-D-galactosamine:polypeptide N-acetylgalactosaminyltransferase-like 6 [Source:MGI Symbol;Acc:MGI:1913581] [ENSMUST00000077447]	chr8:60906350-60906291	coding					chr8	60906350	60906291	-
CUST_OEV3_059921	TGATCCCAATCTGAGGTGTTACTTACCTGATCCTGTATCTCCTTCCTTATAAAGAGCCAA	NONMMUT044613.2				mm|chr3:104591311-104591252	noncoding			NONMMUT044613.2		chr3	104591311	104591252	-	NovelTID_00004490
CUST_OEV3_090282	TATTAGAATGTAATCTTCGTATGGAGTTGAAATGGGGCAAGAGAAGCCTGACCTTCCTCC	AK006770	73371	1700052K07Rik	Mus musculus adult male testis cDNA, RIKEN full-length enriched library, clone:1700052K07 product:unclassifiable, full insert sequence. [AK006770]	mm|chr5:23371482-23371423	noncoding			NONMMUT118027.1;NONMMUT051518.2		chr5	23371482	23371423	-	KnowTID_00005798
A_51_P519008	ATATTTTGTACGTATATTTTTACTTTGTTTTCTCAAGTGCTGTTGGCAGTTGCAGTTGCC	NM_177595	210719	Mkx	Mus musculus mohawk homeobox (Mkx), mRNA [NM_177595]	chr18:6935242-6935183	coding					chr18	6935242	6935183	-
CUST_OEV3_055988	AGATTCACGGCAGATTGCCTGTCTAACACATAGGAGACCACAGACTCAACCCTTAATAAG	AK033773	11997	Akr1b7	Mus musculus adult male epididymis cDNA, RIKEN full-length enriched library, clone:9230106C11 product:unclassifiable, full insert sequence. [AK033773]	mm|chr6:34368592-34368651	noncoding			NONMMUT056297.2		chr6	34368592	34368651	+
A_55_P2143095	GCAATGCCACTTCCAGGAATTGATCCTCACAAACAGAGTAGCTCTGACATAGGAGTTATT	XR_879494	102634533	LOC102634533	PREDICTED: Mus musculus uncharacterized LOC102634533 (LOC102634533), transcript variant X3, ncRNA [XR_879494]	chr19:6355657-6355598	noncoding	ENSMUST00000201996.1;ENSMUST00000202848.3;ENSMUST00000113496.1;ENSMUST00000129675.7		NONMMUT105826.1;NONMMUT105825.1;NONMMUT033693.2;NONMMUT033692.2		chr19	6355657	6355598	-
A_55_P2253885	CTAACTCGATGGGCTTTTTTCTTTTTGAACTGTATGTTTGTGTGCTTTTGTGTATATGCT	ENSMUST00000166312	67684	Luc7l3	LUC7-like 3 (S. cerevisiae) [Source:MGI Symbol;Acc:MGI:1914934] [ENSMUST00000166312]	chr11:94149299-94149240	coding/noncoding			NONMMUT011579.2		chr11	94149299	94149240	-
CUST_OEV3_055413	CTACAAAGTCCTTCATTGTCGTTGAGGATCACAGGTACCTGCTCACGGGTTTATTTTCTT	NONMMUT057862.2				mm|chr6:088102515-088102574	noncoding			NONMMUT124043.1;NONMMUT124042.1;NONMMUT057862.2		chr6	88102515	88102574	+	NovelTID_00005459
CUST_OEV3_055447	TACGAGGAGACTCCAAGTTCCCGATATCTTCCCCCAAGATTGGACCTTTCAACTCTTTTT	AK089870			Mus musculus activated spleen cDNA, RIKEN full-length enriched library, clone:F830035D20 product:transforming growth factor alpha, full insert sequence. [AK089870]	mm|chr6:86211717-86211658	noncoding			NONMMUT057743.2		chr6	86211717	86211658	-
CUST_OEV3_071987	CTATCTGGCCACACTCTGCTGCATTTTACTTGTTATTGGCATTGGTCCTCTCTACCTTTC	NONMMUT009070.2				mm|chr11:029550287-029550346	noncoding			NONMMUT009070.2		chr11	29550287	29550346	+	NovelTID_00001116
CUST_OEV3_075717	CAGTGGTGGAGGTCCTAAACCACGTAAGACATAACGTGAAACATTACGGTTCCTGTTATA	mmu_circ_0015688					circRNA					chr9	54731703	54735214	+
A_55_P2736165	TTAATTACACTTCTGGGGTTTCTAAGTCACCGTGCTTACAATTGCCTAAAGAGTTTGCAG	AK148313			Mus musculus B16 F10Y cells cDNA, RIKEN full-length enriched library, clone:G370086O15 product:unclassifiable, full insert sequence. [AK148313]	chr14:33121710-33121769	coding/noncoding			NONMMUT020286.2		chr14	33121710	33121769	+	KnowTID_00002272
CUST_OEV3_089709	CCTATCGACGACGAAGAAGGAACACCGTTGCTAGAAGACCCGTTGACAAATTAACCCTAC	mmu_circ_0000061					circRNA					chr1	91560235	91567846	+
CUST_OEV3_016511	CATCAGCAAATTGCAGTGGCATATGGTCCAGGTTTACGGGTAATCTGGCAGATGATTAAG	NONMMUT118802.1				mm|chr5:098274170-098274229	noncoding			NONMMUT118802.1		chr5	98274170	98274229	+
CUST_OEV3_055706	AATAATTGCCTGCGTTTTGTTAGCAGTAACTATGGTACCAGAACTGTTTTACCAGCCAAG	AK004445	387524	Znrf2	Mus musculus 18-day embryo whole body cDNA, RIKEN full-length enriched library, clone:1190002C14 product:unclassifiable, full insert sequence. [AK004445]	mm|chr6:54842916-54842975	noncoding			NONMMUT057077.2		chr6	54842916	54842975	+
A_55_P1964053	CTGTGACTGTTGGCCATGTCATCTCAGAGGATCAGATAAATAAAGTTTATTTCCTATATA	NM_018748	54214	Golga4	Mus musculus golgi autoantigen, golgin subfamily a, 4 (Golga4), mRNA [NM_018748]	chr9:118491580-118491637	coding					chr9	118491580	118491637	+
CUST_OEV3_047687	GCTGAGCTGGAGACTCCAGCATGGTGAGTCCAAGTGATGTTTTTAAATAAGAAAACACAC	NONMMUT077768.1				mm|chr1:051514096-051513716	noncoding			NONMMUT077768.1		chr1	51514096	51513716	-
CUST_OEV3_031417	GCAAGATAAAAACTCCTGGAGTAGAGCTTAAGGTCAGCCAGGAACCAGAAATAAACCAGG	NONMMUT098881.1				mm|chr16:072384211-072384270	noncoding			NONMMUT098881.1		chr16	72384211	72384270	+
CUST_OEV3_057333	GTTGAAAGAAGAGGCTCTGAGGAAAGAGACATTAGATAAAGACCCACAGGGGTCCTAGAA	NR_015537	414108	9230114K14Rik	Mus musculus RIKEN cDNA 9230114K14 gene (9230114K14Rik), long non-coding RNA [NR_015537]	mm|chr5:52584677-52584736	noncoding	ENSMUST00000180601.5	NR_015537.2	NONMMUT118423.1;NONMMUT118422.1;NONMMUT052283.2;NONMMUT052278.2		chr5	52584677	52584736	+	KnowTID_00005578;KnowTID_00005573
A_51_P252410	GCTACAAGAAGCCTACTACATATTCCAAGAGCTGGCCGACAAGTGCTCCCCCACACTGCT	NM_021538	59042	Cope	Mus musculus coatomer protein complex, subunit epsilon (Cope), mRNA [NM_021538]	chr8:72834246-72834305	coding					chr8	72834246	72834305	+
A_55_P2720173	GTCTCAGTAACCTCATTCCTAACTCCATCAGCTTTCTGAACAATAAATAGGGAGACTTTT	ENSMUST00000187617	70750	Kdsr	3-ketodihydrosphingosine reductase [Source:MGI Symbol;Acc:MGI:1918000] [ENSMUST00000187617]	chr1:108653738-108653679	coding					chr1	108653738	108653679	-
CUST_OEV3_012786	TGGTTGCTGCCTAAGATGACAAAGTCAATTCCCAGAGCCAGAGTAAAAATGTCACTCAAG	NONMMUT123811.1				mm|chr6:054735039-054734980	noncoding			NONMMUT123811.1		chr6	54735039	54734980	-
CUST_OEV3_044698	CAAAATAAACCAGCAAAAGACCAATACTACAATGGGGTAGGTGGAGGCCAAACCAAGAAG	NONMMUT081603.1				mm|chr10:017507514-017507455	noncoding			NONMMUT081603.1		chr10	17507514	17507455	-
CUST_OEV3_053036	ATTTCTGCTTTGAGTCTCTTCACACCAGTGAGAGGATGCTGGACCTCATCTCAAGAATTT	NONMMUT065588.2				mm|chr8:049939046-049939105	noncoding			NONMMUT128639.1;NONMMUT065588.2		chr8	49939046	49939105	+
CUST_OEV3_028276	GTTACTGTGATATAAAATATTGTGACTAAAGGCGGCACGGGAGGACAGGTTGATCTGTGG	NONMMUT103023.1				mm|chr18:024467622-024467681	noncoding			NONMMUT103023.1		chr18	24467622	24467681	+
CUST_OEV3_007067	AAGATCTTGGAGCTGACAACCTGAAAGTAGAAGAGTGATTGCTGCATGTTACAAAGAGTA	NONMMUT131227.1				mm|chr8:080258924-080258866	noncoding			NONMMUT131227.1;NONMMUT131226.1		chr8	80258924	80258866	-
A_55_P2278775	CCTGTTCATTCATGACAGAATGTGTCTTTGTCTACTGTGTTCTTTGTTTACTATATACCC	XM_006527331	69865	A1cf	PREDICTED: Mus musculus APOBEC1 complementation factor (A1cf), transcript variant X1, mRNA [XM_006527331]	chr19:32025675-32025734	coding/noncoding			NONMMUT034447.2		chr19	32025675	32025734	+
A_52_P648105	TCCTCCCAACCTTTCGGGGCTCATTTGAAGTAAATTTAAGTTGGTGATATAAATGTGTCC	ENSMUST00000172470	234825	Klhdc4	kelch domain containing 4 [Source:MGI Symbol;Acc:MGI:2384569] [ENSMUST00000172470]	chr8:124345159-124345100	coding					chr8	124345159	124345100	-
A_52_P621707	AACCTAGCATGTCTAGATATCTCCTATTCTACTGTAACAGTGCCAAAGCTGTTGCAGAAC	NM_146834	258831	Olfr101	Mus musculus olfactory receptor 101 (Olfr101), mRNA [NM_146834]	chr17:37437179-37437120	coding					chr17	37437179	37437120	-
A_52_P595954	CTGTGTCTGGGTTCTTATTTTCATTGTAAAATGACCTGAGTATTAAAGTTTAGTTTTTCT	NM_011914	24116	Nelfa	Mus musculus negative elongation factor complex member A, Whsc2 (Nelfa), mRNA [NM_011914]	chr5:34240890-34240831	coding					chr5	34240890	34240831	-
CUST_OEV3_040262	GACCCATGGAATGGTAACTGCCTTCAAGGAAAGTACCAGCATTCCCTGATAAAGGTAATT	NONMMUT087418.1				mm|chr12:086418612-086418671	noncoding			NONMMUT087418.1		chr12	86418612	86418671	+
CUST_OEV3_029434	GGTATAGCACTCAAACAGAACTAAAGAACCAGAACCAGACTCCTGTCCTAGCTATGTTGT	NONMMUT101444.1				mm|chr17:074594097-074594156	noncoding			NONMMUT101444.1		chr17	74594097	74594156	+
CUST_OEV3_013029	ATGGCCCTTTTGTTGGCTCTGGGGGTTGGATTATTTTTCTTTGTTTTACTGATTTTGAGA	NONMMUT123502.1				mm|chr6:025610446-025610387	noncoding			NONMMUT123502.1		chr6	25610446	25610387	-
CUST_OEV3_019391	ACGACAAAGTAAATTTAGGCTTAATGGAAAGGGAAAGCCCTCTTCCCTTCTCCTTACAAA	NONMMUT114984.1				mm|chr4:053361430-053361489	noncoding			NONMMUT114984.1		chr4	53361430	53361489	+
CUST_OEV3_001315	CTCTGTTTATTAATACAACCTGTGGTCAAATGTGGTTACGGGGAAACTCAGCTCCCTGTC	NovelTID_00002980				mm|chr17:035613028-035612969	noncoding			NONMMUT029445.2		chr17	35613028	35612969	-	NovelTID_00002980
CUST_OEV3_035506	GACATCCTCCATGCATTAGGAACTGACTATTAATTCCATCCATTGGTCATGGCTTGAGGC	NONMMUT093712.1				mm|chr14:118723189-118723248	noncoding			NONMMUT093712.1		chr14	118723189	118723248	+
CUST_OEV3_044591	ATGAGACACACACACATTAGCTTATTTTTAAAATTCATCGGCTACCTCAAAGGCTGGGCA	NONMMUT081749.1				mm|chr10:025323763-025323704	noncoding			NONMMUT081749.1		chr10	25323763	25323704	-
CUST_OEV3_050681	TAGAAGCCACTGTGGACTCTCTCACACAAAATCATGACATTTCCTCTTACAGCTATGTCA	AK084260	319732	D230050J18Rik	Mus musculus 12 days embryo eyeball cDNA, RIKEN full-length enriched library, clone:D230015K09 product:unclassifiable, full insert sequence. [AK084260]	mm|chrX:49704740-49704681	noncoding			NONMMUT072436.2;NONMMUT072435.2		chrX	49704740	49704681	-
CUST_OEV3_038752	TGTGATCCAAAACTATGAACCTCCACAGAAGAAATACTTCTTGGAATAGAATTCCTGGAG	NONMMUT089412.1				mm|chr13:025643096-025643155	noncoding			NONMMUT089413.1;NONMMUT089412.1		chr13	25643096	25643155	+
CUST_OEV3_037104	TTCATATGGTTCACTCTGCACCAAGATGAATAATGAACTGTGCAAGCTACCCATCTCGAT	NONMMUT091624.1				mm|chr13:062479138-062479079	noncoding			NONMMUT091624.1;NONMMUT090060.1		chr13	62479138	62479079	-
CUST_OEV3_022457	ATGTGTTCCAATGATGTTGATGCTCCGTTGCTCCATTAGAGACTGAACTGGCAAGAAGTT	XR_389628		LOC102635195	PREDICTED: Mus musculus uncharacterized LOC102635195 (LOC102635195), ncRNA [XR_389628]	mm|chr3:27642908-27642967	noncoding			NONMMUT110765.1		chr3	27642908	27642967	+
A_51_P171347	TGTTCATGTGTCAGAAAATACATGTGTCTCTGAAGACAAGCAAACCCAAGAAGCAAAAGA	NM_001077707	268281	Shprh	Mus musculus SNF2 histone linker PHD RING helicase (Shprh), transcript variant 1, mRNA [NM_001077707]	chr10:10884388-10884447	coding					chr10	10884388	10884447	+
A_55_P2843447	CAACCACATGAAGGCTCACAACCATCTGTACAGCTACAGTTTACTTATATACATTAAATA	NM_011933	26378	Decr2	Mus musculus 2-4-dienoyl-Coenzyme A reductase 2, peroxisomal (Decr2), mRNA [NM_011933]	chr17:26218278-26218219	coding					chr17	26218278	26218219	-
A_66_P122155	ATCCTATTATGTCATTTACTATTTCCAAAAATGGCCGATTAGCTTTGTTAAATGTAGCAA	NM_145514	226757	Wdr26	Mus musculus WD repeat domain 26 (Wdr26), mRNA [NM_145514]	chr1:183113922-183113863	coding					chr1	183113922	183113863	-
CUST_OEV3_012166	TTAAATTCGGCTTGGGTGTTTGTTTGCAAATAGGATCTCACTACGTGGCTTTCAATCCTC	BF469143			UI-M-BH3-atm-f-06-0-UI.r1 NIH_BMAP_M_S4 Mus musculus cDNA clone UI-M-BH3-atm-f-06-0-UI 5'. [BF469143]	mm|chr6:145290183-145290124	noncoding			NONMMUT124606.1;NONMMUT124605.1		chr6	145290183	145290124	-
CUST_OEV3_047893	CTTTTCTTTGCAGTTTCTCATTAAGCCCACAGAATTCTTTGTGGGTGTCATCTGAGCCTG	NONMMUT077508.1				mm|chr1:030194787-030194728	noncoding			NONMMUT077508.1		chr1	30194787	30194728	-
CUST_OEV3_092551	AATTTATGGTTCTAATGAGGCTAGATGAACTGAAACCTTGCTGCATTAACTGGCCAGTGT	ENSMUST00000195700.1				mm|chr1:162971484-162971543	noncoding	ENSMUST00000195700.1		NONMMUT076664.1		chr1	162971484	162971543	+
CUST_OEV3_036098	CTGGAAGATGACTGTTAGATGCTGCCATTTTGGTGGGGAGGGATTCAGAGATGTTTATAT	NONMMUT092984.1				mm|chr14:057326870-057326929	noncoding			NONMMUT092984.1		chr14	57326870	57326929	+
CUST_OEV3_091740	GCTTCCACCTCCAGAAAACTGAGGTTAAGATCTATTCATAACACAGACAGAGGAAAATAA	ENSMUST00000210618.1				mm|chr8:094712937-094712996	noncoding	ENSMUST00000210618.1				chr8	94712937	94712996	+
CUST_OEV3_075645	GTCAAAGAACAATTTAAGGACCTCGTTATTTGACAAATTGTAACCACCTAGATCTGAACA	mmu_circ_0015766					circRNA					chr9	61916191	61936326	-
CUST_OEV3_020183	AAAGTATAAGCTTGCAGTTTGTCCCCCTAGCCTTCTAACACATAGAGGTGTTGGATGTTG	NONMMUT113923.1				mm|chr3:120253341-120253282	noncoding			NONMMUT113923.1		chr3	120253341	120253282	-
CUST_OEV3_067398	TTCCATACGTCGTCATCTGTCAATACTTCCTTTTCCTGCTCAGGATACGTATGTGAGGAC	AK034700			Mus musculus 12 days embryo embryonic body between diaphragm region and neck cDNA, RIKEN full-length enriched library, clone:9430026E01 product:inferred: putative {Mus musculus}, full insert sequence. [AK034700]	mm|chr15:10559982-10559923	noncoding			NONMMUT022750.2		chr15	10559982	10559923	-
CUST_OEV3_073230	TTTAGTTAGACTCAGTCTCAACATAAAAGTAAAATGAGGAGATAAATCTCCCTGGAGGGT	AK020925	78441	A930033M14Rik	Mus musculus adult retina cDNA, RIKEN full-length enriched library, clone:A930033M14 product:unclassifiable, full insert sequence. [AK020925]	mm|chr10:39980746-39980805	noncoding			NONMMUT005360.2		chr10	39980746	39980805	+	KnowTID_00000695
CUST_OEV3_093232	TTCTAACTGCTCACCTCTTCAGGGAGTAAGTTACATTTAGATGCTACCGCAGCGATGTAT	XR_373426		LOC102636191	PREDICTED: Mus musculus uncharacterized LOC102636191 (LOC102636191), ncRNA [XR_373426]	mm|chr1:58311189-58311130	noncoding	ENSMUST00000161126.1		NONMMUT077849.1;NONMMUT001023.2		chr1	58311189	58311130	-
CUST_OEV3_055267	CTGATTGTCAATCAGAAACAGGCTGGTGATCATAGTATTCGCACAGTTCAGCAGGTTAGA	AK017611	70532	5730433K22Rik	Mus musculus 8 days embryo whole body cDNA, RIKEN full-length enriched library, clone:5730433K22 product:unclassifiable, full insert sequence. [AK017611]	mm|chr6:100518665-100518606	noncoding			NONMMUT058237.2		chr6	100518665	100518606	-	KnowTID_00006405
CUST_OEV3_056256	CAGAGAGGGACAAGCAGCCTGAGAAAATTAAGGGTGGATGCTACTTTGGAAAACATACTA	AK088178			Mus musculus 2 days neonate thymus thymic cells cDNA, RIKEN full-length enriched library, clone:E430005J01 product:unclassifiable, full insert sequence. [AK088178]	mm|chr6:5727397-5727456	noncoding			NONMMUT055621.2		chr6	5727397	5727456	+
A_66_P108074	ATGACAACCCCCACCCCAAAAGAAACACTACAGACAGAAAGCCATTAAAAAGAATCCTTT	AK015484	75802	4930458D05Rik	Mus musculus adult male testis cDNA, RIKEN full-length enriched library, clone:4930458D05 product:unclassifiable, full insert sequence. [AK015484]	chr5:101269832-101269773	coding					chr5	101269832	101269773	-
A_55_P1978236	AATAAATGTTGAGCTCCTGCTGTCCTGTTGGAAAGTTCTGGAAGTTAAGGACGGAGAGTG	NM_025305	50529	Mrps7	Mus musculus mitchondrial ribosomal protein S7 (Mrps7), mRNA [NM_025305]	chr11:115468609-115468668	coding					chr11	115468609	115468668	+
A_55_P2841767	AGGAGATGACACACACTTTTGATTCAGATCTTGAGGCACAGTGACCATGCAAAGCTTAGG	AK132873	102637601	Gm34368	Mus musculus adult male testis cDNA, RIKEN full-length enriched library, clone:4930469P09 product:unclassifiable, full insert sequence. [AK132873]	chr8:36030758-36030699	coding/noncoding	ENSMUST00000210951.1;ENSMUST00000210603.1;ENSMUST00000209512.1		NONMMUT065216.2;NONMMUT065215.2;NONMMUT065214.2;NONMMUT065213.2;NONMMUT065212.2		chr8	36030758	36030699	-	KnowTID_00007218
CUST_OEV3_060650	AAATGCCTGAGGGGACCATGATCTAGACCTAGCAAGCAGCAGGTCTTGACTTTGGATTTT	NONMMUT042219.2				mm|chr3:019810186-019810237	noncoding			NONMMUT042219.2		chr3	19810186	19810237	+	NovelTID_00004189
CUST_OEV3_008744	AGGTAAGGCAGTGGTCTTGCATATAAGATTCATGGGAGTAGAGGGACAATCTATAATTAG	NONMMUT129205.1				mm|chr8:094959593-094959652	noncoding			NONMMUT129205.1		chr8	94959593	94959652	+
CUST_OEV3_018383	CCTAGCTAATGTTGATTATCTCATTTACCAGCTATGCCATATTTGAACAACGTTTGGTGA	NONMMUT116332.1				mm|chr4:023848048-023847989	noncoding			NONMMUT116332.1		chr4	23848048	23847989	-
CUST_OEV3_033679	GGTATTGAAGAAAAAAGTTAAACACCTATTTTTCATGCCATGTGCTGAGCATAGCATTGT	NONMMUT095997.1				mm|chr15:069506159-069519385	noncoding			NONMMUT095997.1		chr15	69506159	69519385	+
CUST_OEV3_042993	TTATCCACAGTGGATCTTGGTAACGGAGAACCTCTAACCACAAAGAAGATGAAGGTCACT	NONMMUT083819.1				mm|chr11:064921756-064921815	noncoding			NONMMUT083820.1;NONMMUT083819.1		chr11	64921756	64921815	+
CUST_OEV3_022483	AGCACAGGCAAGAATTCTCTGCAAGAATAGGAATGTAGAATACAGTGGAGAAGATTGGAA	CF622932			ih94f04.x5 Melton Mouse E16 5 Pancreas Library 2 M16B2 Mus musculus cDNA clone IMAGE:5939862 3', mRNA sequence [CF622932]	mm|chr3:20208663-20208722	noncoding	ENSMUST00000196460.1		NONMMUT110734.1		chr3	20208663	20208722	+
CUST_OEV3_049449	TCATCTACAGGAACTCACAGCTACCCAGGACACACAAGAGAAGAGAAACCATCATTTCTG	NONMMUT075439.1				mm|chr1:051983843-051983902	noncoding			NONMMUT075439.1		chr1	51983843	51983902	+
CUST_OEV3_002406	CAATTATAGGATCTCAAGAAACCAAGTATAGCACCAAGACCAAGGGGCATGGCAGAGAAG	NONMMUT137368.1					noncoding			NONMMUT137368.1;NONMMUT137367.1		chrX	115550245	115598523	-
CUST_OEV3_069310	AGCATGGTGTTATCCCAAGGAATAATTCAGATCCAAATTTCAAAGAATGGTTTTGACTGA	AK053244			Mus musculus 0 day neonate lung cDNA, RIKEN full-length enriched library, clone:E030049I24 product:unclassifiable, full insert sequence. [AK053244]	mm|chr13:34583204-34583145	noncoding			NONMMUT016971.2		chr13	34583204	34583145	-	KnowTID_00002019
CUST_OEV3_037143	GAAAGACATGGGGAGAAGAATGAGACGTCAGAACAGTAGCCATTTACCTTGCATTGGATT	NONMMUT091565.1					noncoding			NONMMUT091565.1		chr13	60702565	60703948	-
CUST_OEV3_030028	GACATCGTGTCTAGCTTACTTGTAGCTCACAGCAATGTCACAGTGTAGGACATTATGCTC	NONMMUT100629.1				mm|chr17:014351307-014351366	noncoding			NONMMUT100629.1		chr17	14351307	14351366	+
A_55_P2836258	CCTCAAACTACCAGACGGAAAGCTTACCAACAGCTCATTCAAGCCCAGTTCAGGAAAAAA	XR_870697	102632851	Gm30816	PREDICTED: Mus musculus predicted gene, 30816 (Gm30816), transcript variant X2, ncRNA [XR_870697]	chr9:44686000-44686059	noncoding			NONMMUT132468.1;NONMMUT068883.2		chr9	44686000	44686059	+
CUST_OEV3_062622	GATAAAGACTCAGGATCTACAATGGAGTCAGTTTGGGCATCTGCTTCACCTTGTGTCAAA	NONMMUT036434.2					noncoding			NONMMUT036434.2;NONMMUT036433.2		chr2	27496045	27498515	+	NovelTID_00003765;NovelTID_00003764
A_66_P111954	ATGCAAAACAGGCTCCTTTGTCTGGTATAAATACTACAAAGAAGTCTCTATTTGTCTGTT	NR_015549	68789	Trmt61b	Mus musculus tRNA methyltransferase 61B (Trmt61b), transcript variant 1, long non-coding RNA [NR_015549]	chr17:71906479-71906420	noncoding	ENSMUST00000137830.7;ENSMUST00000130952.7	NR_027952.1;NR_015549.1	NONMMUT030464.2;NONMMUT030463.2		chr17	71906479	71906420	-
CUST_OEV3_039735	ACAAGGGCATCAAGCAGGAAGCAAACAGAATTTCCAATTATGTTTACTTGCAAAGGCATC	XR_381384		LOC102632790	PREDICTED: Mus musculus uncharacterized LOC102632790 (LOC102632790), transcript variant X2, ncRNA [XR_381384]	mm|chr12:27978532-27978473	noncoding			NONMMUT088134.1		chr12	27978532	27978473	-
A_55_P2732753	CCTCATACGGTCCTTGAATGCATCTTCTCATAACACATAAATAAAACAAGACCAGAATTT	AK080094	23943	Esyt1	Mus musculus adult male aorta and vein cDNA, RIKEN full-length enriched library, clone:A530060I07 product:membrane bound C2 domain containing protein, full insert sequence. [AK080094]	chr10:127952000-127951941	coding					chr10	127952000	127951941	-
A_52_P147730	AGGGCTATAGAAGCTGCAAAGAAGAAACCCTTTCCCTAGAGCACCCATCTTCCTCTGGGG	ENSMUST00000175650	213027	Evi5l	ecotropic viral integration site 5 like [Source:MGI Symbol;Acc:MGI:2442167] [ENSMUST00000175650]	chr8:4207441-4207500	coding					chr8	4207441	4207500	+
CUST_OEV3_067224	GACTTGGTGTTAAGTGGTCCAAGGATGTAGCCAATTAAGGAGATACCATCTTGACCAAGC	NONMMUT023216.2				mm|chr15:037262192-037262133	noncoding			NONMMUT023216.2		chr15	37262192	37262133	-
CUST_OEV3_033385	TGTTGTTTATAATATCCATACATATCTCTTTCAGGAGGCCTGGCATTGTATCACTTGGGA	NONMMUT096379.1				mm|chr15:090268853-090268912	noncoding			NONMMUT096379.1		chr15	90268853	90268912	+
CUST_OEV3_083232	AGACCTCTTATCCTAGAAAAGAAAAAATTCAAAAAAGAACCTACAACGACTTCGTGAACC	mmu_circ_0007275					circRNA					chr18	35744168	35744535	+
A_52_P445584	ACCGCAGCAGTACTTATTAACCAACGGAAGTAGGAAGCATGTCTGACATTTTACTTTTTA	NM_023243	66671	Ccnh	Mus musculus cyclin H (Ccnh), mRNA [NM_023243]	chr13:85352396-85352455	coding					chr13	85352396	85352455	+
CUST_OEV3_033575	AACATCCATTCTGCATCCTCAAATGTTCCTGCTTTTGTACCTGTGTCCCTTTTTCCTAAG	NONMMUT096136.1				mm|chr15:078221243-078221302	noncoding			NONMMUT096136.1		chr15	78221243	78221302	+
CUST_OEV3_018309	CTGCAGAACTCAAGTTTGAGTGAATATTTACTTCAATCAATAAAACTTCTCATTTATTAA	NONMMUT116450.1				mm|chr4:024336690-024336631	noncoding			NONMMUT116450.1		chr4	24336690	24336631	-
A_66_P139646	TACACACCAGACCTGGTGAGAGATTTGCTGAGGGTATCCAAGGAGAATGTGAAGAAAAAC	NM_001168504	232889	Pla2g4c	Mus musculus phospholipase A2, group IVC (cytosolic, calcium-independent) (Pla2g4c), transcript variant 1, mRNA [NM_001168504]	chr7:13941578-13941637	coding					chr7	13941578	13941637	+
CUST_OEV3_017082	TTAATCTTCCTGTAGAGCTCTACCAAAACAGTGTTCTCTAGGTTGATCCACCCATACTCA	NONMMUT118036.1				mm|chr5:023709151-023709210	noncoding			NONMMUT120052.1;NONMMUT118036.1		chr5	23709151	23709210	+
A_52_P205031	GGACACCAACAACATCCAATTCGTCTTTGATGCCGTGACAGATGTCATCATCGCCAAAAA	NM_001113384	14681	Gnao1	Mus musculus guanine nucleotide binding protein, alpha O (Gnao1), transcript variant B, mRNA [NM_001113384]	chr8:96480068-96480127	coding					chr8	96480068	96480127	+
CUST_OEV3_000857	CATGAACAAATGCAACTACTAGCCATACGCTGAAACACCCAAAGGAATGGAAAATGCTTT	NovelTID_00004480				mm|chr3:101303735-101303676	noncoding			NONMMUT044471.2		chr3	101303735	101303676	-	NovelTID_00004480
A_55_P2036460	AATTTCCAATATAAAAAACTGCCCCAAGACTCCCCAGATGAGGACACCATTCCTACATAA	NM_173420	239167	Synb	Mus musculus syncytin b (Synb), mRNA [NM_173420]	chr14:69909063-69909004	coding					chr14	69909063	69909004	-
CUST_OEV3_074681	TTACTTTCTTAGAAGGCTGATGCCTGCCGTCACCTCCACCTGGTCTCATTGCAGTTCATC	AK086369			Mus musculus 15 days embryo head cDNA, RIKEN full-length enriched library, clone:D930024F12 product:unclassifiable, full insert sequence. [AK086369]	mm|chr1:54226267-54226208	noncoding			NONMMUT000931.2		chr1	54226267	54226208	-
CUST_OEV3_013252	ATGATGGAGTCCACGAAGTTGGAGTTTTCCCTCAGAAAGTTCATGGTAGCAGTTAGGAAA	NAP062488-1				mm|chr6:140052498-140052557	noncoding			NONMMUT123206.1		chr6	140052498	140052557	+
ETG02_36680							control
CUST_OEV3_086338	CGGGGGAATAGGTCGTCGTCGAGGTGGTGAAGTTATAAAGAGTAGAAGATCAAAGAACTC	mmu_circ_0003851					circRNA					chr12	25684158	25688018	+
CUST_OEV3_007367	AGGGACTAAAGCCAGAGAAAATAGAGTGGGGGTGTAAAGAAGATCCCTGTGTTTAAATCA	NONMMUT130835.1				mm|chr8:050935382-050935323	noncoding			NONMMUT130835.1		chr8	50935382	50935323	-
CUST_OEV3_032186	AGGTGACAGATGAGAAAGGTTCATTTCCCGGTACAGGAATGACATCATAAAAGGTCTACT	NONMMUT097918.1				mm|chr16:008910503-008910562	noncoding			NONMMUT097918.1		chr16	8910503	8910562	+
CUST_OEV3_023665	AGATTAATAAATGCCCAGGCCAATAGCTTTGACGCATTTCAGCTACTTCATAGCTCAGTT	NONMMUT109135.1				mm|chr2:065240501-065240442	noncoding			NONMMUT109135.1		chr2	65240501	65240442	-
CUST_OEV3_071634	GCCTCTTCTTCTCTACTGCTGGAACTCTTTCCCAGTCCTTGGGATTAAAACACTGACAAT	NR_045476	69320	1700007J10Rik	Mus musculus RIKEN cDNA 1700007J10 gene (1700007J10Rik), long non-coding RNA [NR_045476]	mm|chr11:59539481-59539422	noncoding	ENSMUST00000153431.1;ENSMUST00000139530.7	NR_045476.1	NONMMUT085293.1;NONMMUT009991.2;NONMMUT009990.2;NONMMUT009989.2		chr11	59539481	59539422	-
CUST_OEV3_006092	ACGGAAGATAATATCCTTTCAGCCCAAAGCTGTGTATCCCCCAGAATCTATTTCCAAAGC	NONMMUT132501.1				mm|chr9:046650032-046650091	noncoding			NONMMUT132501.1		chr9	46650032	46650091	+
CUST_OEV3_018988	TCATGGGAACAAGGAATCAGGGATGACCCACGATAGACAGAGGAACAAAGATGGGTCAAG	NONMMUT115521.1				mm|chr4:119999467-119999526	noncoding			NONMMUT115521.1		chr4	119999467	119999526	+
CUST_OEV3_039045	CGGAAGCAAAGGAAGATTCTAGAAAGCACTCCATTCCTTAAAGACTTCTGGGGATTAGCA	XR_381889		LOC102634895	PREDICTED: Mus musculus uncharacterized LOC102634895 (LOC102634895), transcript variant X1, ncRNA [XR_381889]	mm|chr12:107141936-107141877	noncoding			NONMMUT089002.1;NONMMUT089000.1;NONMMUT015561.2;NONMMUT015560.2;NONMMUT015558.2		chr12	107141936	107141877	-	NovelTID_00001634
CUST_OEV3_072811	TTCACCGCCACACACATACATGGGATTACATATTGTAAAACGTGCTTTCTTCACATGTGT	NM_001142963	100233208	Gm10778	Mus musculus predicted gene 10778 (Gm10778), mRNA [NM_001142963]	mm|chr10:081129407-081129466	coding/noncoding			NONMMUT006511.2		chr10	81129407	81129466	+
A_55_P2717563	AATCTCTGAGGCTGAGGCCAATCTGGTCTACATATCCAGTTCTAGTGCCACATAATGAGA	ENSMUST00000175659	217615	Ctage5	CTAGE family, member 5 [Source:MGI Symbol;Acc:MGI:1346056] [ENSMUST00000175659]	chr12:60276430-60276489	coding/noncoding			NONMMUT014363.2		chr12	60276430	60276489	+
A_52_P60303	GACGACCTACAGACACGTAACGAGATCATCCAACAGACAGAGCAACAGACTCGTGTGGTC	NM_001033455	381580	Ccdc27	Mus musculus coiled-coil domain containing 27 (Ccdc27), mRNA [NM_001033455]	chr4:153406986-153406927	coding					chr4	153406986	153406927	-
CUST_OEV3_072345	CAAACTTTAGTGTCAACGTGGAAATTAATGTGGCTGTCCATCAGCCACAAAGGATGTGGC	AK038773			Mus musculus adult male hypothalamus cDNA, RIKEN full-length enriched library, clone:A230061L16 product:unclassifiable, full insert sequence. [AK038773]	mm|chr10:126749139-126749198	noncoding			NONMMUT008079.2		chr10	126749139	126749198	+	KnowTID_00000851
CUST_OEV3_039368	TCTGGAATTTAAAGAGGGAGCAAAGAAGGAGGCATTCTGATCTACAACTCCAAAATCACA	NONMMUT088598.1				mm|chr12:076703561-076703514	noncoding			NONMMUT088598.1		chr12	76703561	76703514	-
A_55_P2589395	GGACCTGGTGTGTGGAATTGGAGAAATTATTTCTGCTTTCCTCTTCTAGTGCATTCGAGT	ENSMUST00000131826	227619	Man1b1	mannosidase, alpha, class 1B, member 1 [Source:MGI Symbol;Acc:MGI:2684954] [ENSMUST00000131826]	chr2:25200663-25200722	coding					chr2	25200663	25200722	+
CUST_OEV3_012972	CTTTGCTGTCAACTGCTGGAAAACAAAAGGCTCCTCATCTTTATGAGGGTCAGACATTTG	NONMMUT123577.1				mm|chr6:034098471-034098412	noncoding			NONMMUT123577.1		chr6	34098471	34098412	-
A_51_P284988	AGGACCTGGGAAAGTCACTGTGAAACATCACTTACCTTCGTCACGACTAAAGCTCATGAT	NM_001036293	641340	Nrbf2	Mus musculus nuclear receptor binding factor 2 (Nrbf2), mRNA [NM_001036293]	chr10:66730079-66730020	coding					chr10	66730079	66730020	-
CUST_OEV3_047186	TAGTTAAGAAAAACATTTCCAACTCTGGGCTGTTTTCCCGCTAACATGCACCTGTGACTG	NONMMUT078407.1				mm|chr1:113651370-113651311	noncoding			NONMMUT078407.1		chr1	113651370	113651311	-
CUST_OEV3_028823	AATTTCTAGAACATGCTTCTCTCAGATTCCTTCATGGATTCCCAGTTGGTGCAACCTTGA	NONMMUT102268.1				mm|chr17:056626267-056626208	noncoding			NONMMUT102268.1;NONMMUT030120.2;NONMMUT030119.2;NONMMUT101236.1		chr17	56626267	56626208	-
CUST_OEV3_036780	CTCTGAAGATAAAGACAAAGTGGAGTAGAGATGCGATTGATTTCTGCCCACGATTCCAGG	NONMMUT092092.1				mm|chr13:098610365-098610306	noncoding			NONMMUT092092.1;NONMMUT092091.1;NONMMUT092090.1		chr13	98610365	98610306	-
CUST_OEV3_072801	TTGGGTAGTCAGGGTCTATGTTCTAGATCACCATTAGATGCCTAGAAAAGGAACTTGTGC	AK140463			Mus musculus 10 days neonate medulla oblongata cDNA, RIKEN full-length enriched library, clone:B830043G20 product:unclassifiable, full insert sequence. [AK140463]	mm|chr10:82051031-82050972	noncoding			NONMMUT006537.2		chr10	82051031	82050972	-	KnowTID_00000995
CUST_OEV3_033063	TGTTGACCCCACACTACCCTAACTTGAGAACCTGATTGTGACAGCCATCAATATTTCTGG	NONMMUT096794.1				mm|chr15:028317894-028317835	noncoding			NONMMUT096794.1		chr15	28317894	28317835	-
CUST_OEV3_035771	ATGTGGGATGAATTGACCAGAAGGAGAAAAGATGAGATTGGTTTGTCAACTGAAGTGGGA	XR_383676		LOC102635773	PREDICTED: Mus musculus uncharacterized LOC102635773 (LOC102635773), ncRNA [XR_383676]	mm|chr14:87196305-87196364	noncoding			NONMMUT093380.1		chr14	87196305	87196364	+
CUST_OEV3_057974	GAAATTTGAATTTTCCCAGGAATCTCAATGCTGGGAGAAAGAAAAGGCTGAAGCCTGGTG	NONMMUT050463.2				mm|chr4:144461052-144460993	noncoding			NONMMUT117691.1;NONMMUT050468.2;NONMMUT050467.2;NONMMUT050466.2;NONMMUT050463.2		chr4	144461052	144460993	-	NovelTID_00005007;NovelTID_00005006;NovelTID_00005005
CUST_OEV3_016021	CCACACAGCTAGAAAGCTGATGGAATAGGGATATTTGATTTTTAACATTTCTACGGTTTT	NONMMUT119511.1				mm|chr5:130828341-130828400	noncoding			NONMMUT119511.1		chr5	130828341	130828400	+
A_51_P256945	GAGCCTTTATTACATCTCTGAAGACCCTTTTTCTAAATGGAGACACACAGGCCCCAGGAT	NM_207525	403187	Opa3	Mus musculus optic atrophy 3 (Opa3), mRNA [NM_207525]	chr7:19831518-19831577	coding					chr7	19831518	19831577	+
A_51_P461779	AAGCCACAGACTTTGCCACTTTACTCTGCTTAAGTTCTCTGGTCTTGAGTACGTGGCATT	NM_172994	269643	Ppp2r2c	Mus musculus protein phosphatase 2, regulatory subunit B, gamma (Ppp2r2c), mRNA [NM_172994]	chr5:37346000-37346059	coding					chr5	37346000	37346059	+
CUST_OEV3_009164	CCAAAAGCTCCTGCCCTTTGAGTTTTGGAACTCCAAACTTAGAACCTTTACAGAATCGCG	XR_379026	100503519	Gm19744	PREDICTED: Mus musculus predicted gene, 19744 (Gm19744), misc_RNA [XR_379026]	mm|chr8:49930363-49930422	noncoding	ENSMUST00000186135.1		NONMMUT128637.1		chr8	49930363	49930422	+
A_55_P2014645	CCGGAATGCCTCCAAGTCTATCAAGTTGCAAGATTAAATATTATTGTCTTGTTCTTCAAA	NM_023197	66356	Knop1	Mus musculus lysine rich nucleolar protein 1 (Knop1), transcript variant 1, mRNA [NM_023197]	chr7:125989333-125989274	coding					chr7	125989333	125989274	-
CUST_OEV3_024764	TGCATGGTTCTTCTGTGACTGGTGCTAAGATCATTTCCTATGTGTAAGGATATTTCCACT	XR_400065	100996933	Lincred1	PREDICTED: Mus musculus long intergenic non-protein coding RNA of erythroid differentiation 1 (Lincred1), transcript variant X2, ncRNA [XR_400065]	mm|chr2:103750566-103751349	noncoding			NONMMUT107588.1;NONMMUT107587.1		chr2	103750566	103751349	+
CUST_OEV3_028930	TGTAATCTGGGTGGATGTTTTATTGTTTGTCCTCACTGTCCATTCACTGGAGCTTAGGTG	NONMMUT102127.1				mm|chr17:043926648-043926589	noncoding			NONMMUT102127.1		chr17	43926648	43926589	-
CUST_OEV3_088823	CTAGAACCACCCTCTACAACCGCGGTGGTATTGTCTTCTTTAGTTCTTTTCTTTCTTCCG	mmu_circ_0001079					circRNA					chr2	143764193	143764310	-
CUST_OEV3_058624	TGATTGTTCATTACAAAGGCAGCGTTCACAGCATTGCTTCTTCTTCTTCCTTCTCCACCT	NM_010905	18027	Nfia	Mus musculus nuclear factor I/A (Nfia), transcript variant 2, mRNA [NM_010905]	mm|chr4:097781384-097781443	coding/noncoding			NONMMUT048238.2		chr4	97781384	97781443	+
A_55_P1974028	TAAGCACCAAAGGCAAGGCTTCATCCCATATGTTCTGTATTCCAGTACCCAGAAGTACCT	NM_138673	192188	Stab2	Mus musculus stabilin 2 (Stab2), mRNA [NM_138673]	chr10:86304041-86303982	coding					chr10	86304041	86303982	-
CUST_OEV3_042951	TTAATGCTACTATGGATGTCCTTGGGACAAGTCTGAAGGCTGTTTTGCTAAGAGAGATGG	TC1651616			Q5NYK1_AZOSE (Q5NYK1) 2'-5' RNA ligase , partial (7%) [TC1651616]	mm|chr11:069494639-069494698	noncoding			NONMMUT083876.1		chr11	69494639	69494698	+
CUST_OEV3_061026	AAGGATGATGCTTTTGCCAAGCAAGATGTACCTCTGTCTTCTGTGGTCTGTTCTTTCATT	NAP070958-1				mm|chr2:159603604-159603545	noncoding			NONMMUT040908.2		chr2	159603604	159603545	-
CUST_OEV3_060881	CTATAGTCTCAGCTCATGAAGTAGGGACAGGAGGACCAAGAGTTTGAGTACATGCTCAAT	AK051185			Mus musculus 12 days embryo spinal ganglion cDNA, RIKEN full-length enriched library, clone:D130012I20 product:unclassifiable, full insert sequence. [AK051185]	mm|chr2:169479251-169479310	noncoding			NONMMUT041409.2		chr2	169479251	169479310	+
CUST_OEV3_047121	ATCTGTATCTCCTTGGCCTAAACTTGATCACAAGGTCCCTGGTAACTTCAAGAGTACCAA	NONMMUT078496.1				mm|chr1:121788843-121788784	noncoding			NONMMUT078496.1		chr1	121788843	121788784	-
CUST_OEV3_063290	TTTAGTTACTGGAATGTGGGATCTCTGACTACATTTATGGCTGAGGAAGTACTGGCAGCT	NONMMUT034488.2				mm|chr19:032986333-032986274	noncoding			NONMMUT106130.1;NONMMUT034488.2		chr19	32986333	32986274	-	NovelTID_00003700
A_55_P2907503	GTTGAGGTGGGAAGATGCAGAAGCCCATAGAGTTTGTATTTCTTTTTAAAAACACAATTT	NM_183033	329003	Zfp516	Mus musculus zinc finger protein 516 (Zfp516), transcript variant 1, mRNA [NM_183033]	chr18:83174433-83174492	coding/noncoding			NONMMUT033278.2		chr18	83174433	83174492	+
CUST_OEV3_027534	GTTCTATGAAGACCTCTGAACCAAGTGGGTGACAAGAAACAGTTTGAAGTCACAGGAAAC	NONMMUT103940.1				mm|chr18:087564947-087565006	noncoding			NONMMUT103940.1		chr18	87564947	87565006	+
A_66_P126293	ACTTATGTGTGTGACGAGTGTGGGGAAATGTGTAATTTAAAACTTGTGATGTGTCTCACA	NM_016780	16416	Itgb3	Mus musculus integrin beta 3 (Itgb3), mRNA [NM_016780]	chr11:104528625-104528684	coding					chr11	104528625	104528684	+
A_66_P120527	TTTTGAGGACAAGGGGTTTGCTGCAGAAAGATCTAATTTTTATTTAATACCAACATGCCC	AK041975			Mus musculus 3 days neonate thymus cDNA, RIKEN full-length enriched library, clone:A630050D06 product:unclassifiable, full insert sequence. [AK041975]	chr9:24100655-24100596	coding/noncoding	ENSMUST00000153522.1		NONMMUT068363.2		chr9	24100655	24100596	-
CUST_OEV3_043632	TACTTTGTTGTGGGACCTCGCAGATCTGATTATTTGTGACATATCTGTGTGACTCGGAGA	NONMMUT082974.1				mm|chr10:126259202-126259143	noncoding			NONMMUT082975.1;NONMMUT082974.1		chr10	126259202	126259143	-
A_66_P130249	ACAGCAATTACTGAGCAAAAGATGAGATTCAAATACCTTAAAACATAGCCCTATATTTTC	XR_872727	105245426	Gm40882	PREDICTED: Mus musculus uncharacterized LOC105245426 (LOC105245426), ncRNA [XR_872727]	chr12:44077350-44077291	noncoding			NONMMUT088348.1;NONMMUT088347.1;NONMMUT014064.2;NONMMUT014063.2;NONMMUT014066.2;NONMMUT014065.2		chr12	44077350	44077291	-
CUST_OEV3_038293	TCATGCCTTTGTCTGAGGTCGCTATTTCAATGAATGATTGACCCCTGTATGATGATTGTT	NONMMUT090042.1				mm|chr13:061975812-061975871	noncoding			NONMMUT090042.1		chr13	61975812	61975871	+
CUST_OEV3_060788	TTTACTACTTGTACCACAAGTTAAACTTTCTTCATAGGCATTTTCTCCTCAGCTTGCAGA	AK089134	66376	LOC66376	Mus musculus 10 days neonate olfactory brain cDNA, RIKEN full-length enriched library, clone:E530011L19 product:unclassifiable, full insert sequence. [AK089134]	mm|chr2:176980071-176980130	noncoding			NONMMUT041714.2		chr2	176980071	176980130	+
A_55_P2031333	ACTGAAGACTAATACAATTGGAACACTAAACATGTTGGGATTGGCAAAGCGCGTGGGTGC	NM_026430	67883	Uxs1	Mus musculus UDP-glucuronate decarboxylase 1 (Uxs1), mRNA [NM_026430]	chr1:43836947-43831700	coding					chr1	43836947	43831700	-
CUST_OEV3_033973	AGCAGGAAACAACTAAAGATCACTATGCCCCTAATCCTGCTTCACCATCATCTCTAGTTT	NONMMUT095635.1				mm|chr15:036660296-036660355	noncoding			NONMMUT095639.1;NONMMUT095638.1;NONMMUT095637.1;NONMMUT095635.1		chr15	36660296	36660355	+
CUST_OEV3_010749	CTTGAAACCTAGTAGGGACCTGAATTGGTGAATAACTGAAGACAGTGGCTTCCTATGACC	NONMMUT126479.1				mm|chr7:014353000-014352941	noncoding			NONMMUT126479.1		chr7	14353000	14352941	-
A_52_P240659	GATGATGGGTGACAACTCTATGGGTGAAGCTCCTGAAGACCTCTACCACCACATGCAGCT	NM_153413	208869	Dock3	Mus musculus dedicator of cyto-kinesis 3 (Dock3), mRNA [NM_153413]	chr9:106809618-106809110	coding					chr9	106809618	106809110	-
A_66_P128794	GCCATGCTATCTCAGTGTTGGGCATCCATCTCAATGGGGTCACTGTCACACACCTTCCTT	BB618548			BB618548 RIKEN full-length enriched, 8 days embryo Mus musculus cDNA clone 5730408I19 5', mRNA sequence [BB618548]	chr8:11117314-11117373	coding/noncoding	ENSMUST00000208665.1				chr8	11117314	11117373	+
CUST_OEV3_021276	ATGGTGCCTCCTCTGGCCTCTTGTGCTTATTTAGTTCTGCTGAGCAGTAATTGTTATATG	NR_040591	381482	Gm1653	Mus musculus predicted gene 1653 (Gm1653), long non-coding RNA [NR_040591]	mm|chr3:148941443-148941502	noncoding		NR_040591.1	NONMMUT112409.1;NONMMUT112408.1;NONMMUT045724.2;NONMMUT045723.2		chr3	148941443	148941502	+	KnowTID_00005222;KnowTID_00004903
CUST_OEV3_024102	GATCTATAAGTCCTAGTTGATCTTGAAACTCCCTGCTGCCACAGAGAAAGACACCCTACA	NONMMUT108497.1				mm|chr2:172924113-172924172	noncoding			NONMMUT108497.1		chr2	172924113	172924172	+
CUST_OEV3_084998	CTTCGAACCTACCGATGAACGGAAGTGATGTCTTTCCAGAGAATTGCGGTCTCTTTAAAT	mmu_circ_0005303					circRNA					chr14	57538111	57547178	+
A_51_P355172	CATGTCATGAAATTATCCACTTCCTCAAGACAAAAATCCCTGTTTGCATCATCTCTCTAT	AK004585	629820	Gm7008	Mus musculus adult male lung cDNA, RIKEN full-length enriched library, clone:1200003N10 product:hypothetical protein, full insert sequence. [AK004585]	chr12:40951741-40951800	coding					chr12	40951741	40951800	+
A_52_P412321	GAGACTGTCTCCTGTTAGAAATGGCTCTTCTTAACTAACATCCCTTAAACAAATATGAGG	NM_027654	71041	Pcgf6	Mus musculus polycomb group ring finger 6 (Pcgf6), mRNA [NM_027654]	chr19:47108598-47108539	coding/noncoding		NR_133574.1			chr19	47108598	47108539	-
CUST_OEV3_088038	GACCATCCGAACAGCGAACCCTATCAGAAACGACTTCTGAGCCTCTTCTGTCCCGTCTTT	mmu_circ_0001946					circRNA					chr10	109206192	109206361	+
CUST_OEV3_078491	CCCAAGTGCTGATCGAGTAGTAGTATTTATAGTTTTAGGGTGTAAAGTGTCGAGTAGACT	mmu_circ_0012547					circRNA					chr5	33210622	33236102	+
CUST_OEV3_031249	ACTTCTTTCTCTGGAGAGTGGTGCTACTCTTTGCTACCAGAAACATACATTAAATCTCCT	NONMMUT099070.1				mm|chr16:082194906-082194965	noncoding			NONMMUT099070.1		chr16	82194906	82194965	+
A_55_P2056155	TCACTTAGCCAGAAAACATGCAGATGCTATGGAAATTACAAGATCAATCCATTTGTCTAG	ENSMUST00000120492			predicted gene 15926 [Source:MGI Symbol;Acc:MGI:3801890] [ENSMUST00000120492]	chr7:4160190-4160249	coding/noncoding			NONMMUT059753.2		chr7	4160190	4160249	+
CUST_OEV3_002315	AGTGTAACGCCTCAGGGTCAGTTGACAACCTTGTGCATAGATCAGAAAAGAATTAAAAGC	NONMMUT137495.1				mm|chrX:143008050-143007991	noncoding			NONMMUT137495.1		chrX	143008050	143007991	-
A_51_P250001	TCAGCCTGGGGACACTGAGTCTCCTTAATGCCAGAGCTGTTCCTCTGGGTACGGTTGCTT	NM_027304	70069	H1fnt	Mus musculus H1 histone family, member N, testis-specific (H1fnt), mRNA [NM_027304]	chr15:98086528-98086469	coding					chr15	98086528	98086469	-
CUST_OEV3_089378	GAAGAACGGAGGGCAGAGGTACACTTTACACGAAAACATCTGAACAACCTAAGTTGACTC	mmu_circ_0000420					circRNA					chr12	112830787	112842775	+
CUST_OEV3_043451	CTGCTCTTAAGACAACAATGTAACAGTCAACCTTACTAGCCTGGGATTTCCCGTGCAATC	NONMMUT083209.1				mm|chr11:017041506-017041565	noncoding			NONMMUT083209.1;NONMMUT083208.1		chr11	17041506	17041565	+
CUST_OEV3_003629	TCCTCAGTATTGAGAACACAGGGATATGGCATGGAATCCTCTTCCTTCTCTCTTATCTTT	NONMMUT135693.1				mm|chrX:007791152-007791211	noncoding			NONMMUT135693.1		chrX	7791152	7791211	+
CUST_OEV3_010537	TATTCCTCCCTGGGGAACTTTTTATATGCACCAAGTAACAGCTTTAAATCTCCACCCAGG	NONMMUT126795.1				mm|chr7:053646200-053646141	noncoding			NONMMUT126795.1		chr7	53646200	53646141	-
A_55_P2799515	CCCTAACTTCCCTGGAAAAGAGACAGCGACATTTATGTTGAAATAAACTATTTCCTCCCC	NM_001007575	238693	Zfp58	Mus musculus zinc finger protein 58 (Zfp58), mRNA [NM_001007575]	chr13:67591165-67591106	coding					chr13	67591165	67591106	-
A_55_P2033376	GCTGCGTTTGTCTTTCTATAGAGTGGTTTTTATAACGACGTCCTTAGTTTTAATAAAGGA	NM_001163145	72301	1810041L15Rik	Mus musculus RIKEN cDNA 1810041L15 gene (1810041L15Rik), mRNA [NM_001163145]	chr15:84209705-84209646	coding					chr15	84209705	84209646	-
CUST_OEV3_070401	CTAAAACTAAGTGGTTTGTCTTATATGTGGCTGTTCCCAAGACCCATGTCATTTCAACAT	AK041371			Mus musculus 3 days neonate thymus cDNA, RIKEN full-length enriched library, clone:A630005P07 product:unclassifiable, full insert sequence. [AK041371]	mm|chr12:41127624-41127565	noncoding			NONMMUT014023.2		chr12	41127624	41127565	-
CUST_OEV3_026398	ATTAGTACCTTTGAACCGAGGTTTATCCTGGGGTGTAGGGTAAAACCCATGAGCTTTCAG	XR_398336		LOC102640791	PREDICTED: Mus musculus uncharacterized LOC102640791 (LOC102640791), transcript variant X2, ncRNA [XR_398336]	mm|chr19:33011192-33011251	noncoding			NONMMUT105421.1		chr19	33011192	33011251	+
CUST_OEV3_061424	TCCATCACACGGTTCTGTCTTTTATAAAATTTCATATAAACGACACCAAGCAACATGTCA	NONMMUT039743.2				mm|chr2:128395946-128395887	noncoding			NONMMUT039743.2		chr2	128395946	128395887	-	NovelTID_00004091
CUST_OEV3_043185	GATGATATTGTGACCCTTGGATGGGGCACATTTACAAGTTTGTATATAATTTCCAAATGT	NONMMUT083557.1				mm|chr11:042516976-042517035	noncoding			NONMMUT083557.1		chr11	42516976	42517035	+
CUST_OEV3_003292	ACTCATGGTTGATGGATAAAAGGAGTAATCCTTCCATTCTTCATTCTTTTATCCATAGCT	NONMMUT136145.1				mm|chrX:078414801-078414860	noncoding			NONMMUT136145.1		chrX	78414801	78414860	+
A_51_P177171	GTGAACATGTCGCTGTTTGAGAACTTCACCTATGCGGGCATCGATGCCACAGCTGAGGAG	NM_011587	21846	Tie1	Mus musculus tyrosine kinase with immunoglobulin-like and EGF-like domains 1 (Tie1), mRNA [NM_011587]	chr4:118144191-118144132	coding					chr4	118144191	118144132	-
CUST_OEV3_059923	CTTACCTTGAATTTGCTATGCAGCTAAAGATGGCACTGAATGCCCTGCCACTAAAGCATT	NONMMUT044607.2				mm|chr3:104472411-104472352	noncoding			NONMMUT113764.1;NONMMUT044607.2		chr3	104472411	104472352	-	NovelTID_00004489
CUST_OEV3_093283	GGGAAGGTGTGATAGAGCTACATAGGTGTTTGGCATTTCATCTGGAGATGGGAAATTGTA	ENSMUST00000158465.1				mm|chr4:019441697-019441638	noncoding	ENSMUST00000158465.1		NONMMUT046347.2		chr4	19441697	19441638	-
CUST_OEV3_090028	ATCCTGAGCCTCAATATTGGACGCTGACGCTGAAATCATGTAATAAGTCAAAGTAACGCT	XR_378861		LOC102636335	PREDICTED: Mus musculus uncharacterized LOC102636335 (LOC102636335), ncRNA [XR_378861]	mm|chr8:34762709-34762768	noncoding			NONMMUT065154.2		chr8	34762709	34762768	+	KnowTID_00007007
CUST_OEV3_004968	ACTTATTATTTCTGTATGCCTGTATAACGAGTGGACACAGGCATTCTAGAGCATGCCTGT	NONMMUT133968.1				mm|chr9:022199347-022199288	noncoding			NONMMUT133968.1		chr9	22199347	22199288	-
CUST_OEV3_023711	ATTATGTGTGTGTGGCTGCACATACTTCCAGTTATGTGCAGAAGGAATCAGTTGCTCAAG	NONMMUT109071.1				mm|chr2:054258857-054258798	noncoding			NONMMUT109071.1		chr2	54258857	54258798	-
CUST_OEV3_055998	GTCGAAAACAGGAAGATGGCGTTTTCTCCCAGTACTTTCATGGTTGATGAATGAGATCTG	XR_377523		LOC102634942	PREDICTED: Mus musculus uncharacterized LOC102634942 (LOC102634942), transcript variant X1, ncRNA [XR_377523]	mm|chr6:33932845-33932786	noncoding			NONMMUT123576.1;NONMMUT056280.2;NONMMUT056279.2;NONMMUT056278.2;NONMMUT056277.2		chr6	33932845	33932786	-
CUST_OEV3_044647	GTAGGTAGCTTGCTTGTTCTTTTTGCCTTAGCTTCTCAAGGACTGGAATCTCCTGTGTAC	NONMMUT081670.1				mm|chr10:021565816-021565757	noncoding			NONMMUT081670.1		chr10	21565816	21565757	-
CUST_OEV3_075399	ATTTCCAGGGATTTCCGGGACATGTTGTTCGACGACCGTGTGCCAAGGTAAGAGACAATA	mmu_circ_0016020					circRNA					chr9	96492368	96519496	-
ERCC-00028_121							control
CUST_OEV3_010817	AAGGTGAATTACTCTGGCTACATACATGGTACTGAAGATACCGTCCCTAGAGTCACCTCA	NONMMUT126386.1				mm|chr7:152142661-152142720	noncoding			NONMMUT126386.1		chr7	152142661	152142720	+
A_55_P2018651	TATCCCAGGAGAAGTCCAAACTAAATTCAAGGTCATGTTTAAGAATCCACAGAGTCCACC	NM_177674	544678	Cfap74	Mus musculus cilia and flagella associated protein 74 (Cfap74), transcript variant 1, mRNA [NM_177674]	chr4:154816188-154816247	coding					chr4	154816188	154816247	+
A_51_P402617	CGGGGTTTGGGCCGATCACTTTGTATAATCAATAAATTATTTAACACGTCCTCGTCGGAG	NM_183248	14912	Nkx6-2	Mus musculus NK6 homeobox 2 (Nkx6-2), transcript variant 1, mRNA [NM_183248]	chr7:146767189-146767130	coding/noncoding		NR_027857.1			chr7	146767189	146767130	-
CUST_OEV3_033910	CCACATCCTCAGCTTTTGGAAACTTGCTTTGGGATGAAGAATTAAGTCCTCCAGTGATTT	NONMMUT095706.1				mm|chr15:038399727-038399786	noncoding			NONMMUT096957.1;NONMMUT095706.1		chr15	38399727	38399786	+
CUST_OEV3_027407	ACAATCACAGGAATGGGAAAACCATTGTCCAAGAAGCTTGACTGGGATTTCTTTTTGACC	NONMMUT104100.1				mm|chr18:012102329-012102270	noncoding			NONMMUT104100.1		chr18	12102329	12102270	-
CUST_OEV3_074917	TAACAGAGACACCCACACTAATACAGGCAGTGGGGTAACAGAGACAACCACACTAATACA	NONMMUT000227.2				mm|chr1:016123151-016123092	noncoding			NONMMUT000227.2		chr1	16123151	16123092	-
A_55_P2930911	TTGAGAAGAATCATCTCCTGCTTCAATCTGCTGCTGGATAGGAACTAATCAGAGAGCGAG	NM_001001182	407823	Baz2b	Mus musculus bromodomain adjacent to zinc finger domain, 2B (Baz2b), mRNA [NM_001001182]	chr2:59963766-59963707	coding/noncoding	ENSMUST00000131198.1		NONMMUT107073.1;NONMMUT037471.2		chr2	59963766	59963707	-
CUST_OEV3_090504	TGCCTCACACTAAAATTCAGTATAACACTGGGACAGTCAGGTGGAGAAAGCCATTAACAG	XR_375875	102632901	LOC102632901	PREDICTED: Mus musculus uncharacterized LOC102632901 (LOC102632901), transcript variant X2, misc_RNA [XR_375875]	mm|chr3:96265086-96265145	noncoding			NONMMUT044282.2;NONMMUT044288.2		chr3	96265086	96265145	+	KnowTID_00004818
A_52_P665326	GGACCTTAAAGTTACTGAGTTTAAACTACAAATTGTAACATCATTACTGAACATGTCCGC	NM_001080931	327987	Med13	Mus musculus mediator complex subunit 13 (Med13), mRNA [NM_001080931]	chr11:86080860-86080801	coding/noncoding			NONMMUT011262.2;NONMMUT011261.2		chr11	86080860	86080801	-
A_51_P285418	GTAGATGTCATCCAGCTCTCATGTACAGACAACAGAATCAATAGCGTTCTTGGTCTGTTT	NM_147091	259095	Olfr568	Mus musculus olfactory receptor 568 (Olfr568), mRNA [NM_147091]	chr7:110026176-110026235	coding					chr7	110026176	110026235	+
CUST_OEV3_093533	TTGCATGAGTACAGACACTGGTCCATGATGAAACCCATTATCAGTGGACATCTATGGATG	AK009175	100039864	Snhg12	Mus musculus adult male tongue cDNA, RIKEN full-length enriched library, clone:2310005L22 product:unclassifiable, full insert sequence. [AK009175]	mm|chr4:131866590-131866649	noncoding	ENSMUST00000126380.2;ENSMUST00000144705.7		NONMMUT049833.2;NONMMUT049830.2		chr4	131866590	131866649	+
CUST_OEV3_061533	CATTTGTGCATCTATGCATAGTGCGAAGGAATAGCTCTGAACCAAGAGAAAACACCCAAG	AK134474			Mus musculus 11 days embryo head cDNA, RIKEN full-length enriched library, clone:6230409H16 product:unclassifiable, full insert sequence. [AK134474]	mm|chr2:120796774-120796833	noncoding			NONMMUT039457.2;NONMMUT039456.2		chr2	120796774	120796833	+	KnowTID_00004406
CUST_OEV3_011573	CAGGCTTGAGTTGCTCTTCCTCAGGATGCAGTTTATTAACTCTTCTCTATCCCCCTTTTC	NONMMUT125444.1				mm|chr7:081708292-081708351	noncoding			NONMMUT125444.1		chr7	81708292	81708351	+
A_55_P2732708	CACTTATGAACACACACACACTCGCACACACGTACTAAATGTAAACAATAATTTTAAGAC	AK079735	67226	Tmem19	Mus musculus 0 day neonate thymus cDNA, RIKEN full-length enriched library, clone:A430049I20 product:similar to OVARC1000959 PROTEIN [Homo sapiens], full insert sequence. [AK079735]	chr10:114776809-114776750	coding					chr10	114776809	114776750	-
CUST_OEV3_059880	TTTGCAAGAAGAAAATGTGCTACATGTACACATTTGTCTCAGGATTTGACCAGGAATTGT	AK149026			Mus musculus 2 days neonate sympathetic ganglion cDNA, RIKEN full-length enriched library, clone:7120477B22 product:unclassifiable, full insert sequence. [AK149026]	mm|chr3:108354968-108355027	noncoding			NONMMUT044784.2		chr3	108354968	108355027	+	KnowTID_00004843
CUST_OEV3_022447	TCTGTGGATTTCTTTGCTATACTGAAGGAAACAGATTCAAAGGGGAGGGTAGACGGGAAC	NONMMUT110776.1				mm|chr3:028582282-028582341	noncoding			NONMMUT110777.1;NONMMUT110776.1		chr3	28582282	28582341	+
A_55_P1958246	CTTGAGAGTGGCGAGCAGAGCGACCCGAAGAGCAAGTCGAAAAAGAAGAAATCCCTCAAG	NM_001198984	21453	Tcof1	Mus musculus Treacher Collins Franceschetti syndrome 1, homolog (Tcof1), transcript variant 1, mRNA [NM_001198984]	chr18:60975715-60975656	coding					chr18	60975715	60975656	-
CUST_OEV3_050365	GAGGGAGAAACCATATTTTCTCAACAAGGAAGAAACATGGACTTAAAACATAACCCTCCT	AK143944			Mus musculus adult male kidney cDNA, RIKEN full-length enriched library, clone:F530003O13 product:unclassifiable, full insert sequence. [AK143944]	mm|chrX:93045152-93045211	noncoding			NONMMUT073236.2		chrX	93045152	93045211	+
CUST_OEV3_088616	GAGACGTCACTGATACCATCTTTGTCTAAGTCCGCGAAACTATCCGACGCTTCATTCATA	mmu_circ_0001310					circRNA					chr5	3641353	3644940	-
CUST_OEV3_028308	ATGGCTTACATAGCTTGATCATGTTAGTCCTTCTTGTCCTGGAAATACTTTTATTCCTGC	NONMMUT102982.1				mm|chr18:021076693-021076752	noncoding			NONMMUT102982.1;NONMMUT102981.1		chr18	21076693	21076752	+
CUST_OEV3_050466	CATGTCCTGGAACTCATGAAATATTTGGAGATGAAATTGAGCCATTCCAAGTGCTGGGAC	TC1770392			Q59HC3_HUMAN (Q59HC3) Dystrophin Dp427c isoform variant (Fragment), partial (3%) [TC1770392]	mm|chrX:081675366-081675307	noncoding			NONMMUT073045.2		chrX	81675366	81675307	-
CUST_OEV3_030806	CCACAGTGGTGTGTAACAGTATGAATTAGACTGGCAGCATTGACTAAACGAAGCCAGTCA	NONMMUT099658.1				mm|chr16:034981693-034981634	noncoding			NONMMUT099658.1		chr16	34981693	34981634	-
CUST_OEV3_083561	TCTTGGGTAAAGAATAGGACCCTGGTCAAGGTATTACTACATCTGTCCGACAGAAACACA	mmu_circ_0006919					circRNA					chr17	64378638	64387013	+
CUST_OEV3_086943	AAAGAAAATCTGACGTCTATCCTCCTTCTTCTGGTCCTCACCTGTGCGTATAGTCTTGAG	mmu_circ_0003158					circRNA					chr11	59251942	59252096	-
CUST_OEV3_016181	AAGTTACTCCCTGTCTGTGACTTTAAATAACACCCCAGGTAAGCATGTGTTCTGTAGGCA	NONMMUT119273.1				mm|chr5:117087438-117087497	noncoding			NONMMUT119273.1		chr5	117087438	117087497	+
CUST_OEV3_007814	CTGGTGTAAGCAAAGGGCTAACTAATGCAGTGCAATAATAATTTGAGGGGCTCATGTGTC	NONMMUT130322.1				mm|chr8:033534578-033534519	noncoding			NONMMUT130322.1		chr8	33534578	33534519	-
CUST_OEV3_005609	AATCCCGGACGTAATGAACACATTCAGTAGTTAGGAGGACTCGATGGACTAGAAAGGAAC	NONMMUT133122.1				mm|chr9:089600092-089600151	noncoding			NONMMUT133122.1		chr9	89600092	89600151	+
CUST_OEV3_006194	TAAGAGAAGTGTGTATGCTGTATATACGGCCATAGAAGCACCATGAAGTCACTGACGTGG	NONMMUT132365.1				mm|chr9:041139826-041139885	noncoding			NONMMUT132365.1		chr9	41139826	41139885	+
CUST_OEV3_055390	AGAAGAATGAAAATCTGGCTGCCAACTAACTCTCTTCTACAGCAGAACTTTGATGAAGCC	NONMMUT057935.2				mm|chr6:090186205-090186264	noncoding			NONMMUT057935.2		chr6	90186205	90186264	+
CUST_OEV3_081361	ATGTAAAGGGTTCCACCGAGACACGGAAGGCCACGAAGTGTCAGAAGGACGTGTAGACAG	mmu_circ_0009327					circRNA					chr2	128918785	128918907	+
CUST_OEV3_082062	GTCAGAGCTGGGTTTGAGAAATCTCCTATCCCTTTGTACCTCATAAACAGTCGACTGTGA	mmu_circ_0008563					circRNA					chr1	192756745	192766766	+
CUST_OEV3_064177	TTATAACTCCCCTTTGTCCCTTTTGTCTATGTACTACACACGTTAGATGACTCCATCCAT	AK087186			Mus musculus 0 day neonate lung cDNA, RIKEN full-length enriched library, clone:E030032P20 product:unclassifiable, full insert sequence. [AK087186]	mm|chr18:37945202-37945261	noncoding			NONMMUT032053.2		chr18	37945202	37945261	+
CUST_OEV3_032287	GTGTGTGTGTCCATCTGTGCCTGGAGCTGACCATGTGCCAAACCTCTCGTACCCAAATTC	NONMMUT097811.1				mm|chr16:005290702-005290761	noncoding			NONMMUT097811.1		chr16	5290702	5290761	+
CUST_OEV3_049171	TAAATCATAATGCATCAGGAGAAGACTAAGCAAGATGATGGACACATGGGGTGGGCACAT	NONMMUT075798.1				mm|chr1:079575105-079575164	noncoding			NONMMUT075798.1		chr1	79575105	79575164	+
CUST_OEV3_069708	AGGCGGGATCCCTTGGAGAGACTTCTGGGAGGGGCCCAATAAAGCTTTGTGCAATGAGAA	NONMMUT015896.2					noncoding		NR_002866.2	NONMMUT015897.2;NONMMUT015896.2;NONMMUT015895.2;NONMMUT015894.2;NONMMUT015893.2	dio3os_musmusculus_1	chr12	111513595	111516278	-
CUST_OEV3_018978	TTGACTTCATTTAGACTGCTCTGTAGCAGGCAAAGCCCTTGAAATAAGACTTCCTTCTAC	NONMMUT115535.1					noncoding			NONMMUT115535.1;NONMMUT115534.1		chr4	120906976	120911819	+
CUST_OEV3_026158	AATGAAATGTGGGCTGTGATCATGAGAAGACACTAGCATTCAACAGAAGAGACAAGCAGG	NONMMUT105732.1				mm|chr19:058877058-058877117	noncoding			NONMMUT105732.1		chr19	58877058	58877117	+
A_55_P2714224	CCTTCCCTTGTTCCTCCAGTGCTGTGGTAAATTTCATTTTAAGAATAAATTGTGTTTTCT	ENSMUST00000188617	212531	Sh3bgrl2	SH3 domain binding glutamic acid-rich protein like 2 [Source:MGI Symbol;Acc:MGI:1915350] [ENSMUST00000188617]	chr9:83442550-83442609	coding					chr9	83442550	83442609	+
A_55_P2729031	AAACAGCATCTCACTGCCTGCTGCGTGGCCAACAGGGGGTGATTTTACCCAAATTCTTGG	XM_011241643	108071	Grm5	PREDICTED: Mus musculus glutamate receptor, metabotropic 5 (Grm5), transcript variant X1, mRNA [XM_011241643]	chr7:94735191-94744647	coding/noncoding			NONMMUT062609.2		chr7	94735191	94744647	+
CUST_OEV3_007621	TGCCAGAAGGGGATTATGAATTCAAGTCAATGTTGCAAGAAATGTTACCTGTCCTTTGAA	NONMMUT130560.1				mm|chr8:045263121-045263062	noncoding			NONMMUT130560.1		chr8	45263121	45263062	-
A_51_P316951	ATGTTCTTTATATTTTATTGAAGTTCCCTGCTGTGGATTTATTCCTTTGTACCTAATAAA	NM_001167860	330319	Wipf3	Mus musculus WAS/WASL interacting protein family, member 3 (Wipf3), transcript variant 1, mRNA [NM_001167860]	chr6:54453687-54453746	coding/noncoding			NONMMUT057054.2;NONMMUT057055.2		chr6	54453687	54453746	+
A_51_P459176	TGCTCAAAATGGGCACAAGTAGTTGGTAACTTCATTTTGGAAACCATTTTTCAACCACAA	XR_862836	74293	1700095J03Rik	PREDICTED: Mus musculus RIKEN cDNA 1700095J03 gene (1700095J03Rik), misc_RNA [XR_862836]	chr7:116583274-116583333	noncoding	ENSMUST00000143715.1		NONMMUT125963.1;NONMMUT125962.1;NONMMUT063157.2		chr7	116583274	116583333	+
CUST_OEV3_010235	ACTCTTTCCCAACACCTGGCTTCTAAGAAGCTGAATGAAGAGACAATATGGAGTCTGGTA	NONMMUT127229.1					noncoding			NONMMUT127229.1;NONMMUT127228.1;NONMMUT061995.2		chr7	75528364	75529585	-
CUST_OEV3_081976	GTACTCGCACGACTTTTAGTTAAAAAAGGACTTTACCCGTCACTCGAGGTACACTCTTGC	mmu_circ_0008655					circRNA					chr1	33835888	33840809	-
A_52_P480544	ATGATTATTTCCAGATTAGCTGTGGAAATGAGTCTTGTAAGGTCCCTGAGGTTTATCCTC	NM_145390	212999	Tnpo2	Mus musculus transportin 2 (importin 3, karyopherin beta 2b) (Tnpo2), transcript variant 1, mRNA [NM_145390]	chr8:87580660-87580719	coding					chr8	87580660	87580719	+
CUST_OEV3_030211	GCATTGCTAAGCGATGGTACAGAATAACTGTGAGGTAGAGAGCTACAGTGTGGAGAAATT	XR_385042		LOC102639986	PREDICTED: Mus musculus uncharacterized LOC102639986 (LOC102639986), transcript variant X2, ncRNA [XR_385042]	mm|chr16:90677196-90674061	noncoding			NONMMUT100388.1		chr16	90677196	90674061	-
A_52_P835366	GGCTATAGTTATAATGTGTCAGTTTCAAATATTGGGCAATACTATGCCATAACTACTCCC	AK050491			Mus musculus adult pancreas islet cells cDNA, RIKEN full-length enriched library, clone:C820004G02 product:unclassifiable, full insert sequence. [AK050491]	chr1:40297664-40297723	coding/noncoding			NONMMUT075290.1		chr1	40297664	40297723	+
A_55_P2142607	TGACAAGAGTAGAGACATCCTTTGTTGTCAGTCTTGTTTAGCAGAAGAATGGCTCCATAT	BY322765			BY322765 RIKEN full-length enriched, synovial fibroblasts Mus musculus cDNA clone L030016D13 5', mRNA sequence [BY322765]	chr13:120060485-120060426	coding/noncoding			NONMMUT019487.2		chr13	120060485	120060426	-	KnowTID_00002235
A_51_P144024	AACCTCACCCATACATATGCTCATATTTCCTGTCAATTACTATGTATTGAGAAGATCCTT	NM_177781	277328	Trpa1	Mus musculus transient receptor potential cation channel, subfamily A, member 1 (Trpa1), mRNA [NM_177781]	chr1:14863465-14863406	coding					chr1	14863465	14863406	-
A_55_P2032755	TAATGTGTGTGTGTGTGTGTGTGTGTGTGTGTGTTGTACAAGTCCTGCCTGCAATCAGAT	AK089156			Mus musculus 10 days neonate olfactory brain cDNA, RIKEN full-length enriched library, clone:E530018I02 product:hypothetical protein, full insert sequence. [AK089156]	chr7:134507998-134508057	coding					chr7	134507998	134508057	+
CUST_OEV3_030094	TTATATGATCCCACAAGTCATGTTCCCAGCTGCACTTAAATAGGACCCCTGGTTTCTGAA	NONMMUT100531.1				mm|chr17:003263281-003263340	noncoding			NONMMUT100531.1		chr17	3263281	3263340	+
CUST_OEV3_046981	GTGGAGATCCAACCAAAGGGCAAGCATTATCCTTGCAATATCTGGCCTAATCTTAACCAA	NONMMUT078642.1				mm|chr1:126358173-126358114	noncoding			NONMMUT078642.1		chr1	126358173	126358114	-
A_55_P2100295	GGGCTACGTCCCATCCAACTATATCCGGAAAACCGAGTACACCTGAGCCAAGTTGCCTCC	NM_028029	71972	Dnmbp	Mus musculus dynamin binding protein (Dnmbp), transcript variant 1, mRNA [NM_028029]	chr19:43922628-43922569	coding					chr19	43922628	43922569	-
CUST_OEV3_059108	TTTCTCATTGATACGGATGCACTTTTACTGCCACTGCCTTCTCTGAGATTCCAAACAGAC	XR_401565		LOC102641437	PREDICTED: Mus musculus uncharacterized LOC102641437 (LOC102641437), transcript variant X1, ncRNA [XR_401565]	mm|chr4:43410964-43410905	noncoding			NONMMUT116580.1;NONMMUT046967.2;NONMMUT046966.2		chr4	43410964	43410905	-
CUST_OEV3_070575	CTTTATTGTAGTCACTGGAAGGTAACTGTTTGAGAGGCCAGAGTGACTACACAGAGGAAC	AK158708			Mus musculus visual cortex cDNA, RIKEN full-length enriched library, clone:K230303K17 product:unclassifiable, full insert sequence. [AK158708]	mm|chr12:13391003-13391062	noncoding			NONMMUT013451.2		chr12	13391003	13391062	+
CUST_OEV3_050576	CGTCAGGTGGATTGCTTCTTCCCTTCTAATATTTGTTCAACAATCACTTCACCAGTGAGG	NONMMUT072720.2					noncoding			NONMMUT072719.2;NONMMUT072718.2;NONMMUT072720.2;NONMMUT072721.2		chrX	67618751	67628102	-
A_51_P147024	TAGAGTCAAGGACTTTGGAAGCATCGCGAATTCCACCCAAGCAGGCATCATAGCAAACTG	NM_177716	239650	Ccdc184	Mus musculus coiled-coil domain containing 184 (Ccdc184), mRNA [NM_177716]	chr15:97999473-97999532	coding					chr15	97999473	97999532	+
A_55_P2828751	GGAGACAGAATCCTTTCATTCTCCTGGAATTCAAGATTTTTCTATTAAAGCAAGCCAAAA	XR_871801	102635578	Gm32872	PREDICTED: Mus musculus predicted gene, 32872 (Gm32872), ncRNA [XR_871801]	chr10:67996626-67996684	noncoding					chr10	67996626	67996684	+
CUST_OEV3_049586	AACGGTAGAAAACAGAACTGGGAGAGAGAGGACTATAGTACCACTCATCACACCACAATG	XR_168378	329123	Gm5099	PREDICTED: Mus musculus predicted gene 5099 (Gm5099), misc_RNA [XR_168378]	mm|chr1:38215466-38215525	noncoding	ENSMUST00000194892.1		NONMMUT075263.1;NONMMUT000646.2		chr1	38215466	38215525	+	KnowTID_00000046
CUST_OEV3_073625	GGTTGACTAAGTTGTCAGAATCAACCCACAGTGAGATCGTTTGTTTTGGTGATGTAGTCA	AK037913			Mus musculus 16 days neonate thymus cDNA, RIKEN full-length enriched library, clone:A130062H07 product:unclassifiable, full insert sequence. [AK037913]	mm|chr1:187042554-187042613	noncoding			NONMMUT004196.2		chr1	187042554	187042613	+
A_55_P2634657	GGTTAGCAAGCTGGACTAGAACCTCTTCTAGTTTTGGCATGTTGATGAACTTAGAACATA	ENSMUST00000084489	102634852	LOC102634852	predicted gene 11232 [Source:MGI Symbol;Acc:MGI:3651439] [ENSMUST00000084489]	chr4:71416899-71416840	coding					chr4	71416899	71416840	-
A_55_P2031352	CTGGTAAGAAGAACAGAAAGATTGAAGGCCACAAAGACTGAGTTTGCTTTCTATTATATT	NM_001004025	19059	Ppp3r2	Mus musculus protein phosphatase 3, regulatory subunit B, alpha isoform (calcineurin B, type II) (Ppp3r2), mRNA [NM_001004025]	chr4:49691706-49691647	coding					chr4	49691706	49691647	-
CUST_OEV3_063487	GCTTCCTGTCTGGCAATACAAGGCAACACTTAACTAAACATCGACCAATTCTACATTCCA	AK089499			Mus musculus B6-derived CD11 +ve dendritic cells cDNA, RIKEN full-length enriched library, clone:F730040P13 product:unclassifiable, full insert sequence. [AK089499]	mm|chr19:17456205-17456264	noncoding			NONMMUT034052.2		chr19	17456205	17456264	+	KnowTID_00004062
CUST_OEV3_019279	TAACTCACATATAGTATGCACTCAGCTTGTTCCTACCCATTCTACATCCATCTGGTTGCT	NONMMUT115148.1				mm|chr4:080403961-080404020	noncoding			NONMMUT115148.1		chr4	80403961	80404020	+
CUST_OEV3_006665	TAAGGCCCTAGACTATCACTTTACCCCAAACATCCATCCACTATTGGAGAAGGCAGCAAA	NONMMUT131732.1				mm|chr8:118156956-118156897	noncoding			NONMMUT131732.1		chr8	118156956	118156897	-
A_52_P290783	TCTGGGAGAGTTAGTCTCATTGTTGTATAATGAGAAATTCCCTAGTCTGATACCTCAGAT	NM_145389	212998	BC016579	Mus musculus cDNA sequence, BC016579 (BC016579), mRNA [NM_145389]	chr16:45627360-45627301	coding					chr16	45627360	45627301	-
CUST_OEV3_053200	TTCCTATTTGAATCAATCACGTTCATGGGATGAGAACCAAGGCAGGCAATTTCTATACAC	AK033109			Mus musculus 15 days embryo male testis cDNA, RIKEN full-length enriched library, clone:8030428J02 product:unclassifiable, full insert sequence. [AK033109]	mm|chr8:34943322-34943381	noncoding	ENSMUST00000181120.1		NONMMUT065164.2		chr8	34943322	34943381	+
A_66_P102017	AACCATACTGCAGGAGGAAGAGATTGTTTTTAACAGGCAGAGTAGTGAAGTGTGAACAAA	AK052083	545156	Kalrn	Mus musculus 12 days embryo eyeball cDNA, RIKEN full-length enriched library, clone:D230044I06 product:unclassifiable, full insert sequence. [AK052083]	chr16:34227748-34227689	coding/noncoding			NONMMUT026388.2		chr16	34227748	34227689	-
A_55_P2109594	GGGGAAAAAGAACACTGTGAGGGTTTAGCATTCATTGTAAGTATAAGTTAATATCTACAG	ENSMUST00000099667	78749	Filip1l	filamin A interacting protein 1-like [Source:MGI Symbol;Acc:MGI:1925999] [ENSMUST00000099667]	chr16:57515682-57515741	coding					chr16	57515682	57515741	+
A_51_P179041	CCTGGGCATGTTTGTGTGTATCCAGGACTCAGGGATGCATCTGTGAGGATGCAGAAATGG	NM_011567	21679	Tead4	Mus musculus TEA domain family member 4 (Tead4), transcript variant 1, mRNA [NM_011567]	chr6:128177436-128177377	coding					chr6	128177436	128177377	-
A_55_P2508818	CTCATGCTTTGTTAATCTATAACAAGTTGCTTAGTTACAAATTCGTGTGGGTTTTGGAGA	NR_040591	381482	Gm1653	Mus musculus predicted gene 1653 (Gm1653), long non-coding RNA [NR_040591]	chr3:148942769-148942828	noncoding		NR_040591.1	NONMMUT045723.2		chr3	148942769	148942828	+	KnowTID_00004903
A_55_P2242690	AAGTCAGAATGGAATTAGGAAATATTTTGATGGAAGATTCTAGAATCTTAGTGGCTTGGC	AK051746	51873	D2Ertd127e	Mus musculus 12 days embryo spinal ganglion cDNA, RIKEN full-length enriched library, clone:D130071G01 product:unclassifiable, full insert sequence. [AK051746]	chr2:112234331-112234390	coding/noncoding			NONMMUT039120.2		chr2	112234331	112234390	+
CUST_OEV3_032903	ACCTCAATCATTAAAAAGTCATGGAACTGGACTAGAGGGTGAATGATGAGAAAGAGGGAA	NONMMUT097002.1				mm|chr15:040448754-040448695	noncoding			NONMMUT097002.1		chr15	40448754	40448695	-
CUST_OEV3_044004	GAGAAAAAGTAAAGACTGGGAAGGTCACTAACCAGGAACAGGCAGACAAACCAAATTGGT	NONMMUT082533.1				mm|chr10:099389751-099389692	noncoding			NONMMUT082534.1;NONMMUT082533.1		chr10	99389751	99389692	-
A_52_P62775	CAGGGGATCATGACCCGTTACAGGAATCACTGCATTATATTTTGATTATCTACACCTTGG	NR_015533	319893	A230057D06Rik	Mus musculus RIKEN cDNA A230057D06 gene (A230057D06Rik), long non-coding RNA [NR_015533]	chr7:68850945-68850886	noncoding	ENSMUST00000208953.1	NR_015533.2	NONMMUT127079.1;NONMMUT061746.2;NONMMUT061745.2;NONMMUT061744.2;NONMMUT061743.2		chr7	68850945	68850886	-
CUST_OEV3_085521	CACAGGAGGGGTTTATATATTGGAAACGTTACGTGTCGTTACCGTGGGAACTGTAAAAGT	mmu_circ_0004743					circRNA					chr13	64316807	64326956	-
CUST_OEV3_059596	CTTTTGTTTTCTTGTATACTTACCCTGATGGTGGTGGTGGTCCTCTATGAGTGTTTGCGT	AK083670	329765	D030063B19	Mus musculus 9 days embryo whole body cDNA, RIKEN full-length enriched library, clone:D030063B19 product:unclassifiable, full insert sequence. [AK083670]	mm|chr3:142531037-142530978	noncoding			NONMMUT045569.2		chr3	142531037	142530978	-
CUST_OEV3_033505	AACAGTAAGTGAATCTTGGTAGCCACTGTCACAGGATTATGGAAACCCTAGCTGGTTGTC	NONMMUT096227.1					noncoding			NONMMUT096227.1;NONMMUT024465.2;NONMMUT024464.2		chr15	84817513	84834965	+
CUST_OEV3_033593	AGGGAGAGACAGTTGTTACACTTACTAACCTCGGGAAGCCTGAGTAACAGTCGTATCTTT	NONMMUT096114.1				mm|chr15:077196463-077196522	noncoding			NONMMUT096114.1;NONMMUT024085.2		chr15	77196463	77196522	+	KnowTID_00002986
A_55_P1966558	CCACAAATCTTGAACTCATTCACTTGCTTCATTTCCTCTCACAGAATTAAACTCTCTAAT	NM_198961	381838	Vmn2r43	Mus musculus vomeronasal 2, receptor 43 (Vmn2r43), mRNA [NM_198961]	chr7:9882854-9882913	coding					chr7	9882854	9882913	+
A_55_P2071236	CCGTGTGGCTGTGGTCAAAGGCACATATGAGCCAGAGGAGGACTGGGAAGATCATAGAGA	NM_009701	11830	Aqp5	Mus musculus aquaporin 5 (Aqp5), mRNA [NM_009701]	chr15:99424655-99424714	coding					chr15	99424655	99424714	+
CUST_OEV3_078387	GCATCGGCACCAGGTATTTCGGGAAGATTTTATGAGAGTTTTGGAAAGAAAGCTTTCTCA	mmu_circ_0012660					circRNA					chr5	46166630	46186597	-
CUST_OEV3_061595	TATTATTTCACTGTCTATGTGGAACGTTCCCCTTTTCAGTACCTGCTTAGCCTGCACACC	AK138908			Mus musculus 0 day neonate thymus cDNA, RIKEN full-length enriched library, clone:A430110F11 product:unclassifiable, full insert sequence. [AK138908]	mm|chr2:117144199-117144140	noncoding			NONMMUT039252.2		chr2	117144199	117144140	-
CUST_OEV3_020285	GGCCTCTCAAAACTGACATCCTGAACTGATAAATGACTCTTGCATGGATGAATCCTTTCA	XR_375943		LOC102639119	PREDICTED: Mus musculus uncharacterized LOC102639119 (LOC102639119), ncRNA [XR_375943]	mm|chr3:106679708-106679649	noncoding	ENSMUST00000197932.1		NONMMUT113787.1;NONMMUT044690.2		chr3	106679708	106679649	-	KnowTID_00005160
A_55_P2738892	TTTTAATGATGATGGTGTCTCCTGTAGCCCAGGCTGGCCTTCAGGTCACTATGTTGTTTA	AK170464	21938	Tnfrsf1b	Mus musculus NOD-derived CD11c +ve dendritic cells cDNA, RIKEN full-length enriched library, clone:F630104H19 product:tumor necrosis factor receptor superfamily, member 1b, full insert sequence. [AK170464]	chr4:144833961-144833903	coding/noncoding			NONMMUT050480.2		chr4	144833961	144833903	-
CUST_OEV3_080851	ACATCACAAAAAATTCAAAAGTTCGAGAAGGACTCTTACCCGTTTACATGTTAAACAAGG	mmu_circ_0009915					circRNA					chr2	37253763	37270332	-
CUST_OEV3_074574	CTTGCCTTGTGCCTAATCGAGACGGGGTCTCTTTCTTTCTTTGTTTATTCTTTCTTGCTG	AK138100			Mus musculus 16 days neonate thymus cDNA, RIKEN full-length enriched library, clone:A130093G14 product:unclassifiable, full insert sequence. [AK138100]	mm|chr1:63144659-63144600	noncoding			NONMMUT001224.2		chr1	63144659	63144600	-
A_51_P106538	GCTCCCAAGGGCATCTTTGTTCTCCCTAGTGTTTCAAGTGTATTTGTGAGCATTGCTGTA	NM_030127	78558	Htra3	Mus musculus HtrA serine peptidase 3 (Htra3), transcript variant 1, mRNA [NM_030127]	chr5:35994822-35994763	coding					chr5	35994822	35994763	-
A_55_P2118441	ACTTTCCAAGGAAACTGGACGTTTCCACTTTAGCGCTTCCAATAAAATTCTTGCTAAGTG	NM_010846	17857	Mx1	Mus musculus MX dynamin-like GTPase 1 (Mx1), mRNA [NM_010846]	chr16:97668703-97668644	coding/noncoding		NR_003520.1			chr16	97668703	97668644	-
CUST_OEV3_034100	AGGAATTCCACATATCTCAGTCTGAAGTACAGATCCTCTTTTTCTGCAAGAATCCCCCCA	NONMMUT095478.1				mm|chr15:026361432-026361491	noncoding			NONMMUT095478.1		chr15	26361432	26361491	+
CUST_OEV3_044119	CACTTCTACATTCTCAAGATGTACAGTGCCCAAAATCAACAGGACCAGCTCCAAATGGAA	XR_380674	102633753	LOC102633753	PREDICTED: Mus musculus uncharacterized LOC102633753 (LOC102633753), transcript variant X2, ncRNA [XR_380674]	mm|chr10:90671427-90671368	noncoding			NONMMUT082386.1;NONMMUT006813.2		chr10	90671427	90671368	-	KnowTID_00001012
A_66_P138289	AGTGCTGCCTGGTTTCTGATACCAATTAGGCTCTCAATAAATATGTATGCTTTAAATCAA	NM_134006	19682	Rdh5	Mus musculus retinol dehydrogenase 5 (Rdh5), mRNA [NM_134006]	chr10:128350657-128350646	coding					chr10	128350657	128350646	-
A_52_P1181112	AGAGCCCCCAACTTCCCTCATTAGGCCAGACATCTTGCATCTCTTACAGCAGACCAAAGA	XM_355900	381884	Slc6a16	PREDICTED: Mus musculus solute carrier family 6, member 16 (Slc6a16), mRNA [XM_355900]	chr7:52528430-52528489	coding/noncoding			NONMMUT125133.1;NONMMUT125132.1;NONMMUT061148.2		chr7	52528430	52528489	+
A_51_P245895	TCGCAGCACCTTAAATCTTAGCTAACTATGATTTGTATATTGGGACGTACAATGCATCAG	NM_172632	225724	Mapk4	Mus musculus mitogen-activated protein kinase 4 (Mapk4), mRNA [NM_172632]	chr18:74088542-74088483	coding					chr18	74088542	74088483	-
CUST_OEV3_031818	TTGTTCAAGACAGAAGAGAAGTTTCAAATAAAAGAAGCACAGAGTTGTGGAGTAGGGGCT	NONMMUT098402.1				mm|chr16:040112366-040112425	noncoding			NONMMUT098402.1		chr16	40112366	40112425	+
A_66_P123422	CCCTTCAATGATGGAGTGTATCTCCCAAAAGTGTAAGTCAGAATAAACATTTCTACCCTT	AK015175	75781	4930422C21Rik	Mus musculus adult male testis cDNA, RIKEN full-length enriched library, clone:4930422C21 product:unclassifiable, full insert sequence. [AK015175]	chr8:118705409-118705351	coding/noncoding			NONMMUT067342.2		chr8	118705409	118705351	-	KnowTID_00007384
A_55_P2092909	TGACAGTCATCATCAGGGCCTGATGCCTGAGAGAATTGGCTGAATAAAGATGTAAGAATT	NM_001243748	56289	Rassf1	Mus musculus Ras association (RalGDS/AF-6) domain family member 1 (Rassf1), transcript variant 1, mRNA [NM_001243748]	chr9:107464532-107464591	coding/noncoding	ENSMUST00000180865.2		NONMMUT135346.1		chr9	107464532	107464591	+
CUST_OEV3_090772	TCTCTAGAGCCCTTAGCATGGTTAGAATCATCACTGGCTGCTCCTGAACATGTGACTATT	AK157618			Mus musculus activated spleen cDNA, RIKEN full-length enriched library, clone:F830227F19 product:unclassifiable, full insert sequence. [AK157618]	mm|chr17:69180708-69180649	noncoding			NONMMUT030365.2		chr17	69180708	69180649	-	KnowTID_00003714
CUST_OEV3_053830	GGAGAAAATGCCTCAGAGAGGGTGGTGGTGGTGAGTCAATATTTAGCTATCTTTTACCTT	NONMMUT063154.2				mm|chr7:116279052-116278993	noncoding			NONMMUT063154.2		chr7	116279052	116278993	-	NovelTID_00005907
A_52_P127206	TTTCAGATTTGATACTCTTCCGGTTTCCCTGTGCATATGGTCCATCCACACAGGCAAGAA	NM_001033234	194854	Gm9	Mus musculus predicted gene 9 (Gm9), mRNA [NM_001033234]	chrX:34749439-34749380	coding					chrX	34749439	34749380	-
CUST_OEV3_052591	TAATTTTTCATCTTTGCTTTTCTCCCCCAAGCTTGAGTCACAACCAGATCGGACATGTGG	NONMMUT066782.2				mm|chr8:097045079-097045138	noncoding			NONMMUT066782.2		chr8	97045079	97045138	+
CUST_OEV3_002580	TCTTCCCATAGTCTAGTTACCACTTAATTCAAGCCTTTCTTCAGGACACACTATATTCTT	NONMMUT137125.1				mm|chrX:076709185-076709126	noncoding			NONMMUT137125.1		chrX	76709185	76709126	-
CUST_OEV3_005060	TTCCATTTTAATCCCTCCCCCTGCTATGCCTCAGCATTTCTTATTAGGTCAGGAAGAGCT	NONMMUT133853.1				mm|chr9:008886548-008886489	noncoding			NONMMUT133853.1		chr9	8886548	8886489	-
CUST_OEV3_067107	AGACTGTCAAGTTTGTGACCTACTCCAGTGGACATTGTCACCATGAATTCCTATCCTTAC	AK039383			Mus musculus adult male spinal cord cDNA, RIKEN full-length enriched library, clone:A330036G06 product:unclassifiable, full insert sequence. [AK039383]	mm|chr15:53630188-53630129	noncoding			NONMMUT023484.2		chr15	53630188	53630129	-
CUST_OEV3_087550	TACCGGACCGCGTCGTGTCAAAGCCAGAGGGGTGTCGAAGAAGTAGTACAGGAGATGAAA	mmu_circ_0002480					circRNA					chr10	80641443	80642004	+
CUST_OEV3_090889	TTTGCATCTGCTCTTTTGGGCATATTGTTCTGTGGGGTTTTTCCATAGTCTTGGTTGATT	AK158084			Mus musculus adult inner ear cDNA, RIKEN full-length enriched library, clone:F930027G06 product:unclassifiable, full insert sequence. [AK158084]	mm|chr16:45193429-45193488	noncoding			NONMMUT026773.2		chr16	45193429	45193488	+	KnowTID_00003137
A_55_P2509668	TAAACTTCAGCTAGACCACCAGTATGCTGTGCTTGAGAATCAGAAGTACAGCCACACACA	NM_001134426	321022	Cdv3	Mus musculus carnitine deficiency-associated gene expressed in ventricle 3 (Cdv3), transcript variant 3, mRNA [NM_001134426]	chr9:103257562-103257503	coding/noncoding		NR_033612.1	NONMMUT050504.2		chr9	103257562	103257503	-
A_55_P2101585	CTACATATGAACAGGTTTTGTACTTCAGACATGACATGTTCATAGCCAAACTGTAAATCA	NM_010016	13136	Cd55	Mus musculus CD55 antigen (Cd55), mRNA [NM_010016]	chr1:132335775-132335716	coding					chr1	132335775	132335716	-
CUST_OEV3_068486	AAGAGAAGGCAGCTGAACTAAAGGAAGTATGAGCTACAGGATATTGCATGCCTTGAGAGG	NONMMUT019552.2				mm|chr14:005801993-005801934	noncoding			NONMMUT019553.2;NONMMUT019552.2;NONMMUT019536.2;NONMMUT019585.2;NONMMUT019540.2		chr14	5801993	5801934	-
CUST_OEV3_012059	TTTACAGGATGAACGAAGCAAATTCTAGAAGTTATGAAAGGTCCCTGCAGTGCACGAAAC	NONMMUT124776.1				mm|chr7:019990840-019990899	noncoding			NONMMUT124776.1		chr7	19990840	19990899	+
CUST_OEV3_081876	GTTGTTTTGTTACAACGAAACTTGTGTGGGAAACTAGTGGAGGAAGAGAGGCTCCTAGTT	mmu_circ_0008766					circRNA					chr1	52245522	52272538	-
CUST_OEV3_086503	AATTCCACAGATTACTCTACGAGAGTCGTTACTACAGGAGTGTCGGACATCCTCGAGACG	mmu_circ_0003672					circRNA					chr12	104028914	104051053	-
CUST_OEV3_082868	GAAGAACGTCGGAAGCTTGCACCTGTACCTATGGTAAACCGACTTTTCTTCTCAACCAAA	mmu_circ_0007669					circRNA					chr19	28358141	28432442	-
CUST_OEV3_012661	GACAATGTCAGCTTCCAGGATAGAACTCTCTGCAGAAGAAAGGGAGGTTGTGGTTAAAGT	NONMMUT123972.1				mm|chr6:082953752-082953693	noncoding			NONMMUT123972.1		chr6	82953752	82953693	-
CUST_OEV3_084029	AGAGCGGTGAGAATGATCATTATTGATGGACCTTATCTATTTATTAGATGACAGGGTTTC	mmu_circ_0006376					circRNA					chr16	70433789	70441564	+
CUST_OEV3_071709	AGGAAATTCTACAAGGGCAAGAAAGACATGCCTCTGGACCTAAGACCCAAGAAGACTAGA	NONMMUT009786.2				mm|chr11:054217841-054217900	noncoding			NONMMUT009786.2		chr11	54217841	54217900	+
CUST_OEV3_005317	GTATTAACAATCTGGTTTGAATTCCAGCCTACTACCACAGAATTCCAACCAAGTGGCTGG	NONMMUT133504.1				mm|chr9:107261789-107261848	noncoding			NONMMUT133504.1		chr9	107261789	107261848	+
CUST_OEV3_029968	TGTCTATATTCTGCCCGATTGCTATTCTGAGAGACCTCTATGTCCATGTCCTGCTTTCTT	NONMMUT100723.1				mm|chr17:017448121-017448180	noncoding			NONMMUT100723.1		chr17	17448121	17448180	+
CUST_OEV3_041817	ATGAGAAAAAGAAAATTGGTAGATAGCCGCATTTCAACGCGTACTTAGGTCCAGTGGGTG	NONMMUT085364.1				mm|chr11:066535438-066535379	noncoding			NONMMUT085364.1;NONMMUT085363.1		chr11	66535438	66535379	-
CUST_OEV3_060568	ATTTTAGGCTGGACTATTGGTATGTCTGCTGGGTTGTTTGATTGGTTGTTTGTTTCCTGG	AK086897			Mus musculus 0 day neonate lung cDNA, RIKEN full-length enriched library, clone:E030010B11 product:unclassifiable, full insert sequence. [AK086897]	mm|chr3:30307553-30307494	noncoding			NONMMUT042390.2		chr3	30307553	30307494	-
CUST_OEV3_055768	TCCCTGAGATCAATCATTCAACAAAGCAGTTTTTACTAGCTGCCAGAAATACCATGGGTC	AK089459	54722	Dfna5	Mus musculus B6-derived CD11 +ve dendritic cells cDNA, RIKEN full-length enriched library, clone:F730034N01 product:deafness, autosomal dominant 5 homolog (human), full insert sequence. [AK089459]	mm|chr6:50139616-50139557	noncoding			NONMMUT056875.2		chr6	50139616	50139557	-
A_55_P2713970	AAGGAGACTCTTTCTTCAAATCTGAGATCAACTGCAATAGGATGGTGAGACCTTGTTAAA	ENSMUST00000126439	16150	Ikbkb	inhibitor of kappaB kinase beta [Source:MGI Symbol;Acc:MGI:1338071] [ENSMUST00000126439]	chr8:23802387-23802328	coding					chr8	23802387	23802328	-
CUST_OEV3_045732	TGAGTGTTAAAGAAAGGAAGACAATTCATAAAGCAGGGCATCTCTCTCTCTCATCCGCTC	NONMMUT080253.1				mm|chr10:060513732-060513791	noncoding			NONMMUT080253.1		chr10	60513732	60513791	+
A_66_P140061	GAGGGAATACACCAGAACTTGCTTGTGAGGAGGAAAAGACACAAAGCTACCATTTGTGCC	NR_045505	71054	Ppp2r2cos	Mus musculus protein phosphatase 2, regulatory subunit B, gamma, opposite strand (Ppp2r2cos), long non-coding RNA [NR_045505]	chr5:37267202-37267143	noncoding	ENSMUST00000152862.1	NR_045505.1	NONMMUT120238.1;NONMMUT120237.1;NONMMUT052008.2		chr5	37267202	37267143	-
A_52_P843070	AATAACTGTCAGAACTTGTCTCGTGAGATGCGTTCATCAGTTAGATAACCTCTAGTTTTC	AK033302			Mus musculus 15 days embryo male testis cDNA, RIKEN full-length enriched library, clone:8030489D15 product:unclassifiable, full insert sequence. [AK033302]	chr11:75509420-75509479	coding/noncoding			NONMMUT010738.2		chr11	75509420	75509479	+
A_66_P140544	GAACAGGATCCTAGCACAGAGTCCACTTCCTGTACAGGAATGAGTTGACATGAAGGGCAA	AK054143			Mus musculus 2 days pregnant adult female oviduct cDNA, RIKEN full-length enriched library, clone:E230023I23 product:unclassifiable, full insert sequence. [AK054143]	chr2:131520932-131520873	coding/noncoding	ENSMUST00000138080.1		NONMMUT109713.1;NONMMUT109712.1;NONMMUT039972.2		chr2	131520932	131520873	-
A_55_P2720093	CTGAATCTCACATGGATGAACCTTGTGATATCTCAAATCCAGAACATTCAAAAATTGCTT	ENSMUST00000161457	66074	Tmem167	transmembrane protein 167 [Source:MGI Symbol;Acc:MGI:1913324] [ENSMUST00000161457]	chr13:90283433-90283492	coding					chr13	90283433	90283492	+
CUST_OEV3_062375	ACACTTATAAAGCCGACAGAAGTACAATAGAATAGCAAGAGAGCAGACGTAGAAATATGC	NONMMUT037196.2				mm|chr2:049040903-049040962	noncoding			NONMMUT037196.2		chr2	49040903	49040962	+
CUST_OEV3_010302	AATAAAACCAACTTCCTCAGGGAATCCACAAGGAAGAGCAAAGAGACTTGGCTGAGATTC	NONMMUT127148.1				mm|chr7:070995042-070994983	noncoding			NONMMUT127148.1		chr7	70995042	70994983	-
CUST_OEV3_071912	ATTCTGTCTACAGGGAGTAATGAAGAAAAATCTCCAGTAGAGACTATTGTGTGGGGGGCG	AK137927			Mus musculus 16 days neonate thymus cDNA, RIKEN full-length enriched library, clone:A130040F22 product:unclassifiable, full insert sequence. [AK137927]	mm|chr11:35128401-35128460	noncoding			NONMMUT009269.2		chr11	35128401	35128460	+
CUST_OEV3_053494	ATGAGACTTGTAGTAGCTCACATTAGCTCCTCCATGTCTGCTTCTCTGTGCTAGAGAATG	NONMMUT064236.2					noncoding	ENSMUST00000181275.1	NR_040337.1	NONMMUT127908.1;NONMMUT064236.2;NONMMUT064235.2;NONMMUT064234.2		chr7	148795980	148799624	-
A_55_P2079354	TAGTCCTTCACTCCAGGTGTTTAAGAACAGGAATCCAACAATAAAACCTTGCAATTCAAA	NM_001270543	545948	Scgb1b20	Mus musculus secretoglobin, family 1B, member 20 (Scgb1b20), mRNA [NM_001270543]	chr7:34159519-34159578	coding					chr7	34159519	34159578	+
CUST_OEV3_092876	ATTTTTTAAATGATTTGTTCAAAGTTTCTACCAATCTATCCTGGCAGCAGAGCCACATGT	TC1679338				mm|chr9:024979478-024979537	noncoding	ENSMUST00000186170.1		NONMMUT132189.1;NONMMUT132185.1;NONMMUT132184.1		chr9	24979478	24979537	+
A_51_P170737	TAAGGATACAGTAGGAGGTGGAGACCTGGAAGATGAAAACGACCTTCTCCTGCCCTCTCA	NM_013884	29873	Cspg5	Mus musculus chondroitin sulfate proteoglycan 5 (Cspg5), transcript variant 1, mRNA [NM_013884]	chr9:110149556-110149615	coding					chr9	110149556	110149615	+
CUST_OEV3_067213	CTGTATATTTCCTACCCAGTAGGCATCTCACTGTGTACTTGGAATGAGCATGCTCCTTGA	AK143819			Mus musculus 6 days neonate spleen cDNA, RIKEN full-length enriched library, clone:F430115A20 product:unclassifiable, full insert sequence. [AK143819]	mm|chr15:37941054-37940995	noncoding			NONMMUT023239.2		chr15	37941054	37940995	-
CUST_OEV3_089348	GTGAAGACCTCGTGTCCTAACGTTGTTGGACACGTACAAGGGTAACCACCACTTTCTGAC	mmu_circ_0000454					circRNA					chr13	37980739	37991656	+
CUST_OEV3_029484	ACTAAAGATGTGAATGTGGGAAAGAGACTTCTTAGGAGGGGGTGTTGTGTTGACAATTGT	NONMMUT101384.1				mm|chr17:069858354-069858413	noncoding			NONMMUT101384.1		chr17	69858354	69858413	+
CUST_OEV3_033331	GTAATTACTGACTTGATGTTTAGTTCTTGCTTCATTCCTGTACCGGTCTCAGGCCGTGAT	NONMMUT096441.1					noncoding			NONMMUT096441.1		chr15	96324900	96329175	+
CUST_OEV3_058642	ATCGAAACGTTCCTGCAATAAAGGCTGTTGAGAAGAATCCAACCATGTTGTGTCTTCCTT	AK155961			Mus musculus activated spleen cDNA, RIKEN full-length enriched library, clone:F830002E15 product:unclassifiable, full insert sequence. [AK155961]	mm|chr4:95754583-95754642	noncoding			NONMMUT048199.2;NONMMUT048198.2		chr4	95754583	95754642	+	KnowTID_00005299;KnowTID_00005298
CUST_OEV3_001246	GGTGGAGGTGTGGGCTTCATTCTTGGTAGCAATTATATATTGAAGGGAGAAAGACAAAGA	NovelTID_00003317				mm|chr18:044475455-044475514	noncoding			NONMMUT103432.1;NONMMUT032205.2		chr18	44475455	44475514	+	NovelTID_00003317
A_52_P650361	AGCTAATTGCTTTCGTAGAAAGAGCTCGAACCGTAGGAATTCTTGACTTGGCTCTAAGGA	XM_006519760	110083	Dnah12	PREDICTED: Mus musculus dynein, axonemal, heavy chain 12 (Dnah12), transcript variant X3, mRNA [XM_006519760]	chr14:27537466-27537525	coding					chr14	27537466	27537525	+
CUST_OEV3_044225	TGTACAGTCCCAAACTGCCAGCCTCCCTGAGCATTTAGAAAACAAAGCTTTCATTTTTAA	NONMMUT082226.1				mm|chr10:077615315-077615256	noncoding			NONMMUT082226.1		chr10	77615315	77615256	-
CUST_OEV3_086604	AAGATTCACAAGGTATATTAATACCTAGTAGAAGTCCGACCATACTCTTGCACCAACTGA	mmu_circ_0003555					circRNA					chr11	93904885	93909872	+
CUST_OEV3_054556	CCAAGACCTGCACTGAGAGATGGAGATAGCACACTGAAAAAGAGTGGTAAAATATGACAC	AK158850			Mus musculus visual cortex cDNA, RIKEN full-length enriched library, clone:K430345H02 product:unclassifiable, full insert sequence. [AK158850]	mm|chr7:30895267-30895326	noncoding			NONMMUT060549.2		chr7	30895267	30895326	+
CUST_OEV3_046910	CCACCTACTAACTGACAACCAGCATGTGAGTTTTTGGAAAGAAATTAAGTTAGCAAATGA	NONMMUT078718.1				mm|chr1:126586389-126586330	noncoding			NONMMUT078718.1		chr1	126586389	126586330	-
CUST_OEV3_017342	GTAGAGACAACAATTCTAACAAGACGTGGCTCTGAAGACCACAAAGCTATTCCCAAGACC	NONMMUT117695.1				mm|chr4:144538568-144538509	noncoding			NONMMUT117695.1;NONMMUT117693.1		chr4	144538568	144538509	-
A_51_P328432	AAAGTTGGAGATAAAGTTCTTCTCCCAGAATATGGAGGCAACGAAGTAGTTCTAGACGAC	ENSMUST00000051437			heat shock protein 1 (chaperonin 10), pseudogene 2 [Source:MGI Symbol;Acc:MGI:1935162] [ENSMUST00000051437]	chr12:82500994-82501053	coding/noncoding			NONMMUT014879.2		chr12	82500994	82501053	+
CUST_OEV3_029834	TTAGTCTGGAGGCTCAAGGTCAAGGTGTCTGGTAAGGGCTGGAAGGAAAAGAGAAAGGAT	NONMMUT100917.1				mm|chr17:031957810-031957869	noncoding			NONMMUT100917.1		chr17	31957810	31957869	+
A_55_P2154724	GTCAGTGTGCTTAGACATATGAACTTTTACACCATTCAGTGTACCCAGAAGTATAAATTT	NM_176917	76781	Mettl4	Mus musculus methyltransferase like 4 (Mettl4), mRNA [NM_176917]	chr17:95126527-95126468	coding					chr17	95126527	95126468	-
CUST_OEV3_040742	TAGTATAGCTGAGCTCTAGTTCTGAAGATGAATTAGCCTGAGAATCTGGGCAGTGACCAG	NONMMUT086799.1				mm|chr12:029940129-029940188	noncoding			NONMMUT086799.1		chr12	29940129	29940188	+
A_55_P2609679	AAGGAAATAACTAGGTAACCTTTCCTCACTGCGGATAAGGAGAACAAAGGAATAACACCA	ENSMUST00000138955	19266	Ptprd	protein tyrosine phosphatase, receptor type, D [Source:MGI Symbol;Acc:MGI:97812] [ENSMUST00000138955]	chr4:76239574-76239515	coding					chr4	76239574	76239515	-
A_66_P123811	TGGTGAACTTCAGTTCACTTGAAAAGGAAGATTTGAGCAAGACAGTGGAACCCAAGCCTG	NM_001195767	627607	Lrrc74a	Mus musculus leucine rich repeat containing 74A (Lrrc74a), mRNA [NM_001195767]	chr12:88103582-88103810	coding					chr12	88103582	88103810	+
CUST_OEV3_046303	AGGTTTTAGACTCTCTGTTTATGTTTATGTTTGTTTGCCACACATTTTTCAGGATGAGGG	NONMMUT079512.1				mm|chr1:187884684-187884625	noncoding			NONMMUT079512.1		chr1	187884684	187884625	-
CUST_OEV3_066216	ATATTGTCATCAGTTTGGTGGCCAGACTGCCATGAGAAGACTTAGAACTTTGACAGGTAC	AK135216			Mus musculus 12 days embryo male wolffian duct includes surrounding region cDNA, RIKEN full-length enriched library, clone:6720429B01 product:unclassifiable, full insert sequence. [AK135216]	mm|chr16:28848817-28848758	noncoding			NONMMUT026110.2		chr16	28848817	28848758	-
A_55_P2068708	AATGCCATGGTGCAAACCCTCTACAACATGGCCAACCAGGCAGGCTTCGTCTTCCCTGCT	XM_886462	622052	Gm6280	PREDICTED: Mus musculus predicted gene 6280 (Gm6280), transcript variant X2, mRNA [XM_886462]	chr14:111370508-111370567	coding					chr14	111370508	111370567	+
CUST_OEV3_080995	CTATGACGTCGACGATTTTGTTTTCCGTTCGTTCGTTCGTACGACGAGCCGAAGAAAGAT	mmu_circ_0009740					circRNA					chr2	24712125	24719449	-
A_52_P394561	AGCTTTTCCACCCGGCCTCCTCTTTGATCCCAGAATAATGACTCTGAGACTTCTTATGTA	ENSMUST00000126778	26462	Txnrd2	thioredoxin reductase 2 [Source:MGI Symbol;Acc:MGI:1347023] [ENSMUST00000126778]	chr16:18437817-18437876	coding					chr16	18437817	18437876	+
CUST_OEV3_022383	CATTTGATTTGTGCTTGGAAATTGGTGTTTGGGTGTGGTCTGTGCCTAATCTAGGGTATA	NONMMUT110855.1				mm|chr3:034669669-034669728	noncoding			NONMMUT110855.1		chr3	34669669	34669728	+
A_52_P223239	GATTTCCCTAATGCTAGACATCACAGACAACTCTGACAAATGTCCTAATCTGCACAGCTT	NR_045312	319454	Rptoros	Mus musculus regulatory associated protein of MTOR, complex 1, opposite strand (Rptoros), transcript variant 1, long non-coding RNA [NR_045312]	chr11:119682557-119682498	noncoding	ENSMUST00000127450.1	NR_045313.1;NR_045312.1	NONMMUT086065.1;NONMMUT013027.2;NONMMUT013026.2		chr11	119682557	119682498	-
CUST_OEV3_068290	GGATGTCAGTGCTATGGAGAGATTTTCTGACAGTTAATATGGCTGGTTCCCAACCAAGGA	AK089822			Mus musculus activated spleen cDNA, RIKEN full-length enriched library, clone:F830028O20 product:unclassifiable, full insert sequence. [AK089822]	mm|chr14:28735306-28735247	noncoding			NONMMUT020143.2		chr14	28735306	28735247	-
A_51_P518823	TACTGCAGAGGCGATGAATACTCGTAAGAAAGCGTTTCTAAACCTAGTCCCAGACATCAA	ENSMUST00000093106	216739	Acsl6	acyl-CoA synthetase long-chain family member 6 [Source:MGI Symbol;Acc:MGI:894291] [ENSMUST00000093106]	chr11:54177896-54177955	coding/noncoding			NONMMUT009784.2		chr11	54177896	54177955	+
A_55_P1996936	TGGGGGCACTAGCCCATACAATACACTCATTGCAGAGTCCGTGGGCTTCAATCCCTCCTC	NM_181039	330814	Adgrl1	Mus musculus adhesion G protein-coupled receptor L1 (Adgrl1), mRNA [NM_181039]	chr8:86461594-86461653	coding					chr8	86461594	86461653	+
CUST_OEV3_026983	AGAACCTAGAGTGAGAGATGAGAGTAGAAAGCAAGATTCCAGATGAGTACCAGTGTCACC	NONMMUT104623.1				mm|chr18:056653530-056653471	noncoding			NONMMUT104623.1		chr18	56653530	56653471	-
CUST_OEV3_051659	CCAACTCTCTAGCATCCAGTGTCATGTTCTTTCTCTCAAAACAAACAGGCAAACAAAAAC	AK136839			Mus musculus adult male diencephalon cDNA, RIKEN full-length enriched library, clone:9330118F19 product:unclassifiable, full insert sequence. [AK136839]	mm|chr9:59611236-59611295	noncoding			NONMMUT069378.2		chr9	59611236	59611295	+
CUST_OEV3_024934	GAATATTTAAAGACAACACCACCTCTTGGTTTCTAAGAACCGAACCCAGGTCCTCTGAGC	NONMMUT107362.1				mm|chr2:075611828-075611887	noncoding			NONMMUT107362.1		chr2	75611828	75611887	+
A_51_P419103	CTAAACCCAGACACTTCACTAACTTCCTGTCGGAAGAATGCATGCCTTGGAAACAGAAGA	ENSMUST00000009354	75573	2310007L24Rik	RIKEN cDNA 2310007L24 gene [Source:MGI Symbol;Acc:MGI:1922823] [ENSMUST00000009354]	chr11:106228251-106235660	coding					chr11	106228251	106235660	+
CUST_OEV3_049642	TGAAGATGGGAGTTTCCCATGTTATTGATGACAGTAATGGAAAGGAGAAAGGGAACAAAG	NONMMUT075184.1				mm|chr1:028640979-028641038	noncoding			NONMMUT075184.1		chr1	28640979	28641038	+
CUST_OEV3_004056	TGGGGATCAGGATGATCAAATTATTGGAAACAAATACTCCTCAGCAATAAACAAATGGAT	NONMMUT135144.1				mm|chr9:093869436-093866127	noncoding			NONMMUT135144.1;NONMMUT135142.1;NONMMUT070450.2		chr9	93869436	93866127	-
CUST_OEV3_062485	ACCTCACCTACTCCCTACTCCCTGCCACTATAATGAGTGAAGTGTCATGGAGGATTTTTT	AK051024			Mus musculus 9 days embryo whole body cDNA, RIKEN full-length enriched library, clone:D030056D06 product:unclassifiable, full insert sequence. [AK051024]	mm|chr2:38054328-38054269	noncoding			NONMMUT036969.2		chr2	38054328	38054269	-
A_55_P2715361	AGATGCAAAATGAGAAAGAACAAGAGCTGATCAATCCAGTCAGCCACTCTGAAAGCAGGC	ENSMUST00000111756	58178	Sorcs1	VPS10 domain receptor protein SORCS 1 [Source:MGI Symbol;Acc:MGI:1929666] [ENSMUST00000111756]	chr19:50227381-50227322	coding					chr19	50227381	50227322	-
CUST_OEV3_029700	ATTTGTTCTGAATCTGTCTATAGAATGAATGGACAGACATGTCCACGGGCATCAAGAGCC	NONMMUT101109.1				mm|chr17:047937856-047937915	noncoding			NONMMUT101109.1		chr17	47937856	47937915	+
CUST_OEV3_048340	CCCCCACACCTCAATAGATAGACAGGCAAAGAGACAAAAAATTTAGAATCAAATGTGCTT	NONMMUT076906.1				mm|chr1:182815253-182815312	noncoding			NONMMUT076906.1		chr1	182815253	182815312	+
CUST_OEV3_090307	TTAATACTTCTCCAAGGTTGAGCCTTTATTCCAAATACCCTGCAGCTCCCAGAAGCTAAA	AK138421	100038366	Gm10405	Mus musculus adult male hypothalamus cDNA, RIKEN full-length enriched library, clone:A230099F01 product:hypothetical protein, full insert sequence. [AK138421]	mm|chr5:111823864-111823923	noncoding			NONMMUT119143.1;NONMMUT053804.2		chr5	111823864	111823923	+	KnowTID_00005680
CUST_OEV3_059838	TTATAACCAATTTTCAAAAGAAGCGATACCTCCTAGCTCCTGAGTACACGGACTGATGCC	NONMMUT044898.2				mm|chr3:116127540-116127599	noncoding			NONMMUT044898.2;NONMMUT044899.2		chr3	116127540	116127599	+
CUST_OEV3_044930	GAGTCAGAGATAGATGGGGGGTGTGGCCAATACTCACAACTACAACAAAGGTGAAATAAG	NONMMUT081344.1				mm|chr10:008713295-008713236	noncoding			NONMMUT081344.1		chr10	8713295	8713236	-
CUST_OEV3_077779	CACTTTGACTACCCCTCGCTCTGACAAGGTCCTTAAATTTGAGGTTGTTCGGAATAATGT	mmu_circ_0013314					circRNA					chr6	3515515	3521108	+
CUST_OEV3_005666	TAGAAGTTATTCTTTGACATTAACATGACTGTGGCCATAAGCACCTCCCTCACCGCATAC	NONMMUT133057.1				mm|chr9:089266954-089267013	noncoding			NONMMUT133057.1		chr9	89266954	89267013	+
CUST_OEV3_006062	CCAGGAGTATGACTCACCTGTGAGCACAGGGAAGATCCTGGGCAGATGTCATACAGATCA	NONMMUT132542.1					noncoding			NONMMUT132542.1		chr9	51969088	51971647	+
A_66_P100401	TAGCGTCAGTGTGCACACCTGCTGGATGGGCCTCAGGTTGATCCTCTTCAGCAAGATATA	NR_040498	71081	4933416E03Rik	Mus musculus RIKEN cDNA 4933416E03 gene (4933416E03Rik), long non-coding RNA [NR_040498]	chr2:159773176-159776728	noncoding	ENSMUST00000133091.1	NR_040498.1	NONMMUT040911.2		chr2	159773176	159776728	+
CUST_OEV3_006071	TCTAAGTCACAGCACAGACATCTCCTTAGCACTTCTGTGTTCAGTCATCTAGCTCCAGAA	NONMMUT132528.1				mm|chr9:049912275-049912334	noncoding			NONMMUT132528.1		chr9	49912275	49912334	+
CUST_OEV3_044237	CTCTGCAGGCCTACAGGTGAAGGGGAGAGGAAGACATCATAGGCTGTAATGACTTCTTCT	NONMMUT082211.1				mm|chr10:076704784-076704725	noncoding			NONMMUT082211.1		chr10	76704784	76704725	-
CUST_OEV3_056862	AGCCCTGAGCTATTCTTGCTCCTTTCTTTGAAATGTGTCTCTACTAGAAGTAAACTTGAA	AK145494			Mus musculus blastocyst blastocyst cDNA, RIKEN full-length enriched library, clone:I1C0005L16 product:unclassifiable, full insert sequence. [AK145494]	mm|chr5:110172981-110172922	noncoding			NONMMUT053700.2		chr5	110172981	110172922	-
CUST_OEV3_016634	GAACAACTTGGGGGGCATCTTTGAATGTATTTTGAAAGGTCCACAGGGTGTGGTGAGATA	NONMMUT118639.1					noncoding			NONMMUT118641.1;NONMMUT118639.1		chr5	76249686	76275164	+
CUST_OEV3_012685	TGTTTAGCACCTTTGTCAATTAATACACAACCTCCTTCTCTAACTCCAGCTCCTTGGTTA	NONMMUT123937.1				mm|chr6:076817208-076817149	noncoding			NONMMUT123937.1		chr6	76817208	76817149	-
A_65_P13823	TGGAGGCTTTGTACCCAAAACTTTTCAAGCCTGAAGGAAAAGCAGAACTGCGGGATTACA	NM_021503	59006	Myoz2	Mus musculus myozenin 2 (Myoz2), mRNA [NM_021503]	chr3:122716590-122716531	coding					chr3	122716590	122716531	-
A_55_P2139216	CAGGGTTCCCACAACCAGATTCACATGAGACCCAGGTCACATGGCTTTCTGGCCCAATGA	XM_006544516	102641662	LOC102641662	PREDICTED: Mus musculus natural killer cell receptor 2B4-like (LOC102641662), mRNA [XM_006544516]	chr1:173504526-173504585	coding					chr1	173504526	173504585	+
A_55_P2124646	GGGCTCGGTTGTATACTCTTCGTTTGTTTTTGTTTTTCGAGACAGAGTTTCTCTGTATAG	NAP018159-001				chr13:055723787-055723728	coding					chr13	55723787	55723728	-
CUST_OEV3_011712	GCCTCTGGTGGGCAAAAAATAGAATCTCCTGAAGTGAAGACAGTGCTGGTGGGCACTGTC	NONMMUT125269.1				mm|chr7:072358605-072358664	noncoding			NONMMUT127156.1;NONMMUT125269.1		chr7	72358605	72358664	+
CUST_OEV3_067823	CAGGAGCATAGCCTGACATCAGAACATTCCTAAGGAAGTTATGTGTCCTTAGCAACCTTA	NR_046274	74667	4930434J06Rik	Mus musculus RIKEN cDNA 4930434J06 gene (4930434J06Rik), long non-coding RNA [NR_046274]	mm|chr14:72261568-72261627	noncoding		NR_046274.1	NONMMUT093229.1;NONMMUT021545.2;NONMMUT021544.2		chr14	72261568	72261627	+	KnowTID_00002341
A_66_P137516	TGAAATTGGGTACAGCATGTGGAAAATACTACAGAGTTTGCACACTGGCTAGCATCGACC	ENSMUST00000163337			ribosomal protein L30, pseudogene 6 [Source:MGI Symbol;Acc:MGI:3642608] [ENSMUST00000163337]	chr1:88370469-88370528	coding					chr1	88370469	88370528	+
CUST_OEV3_074016	CCGGAGATTCTGAAACGTCTCTTGAATGAAGAGCATGTGTACATCTCATTGTCACTATGC	NM_172643	226470	Zbtb41	Mus musculus zinc finger and BTB domain containing 41 homolog (Zbtb41), mRNA [NM_172643]	mm|chr1:141349037-141349096	coding/noncoding			NONMMUT002990.2		chr1	141349037	141349096	+
A_55_P2733552	AACTCTTATGACTGTCAGTCAAGACACCAAATATCCTATCCAAGAGAGGAAGGATTTGGG	AK089205	12489	Cd33	Mus musculus NOD-derived CD11c +ve dendritic cells cDNA, RIKEN full-length enriched library, clone:F630037H21 product:CD33 antigen, full insert sequence. [AK089205]	chr7:50785781-50785722	coding					chr7	50785781	50785722	-
CUST_OEV3_036726	AGCAGGGGTATAATGGGAAGATTTCAACTTGAGCTTTGATTGGATGGCTAAAAACAAATA	NONMMUT092159.1				mm|chr13:103100784-103100725	noncoding			NONMMUT092159.1;NONMMUT018925.2		chr13	103100784	103100725	-
A_66_P129866	AAGCCAGTGTGCACACGGATATACACTCCCATCCCTAGTGTGCAGCTGATGGGCACTGGG	NM_016704	12274	C6	Mus musculus complement component 6 (C6), mRNA [NM_016704]	chr15:4689842-4705241	coding					chr15	4689842	4705241	+
CUST_OEV3_075223	CCACCCCCATTGTTAGGACTCAATCGTCGAAGTCGACGACGACGTCGAGTGACAAGTTAG	mmu_circ_0016213					circRNA					chrX	158865584	158909788	-
CUST_OEV3_042221	GGATCAGAGGAGTGTAAATTAAGCCATTATGAATATATACTTCTAGAATCCTTGATCAGT	NONMMUT084842.1				mm|chr11:017861529-017861470	noncoding			NONMMUT084842.1		chr11	17861529	17861470	-
A_55_P2508138	GGAAAGTACTTCAGCTTCACTCTTTAATTCTCCTTTACTACAATTAAAACTTTCGGTCAG	NR_028378	100034739	Gm17762	Mus musculus predicted gene, 17762 (Gm17762), long non-coding RNA [NR_028378]	chr2:17952143-17952202	noncoding		NR_028378.1	NONMMUT035908.2		chr2	17952143	17952202	+
A_66_P127315	TATGTGTGTGATCACTCAAAGAAGTCTTCAAAGGGACTCTTGAAAGTTTTCCTGCCTCCA	XR_384367	102633185	Gm31075	PREDICTED: Mus musculus predicted gene, 31075 (Gm31075), transcript variant X10, ncRNA [XR_384367]	chr15:95015408-95015349	noncoding			NONMMUT024769.2		chr15	95015408	95015349	-
A_55_P2121980	GAAATTTCTTTCAATCACAGAGAAGAGAGCAGACCAAATGAGAGCAATGGGCATTGAAAC	NM_013829	18798	Plcb4	Mus musculus phospholipase C, beta 4 (Plcb4), mRNA [NM_013829]	chr2:135807797-135807856	coding					chr2	135807797	135807856	+
A_55_P1981147	CTGGGCAAAGCTACAGACAACTTCTGTGAAGATGGACGGCTGATAGAGAAGACAACGTAT	NM_001290496	227682	Trub2	Mus musculus TruB pseudouridine (psi) synthase homolog 2 (E. coli) (Trub2), transcript variant 3, mRNA [NM_001290496]	chr2:29637700-29637641	coding/noncoding		NR_110962.1			chr2	29637700	29637641	-
A_55_P2831611	TGTTACACAGCTATGAAACATTCTGTGGACTAGCTCTGGGTCTCGTTCTGAGTAGACTGT	NM_201371	381813	Prmt8	Mus musculus protein arginine N-methyltransferase 8 (Prmt8), mRNA [NM_201371]	chr6:127639046-127639027	coding					chr6	127639046	127639027	-
A_51_P420321	GGCTTTCTACCAACACCAAAATACCAATTATTTCCCCAGCCTGAAAGATAGCCCAGAATA	NM_026286	67634	Ftmt	Mus musculus ferritin mitochondrial (Ftmt), mRNA [NM_026286]	chr18:52492152-52492211	coding					chr18	52492152	52492211	+
CUST_OEV3_034420	AAACCTACCATCACACCACTACTGAATCCTGGTATGGGGTAAGAATTCCAAAAAGGAAGC	NONMMUT095076.1				mm|chr14:117263900-117263841	noncoding			NONMMUT095076.1;NONMMUT095075.1		chr14	117263900	117263841	-
CUST_OEV3_063081	TCTTTGCTAAGTCTGTACTCGAGACAAGCAGATTTCTTGCAGTTCTACAGACCTAGCTCC	NONMMUT035049.2				mm|chr19:053205814-053205873	noncoding			NONMMUT035049.2		chr19	53205814	53205873	+
A_52_P403398	GCTAGGGGCCAGAGTGTGTCTAGACATCAGAGTGCCCGACCAGAAGCCTAGAGTTTCAGA	ENSMUST00000189364	16147	Ihh	Indian hedgehog [Source:MGI Symbol;Acc:MGI:96533] [ENSMUST00000189364]	chr1:74994480-74994421	coding					chr1	74994480	74994421	-
A_55_P2715231	TTGTGTGATGAGGTTTCTGGTAACCTAGGCTGACCTTGAATTGATAGACCAGCCTCCTAA	ENSMUST00000135796	228829	Phf20	PHD finger protein 20 [Source:MGI Symbol;Acc:MGI:2444148] [ENSMUST00000135796]	chr2:156049587-156049646	coding					chr2	156049587	156049646	+
A_55_P2935730	GTGTTGATGATTTTTACAAAGTGATTTGTTTTGGACACATTAAAGGTGGTTTGAGTCTCG	AK161855	26931	Ppp2r5c	Mus musculus adult male medulla oblongata cDNA, RIKEN full-length enriched library, clone:6330417H05 product:hypothetical protein, full insert sequence. [AK161855]	chr12:111689148-111689207	coding					chr12	111689148	111689207	+
CUST_OEV3_024463	GCTGATTGGCATATGTTTATACTAACTGCATCCTCTCCCATGGGTGAACTGAATCAGTCA	NONMMUT107989.1				mm|chr2:133615299-133615358	noncoding			NONMMUT107989.1		chr2	133615299	133615358	+
CUST_OEV3_076881	GTGTGTGAACCCGTGTAAAACCGCCCCTGTATCTTCTTGTGTCCTAGACAGGTACTGGGT	mmu_circ_0014369					circRNA					chr7	75309878	75340635	+
CUST_OEV3_056532	TTCTTCCTTAGGGAAGACAGTGTTTGATTGGGTATGGAGAGTTAGAGACTTGTTTCTGAT	AK142647			Mus musculus 10 days lactation, adult female mammary gland cDNA, RIKEN full-length enriched library, clone:D730032M15 product:unclassifiable, full insert sequence. [AK142647]	mm|chr5:132992002-132991968	noncoding			NONMMUT054738.2		chr5	132992002	132991968	-
A_55_P2138065	GGCTCATGAAGTTATGATTGTTGGAATCACACATTACTCTGCTGATAACTTCTTTTTACA	ENSMUST00000115359	29819	Stau2	staufen (RNA binding protein) homolog 2 (Drosophila) [Source:MGI Symbol;Acc:MGI:1352508] [ENSMUST00000115359]	chr1:16450469-16450410	coding					chr1	16450469	16450410	-
CUST_OEV3_016890	GGCTGCACAATGGATGGCATGTGGGCTCACCAGAATCTGTACAGAGGGCGATGTGATCTC	NONMMUT118293.1				mm|chr5:038395914-038395960	noncoding			NONMMUT118293.1		chr5	38395914	38395960	+
CUST_OEV3_081146	CGGTGACGTCAAAGAGTTAGAGTTAGGAGTCGGAAGCTTATGAAGACCCGACCCATCAAC	mmu_circ_0009569					circRNA					chr2	165612663	165621661	-
CUST_OEV3_074288	ACCACCTTGAACTATTTAACATTCCTTGTGGAAGAACTTTGCACTTTAACTGGTTGAGCA	AK142234			Mus musculus 13 days embryo heart cDNA, RIKEN full-length enriched library, clone:D330016J01 product:unclassifiable, full insert sequence. [AK142234]	mm|chr1:95484154-95484213	noncoding			NONMMUT002093.2;NONMMUT002092.2		chr1	95484154	95484213	+
A_66_P108499	CAACTATTAAATGTGAAAGCATAGAGGTCAAAATGTGAGTTGGACACTGAAGTCTATGTT	NM_021605	59125	Nek7	Mus musculus NIMA (never in mitosis gene a)-related expressed kinase 7 (Nek7), mRNA [NM_021605]	chr1:140383020-140382961	coding					chr1	140383020	140382961	-
CUST_OEV3_024252	ATAAAAGTTTATGCATGGATTCGGATTGTCTTTTATTTTGAAGCTGCATGTGTGCTGCCG	NONMMUT108282.1				mm|chr2:164364475-164364534	noncoding			NONMMUT108282.1		chr2	164364475	164364534	+
CUST_OEV3_077276	GACCGAAGAGACGGGTGAATAGTCACTGCTAAGACCTCCGACACCCGTGACTCCTACATT	mmu_circ_0013860					circRNA					chr7	130430011	130451927	-
CUST_OEV3_087208	ATTAAGTGTTTCGACACTAGGGTTTACGTATTAGAGATATGGAGGACCTCCTCGTGTGCG	mmu_circ_0002876					circRNA					chr11	21191035	21200321	+
A_55_P1991500	AGTAGCGGTGAGGGCTGCTGAGGCTTGCAGATCTGCATTGAAGAATAAAAACTCCAATGC	NM_175360	108689	Obfc1	Mus musculus oligonucleotide/oligosaccharide-binding fold containing 1 (Obfc1), mRNA [NM_175360]	chr19:47575597-47575538	coding					chr19	47575597	47575538	-
CUST_OEV3_089990	TTTTGAGACAGACAGATAGACAGACAAGTTGAGTTGAAGCCCTGCTCTGAGGTGTTTGTT	AK040681			Mus musculus adult male aorta and vein cDNA, RIKEN full-length enriched library, clone:A530014F16 product:unclassifiable, full insert sequence. [AK040681]	mm|chr8:26214607-26214548	noncoding			NONMMUT064962.2		chr8	26214607	26214548	-	KnowTID_00007192
CUST_OEV3_086726	ACGTTGGAAGAAGTCCCGAAATTTAAATTTACGACAAAACCACGGTAAGCATAACGACCC	mmu_circ_0003415					circRNA					chr11	79221915	79232185	+
CUST_OEV3_085595	GAAAGACTCCAGTACTCTAGGTGGAAAGGGCCCCTACACCGTGGACCTTAGACCCAATAG	mmu_circ_0004657					circRNA					chr13	54840083	54840254	-
CUST_OEV3_006800	AAATATGCACCGAGATGTTATTTAACGCTGGTTTATCTTCCCTTCCCCCGGTTTCTCGGA	NONMMUT131558.1				mm|chr8:109449090-109449031	noncoding			NONMMUT131558.1		chr8	109449090	109449031	-
CUST_OEV3_071605	CTTCCAGGCCTTACTCACCATCCCCTTTGGGTGAGGAGAATTGAATGCAGTCAATTAAAA	AK087234	29869	Ulk2	Mus musculus 0 day neonate lung cDNA, RIKEN full-length enriched library, clone:E030037L18 product:unclassifiable, full insert sequence. [AK087234]	mm|chr11:61617173-61617114	noncoding			NONMMUT010107.2		chr11	61617173	61617114	-
CUST_OEV3_069980	TTAGTTGTGTGTGGGGTTTGTGTATTTGAAAGCATGGCTCCTCCTTCCTGACATTGCTTC	AK138978	56531	Ylpm1	Mus musculus adult male aorta and vein cDNA, RIKEN full-length enriched library, clone:A530040N23 product:unclassifiable, full insert sequence. [AK138978]	mm|chr12:86404863-86404922	noncoding			NONMMUT015041.2		chr12	86404863	86404922	+
A_55_P1956223	ATGTCTCACTACTGAGCACCGATGTGTATGATACTACAGACTATATTAAAGTGGAGTAAC	NM_001271496	12660	Chka	Mus musculus choline kinase alpha (Chka), transcript variant 3, mRNA [NM_001271496]	chr19:3893508-3893567	coding/noncoding		NR_073190.1			chr19	3893508	3893567	+
A_55_P2733772	GCCTATAACTGGCAATTCTCTCTCAGTCTGGTATTATAGATATGCAAAGTTAAGCATTAA	AK132460	103012	Firre	Mus musculus 10 days neonate skin cDNA, RIKEN full-length enriched library, clone:4732427I03 product:hypothetical protein, full insert sequence. [AK132460]	chrX:47913106-47913047	coding/noncoding	ENSMUST00000204974.2		NONMMUT072378.2;NONMMUT072377.2		chrX	47913106	47913047	-
A_55_P2155946	ATTCGTTCAGCATGGAGGCCAGCAGCCCGGAGCAGCTGTAATTAAAAGCCTGGCACTGAA	NM_001305392	230777	Hcrtr1	Mus musculus hypocretin (orexin) receptor 1 (Hcrtr1), transcript variant 3, mRNA [NM_001305392]	chr4:129807520-129807461	coding					chr4	129807520	129807461	-
CUST_OEV3_075505	CAGTTCATTGTACCGTCAACCAGAAGGCCGAGCCTTGCACTCGGCCCACAGTCGTAATAG	mmu_circ_0015913					circRNA					chr9	78305016	78308844	+
CUST_OEV3_031159	GAGAAAGAAACTTATTTTTTGGACCGGAGAGAGCATGAAGACGTAATGTGCCACGGCTTC	NONMMUT099189.1				mm|chr16:090509341-090509389	noncoding			NONMMUT099189.1		chr16	90509341	90509389	+
A_65_P09500	ATTTAATCCAAATTGAGAACTTCCAAAATTACCGAACACTCTAACACATGCATGATTCGC	CK381125			lag25g03.y1 SiEP Mus musculus cDNA 5', mRNA sequence [CK381125]	chr3:21976588-21976529	coding					chr3	21976588	21976529	-
A_66_P136793	CACAGCGTGTCCATCGTGGGTCTAATGTGCTGCCTGGAGCAACCTGGAGAAAAGAAGGTG	ENSMUST00000182893			predicted gene 5313 [Source:MGI Symbol;Acc:MGI:3646641] [ENSMUST00000182893]	chr6:93087276-93087217	coding					chr6	93087276	93087217	-
CUST_OEV3_036585	GGAACTTTGCTTTGAGATGGCCTTTGTTCTGTTTTCCTGATGTAAAGCTCTCTCCTCATC	NONMMUT092343.1				mm|chr13:115061285-115061226	noncoding			NONMMUT092343.1		chr13	115061285	115061226	-
A_65_P00912	AGATGAGATTTCTTATCAGTGCAAATGTATTAGAACCTGATGGACCAGAGCTTTCAGTGT	ENSMUST00000061455	74645	Fam46c	family with sequence similarity 46, member C [Source:MGI Symbol;Acc:MGI:1921895] [ENSMUST00000061455]	chr3:100272072-100272013	coding					chr3	100272072	100272013	-
CUST_OEV3_067058	TGTAAAATGTTCTTTTAACCTGGCACCCGAGTCTTCTTGGGAAAACAGAGTTGTCACAGA	AK016034	75198	4930544F09Rik	Mus musculus adult male testis cDNA, RIKEN full-length enriched library, clone:4930544F09 product:unclassifiable, full insert sequence. [AK016034]	mm|chr15:58819981-58820040	noncoding			NONMMUT023600.2		chr15	58819981	58820040	+
A_55_P1972128	AGAAGGATGAGGTGGCCCAGCTGGATGACATTGTGGACATTTCTGATGAGATCAGCCCCA	NM_010761	17151	Ccndbp1	Mus musculus cyclin D-type binding-protein 1 (Ccndbp1), mRNA [NM_010761]	chr2:120838652-120838711	coding					chr2	120838652	120838711	+
CUST_OEV3_022876	TAATAACAGGCTCTGGGATCCAGGGGTTTGAACTCAGGCTAATAGGCTCAAACACAAATT	XR_400501		LOC102634786	PREDICTED: Mus musculus uncharacterized LOC102634786 (LOC102634786), transcript variant X3, ncRNA [XR_400501]	mm|chr2:167595186-167595127	noncoding			NONMMUT110151.1		chr2	167595186	167595127	-
A_55_P1961486	CTCTTGTAGTGTTACACATACTAGAAAACAAGTGTTTCCCAATAAAGATATTGCTTTGGC	NM_021363	64335	Svs3a	Mus musculus seminal vesicle secretory protein 3A (Svs3a), mRNA [NM_021363]	chr2:164117163-164117222	coding					chr2	164117163	164117222	+
CUST_OEV3_089180	GACCTTGACCGTCCAACGACATGTACTCATTAGCAGCTAGGACTACATGGGTCAAAACGT	mmu_circ_0000641					circRNA					chr15	95177192	95215587	-
CUST_OEV3_016242	TGAGCATCCTAAGTTTAAGAATCCCAAATCTAAACTGGCCCAAAGTTGAAAAGTTTTGGA	NONMMUT119191.1				mm|chr5:113091409-113091468	noncoding			NONMMUT119191.1		chr5	113091409	113091468	+
CUST_OEV3_039789	TATTAGAATCAGCAGCTGTAAAAGCAAGAACTGTTTAAAAACTTGTGGGTGGGTCAGAAA	NONMMUT088067.1				mm|chr12:025477476-025477417	noncoding			NONMMUT088067.1		chr12	25477476	25477417	-
CUST_OEV3_024431	CATTGTAAGCAGACACTTTAGGCTGGATGGATGTGATGCTCAATGCCTTAAATCAGATGC	NONMMUT108035.1				mm|chr2:143695532-143695591	noncoding			NONMMUT108035.1		chr2	143695532	143695591	+
CUST_OEV3_031799	GTTCTCTGTGTCTCCAAGTTACATGTTTTCTCCAAATTAAAACCCTACAGATCACACCTC	NONMMUT098421.1				mm|chr16:040151503-040151562	noncoding			NONMMUT098421.1		chr16	40151503	40151562	+
A_55_P2740248	ATGACATGTTGAAGGTCTGATGAGTTCTGGCCATGGATGTCACATGTGTTCTTGCCCTAT	AK202858	18763	Pkd1	Mus musculus cDNA, clone:Y1G0142O21, strand:minus, reference:ENSEMBL:Mouse-Transcript-ENST:ENSMUST00000035565, based on BLAT search. [AK202858]	chr17:24728413-24729601	coding					chr17	24728413	24729601	+
CUST_OEV3_028776	AAGTGAGAGTTCTGACGTCTACCCCTCTACTGGATGAAGCATTTCAGCTTCTGGTTATAT	NONMMUT102325.1				mm|chr17:064551612-064551553	noncoding			NONMMUT102325.1		chr17	64551612	64551553	-
CUST_OEV3_037520	ATATTCTGTGCTTCAGTCCAGATGATCAGCCACACCGAACTGAGTTTCTGGAGAACAATG	NONMMUT091085.1				mm|chr13:031635247-031635188	noncoding			NONMMUT091086.1;NONMMUT091085.1		chr13	31635247	31635188	-
A_66_P128298	TGCGCTTTGACAACACCTATAGCTTCGTCCACGCCAAGAAGGTCAGCTTCACGGTTGAAG	NM_001029937	380683	Sec14l3	Mus musculus SEC14-like 3 (S. cerevisiae) (Sec14l3), mRNA [NM_001029937]	chr11:3976255-3976314	coding					chr11	3976255	3976314	+
CUST_OEV3_012220	CAGGGCCAACTAGAGGAGAAATTCACCCATCTACAGAAAGGTCCTATTACAGTGGTAGAA	NONMMUT124537.1				mm|chr6:136406974-136406915	noncoding			NONMMUT124537.1		chr6	136406974	136406915	-
A_66_P120011	TTACAAAATGTGTGAATTCCCAGTACTCCTGAATGCTTCTTATATTAGTATGTGCATCAG	AK034480			Mus musculus adult male diencephalon cDNA, RIKEN full-length enriched library, clone:9330198J07 product:unclassifiable, full insert sequence. [AK034480]	chr2:81107082-81107141	coding/noncoding			NONMMUT038209.2		chr2	81107082	81107141	+	KnowTID_00004372
CUST_OEV3_060522	TGGAGCTGGTGATGAACAGCCACTTACTAACCCAATAAAGAAAACTCCTGCTATGTGGAT	NONMMUT042507.2				mm|chr3:034163650-034163591	noncoding			NONMMUT042507.2		chr3	34163650	34163591	-
CUST_OEV3_011332	CTGAAGACCTACCAGGAAATCTGCTATAACCAGAGCAAAAAGTCAGCAGCTTCTGAAGAC	NONMMUT125743.1				mm|chr7:101926719-101926778	noncoding			NONMMUT125743.1		chr7	101926719	101926778	+
CUST_OEV3_073277	CATTCATGTTGGTTGTTGAGACAAGCAGTATCTCTGATTCCCCAGCACTGGGATTGTAAG	AK040309			Mus musculus 0 day neonate thymus cDNA, RIKEN full-length enriched library, clone:A430085K09 product:unclassifiable, full insert sequence. [AK040309]	mm|chr10:34089775-34089716	noncoding			NONMMUT005236.2		chr10	34089775	34089716	-
CUST_OEV3_028696	GCTTAGAAATGTGCTGTGGAGAAAGCCCCGTGTCTTAGAATAAGACTCGAAATTCAGTCG	AK030114			Mus musculus adult male testis cDNA, RIKEN full-length enriched library, clone:4932443A14 product:unclassifiable, full insert sequence. [AK030114]	mm|chr17:70116825-70116766	noncoding			NONMMUT102427.1;NONMMUT030387.2		chr17	70116825	70116766	-	KnowTID_00003717
A_55_P2846322	CTTCTTTTGGTGTGTCTGAGGACAGCAACAGTATACAAACACACAAAATAAATCTTTCAA	NM_178724	241547	Harbi1	Mus musculus harbinger transposase derived 1 (Harbi1), mRNA [NM_178724]	chr2:91561408-91561704	coding					chr2	91561408	91561704	+
A_52_P147521	CTATGTTATCTATGTGCGCTTTGGTGGCGTTGATATTCCCAATAGCCCCTTCACAGTCAT	NM_134080	286940	Flnb	Mus musculus filamin, beta (Flnb), transcript variant 2, mRNA [NM_134080]	chr14:8751811-8751870	coding/noncoding			NONMMUT019614.2		chr14	8751811	8751870	+
CUST_OEV3_012453	TTATTGAAGACACCCACTTTAACCTCAAAGGGAGAGAATGGACGCACACTCTCATTCCTG	NONMMUT124234.1				mm|chr6:106625910-106625851	noncoding			NONMMUT124234.1		chr6	106625910	106625851	-
CUST_OEV3_077210	GGTCTGAGAGTGGTGTAAGCAAATGAAGAAGAAAGACGTGTATCTTTCAGGCTCTACAGC	mmu_circ_0013946					circRNA					chr7	138044030	138048968	+
CUST_OEV3_014122	ACTGGGCATGTATCTTCTAAGCTTGATTTCTAGTCTTTCTAGAATAGGTAATTTCTGGCT	NONMMUT122057.1				mm|chr6:038476916-038476975	noncoding			NONMMUT122057.1		chr6	38476916	38476975	+
CUST_OEV3_053110	CCTGTAGCCCCAGCACTATGTTCAAGAGCAGATGAATTTTTAGAGTGAGACCATGTAATC	AK141445			Mus musculus 12 days embryo spinal cord cDNA, RIKEN full-length enriched library, clone:C530021I22 product:unclassifiable, full insert sequence. [AK141445]	mm|chr8:42387938-42387997	noncoding			NONMMUT065398.2		chr8	42387938	42387997	+
CUST_OEV3_044878	GTGTTTATCCTCTCAATCCAGCACCAAATCCAGGATGACCTCCTAGGATGTAATTCAAGA	NONMMUT081400.1				mm|chr10:008846247-008846188	noncoding			NONMMUT081400.1		chr10	8846247	8846188	-
CUST_OEV3_080922	AGAGAGCCTATTAGAGATCTTGGTAAAGAGAACGAACGACACGGCACTCTTACTCGAGTA	mmu_circ_0009831					circRNA					chr2	31458730	31460863	+
CUST_OEV3_067074	AGACAAAGACTACTTTGAGGATCCCTGTAGGTCTGCTTTCCCATTTATATCCACTCGCCT	AK089707			Mus musculus activated spleen cDNA, RIKEN full-length enriched library, clone:F830009N16 product:unclassifiable, full insert sequence. [AK089707]	mm|chr15:57863331-57863272	noncoding			NONMMUT023563.2		chr15	57863331	57863272	-
A_52_P423128	TGGTCTGGTAAGGTGTTCACTGACCACTGACTTCGGAGTTATACTCTGTTTACTACGTCA	NM_176849	234023	Arglu1	Mus musculus arginine and glutamate rich 1 (Arglu1), mRNA [NM_176849]	chr8:8666942-8666883	coding/noncoding			NONMMUT064498.2		chr8	8666942	8666883	-
CUST_OEV3_007005	AAGATGGATGGGGTTCTTTTCTCTCACATTTCCCCTGAATTCCCGATCTTTCTATCCTAC	NONMMUT131299.1				mm|chr8:087989986-087989927	noncoding			NONMMUT131299.1		chr8	87989986	87989927	-
A_55_P2797285	CGCTCTAACAACGACCAGTTGTAAAGCTGCTTTCAATATTCTCTGGTAATTTTTTATGTT	NM_028938	74435	Lrriq3	Mus musculus leucine-rich repeats and IQ motif containing 3 (Lrriq3), mRNA [NM_028938]	chr3:154856998-154857057	coding					chr3	154856998	154857057	+
A_55_P2049811	GAAGCTGCAGCGACTCAGGCACGCCTCAGTCAACTCATGCAGAAACAAGAGAAAAGTTTT	XM_006505339	109593	Lmo3	PREDICTED: Mus musculus LIM domain only 3 (Lmo3), transcript variant X1, mRNA [XM_006505339]	chr6:138369801-138369742	coding					chr6	138369801	138369742	-
CUST_OEV3_013877	GGTCCATTGTGTCTAATGTTACAGGGTGTTTCTTCCTAAGAGAATGTCCTGGGACAAAGA	NONMMUT122385.1				mm|chr6:059824825-059824884	noncoding			NONMMUT122385.1		chr6	59824825	59824884	+
CUST_OEV3_092534	TGAATATCATACCAAGAGGACTTATACAGACACTCTGGTGGAGCATCCAGACAGGCTGTT	ENSMUST00000196150.1				mm|chr3:124021552-124021611	noncoding	ENSMUST00000196150.1		NONMMUT112102.1		chr3	124021552	124021611	+
CUST_OEV3_043781	AGAAAGACAGTTTCCTCACAATAGAGAGGAAGCGACAGGGAAGGAGAAACTAGACCATCT	NONMMUT082802.1				mm|chr10:118465134-118463470	noncoding			NONMMUT082802.1		chr10	118465134	118463470	-
A_55_P2105858	TCTAGTGGAGGCTGATCCTCTAGGGGTTATGGGCACAAATAAAATGCAGATTTTCCTGTG	NM_030693	107503	Atf5	Mus musculus activating transcription factor 5 (Atf5), transcript variant 1, mRNA [NM_030693]	chr7:52067686-52067627	coding/noncoding		NR_033136.1			chr7	52067686	52067627	-
CUST_OEV3_030520	ACAATGCTGGTTGCCTTAATCTCCCAGGATGGGCTGGAATATTTGCGAACATTTTTCTTT	NONMMUT100007.1				mm|chr16:074647305-074647246	noncoding			NONMMUT100007.1		chr16	74647305	74647246	-
CUST_OEV3_060950	TATTTAAAAAACAGAGGTCCTATCTAAACCTTCTGAGGCAGTCCCCTCTCTAGGTGGCCA	NONMMUT041163.2				mm|chr2:165751283-165751035	noncoding			NONMMUT041163.2		chr2	165751283	165751035	-
CUST_OEV3_008409	ACTTTGATTTGTGGAGTGAGCAAGTACTTACGACATCTCAAGTCCTCCAGGGAAGTTGAG	NONMMUT129588.1				mm|chr8:115452959-115453018	noncoding			NONMMUT129588.1		chr8	115452959	115453018	+
CUST_OEV3_033511	TTCTGAAAAAATGGACAGTAGAGGGTTGACTAGAAAGCAAGAAGGGACCACAACATCCTG	NONMMUT096221.1				mm|chr15:084380744-084380803	noncoding			NONMMUT096221.1		chr15	84380744	84380803	+
A_66_P131832	CAGGACACAGAGACTGACTCTGACGGAGACATCATTCTACAGCGAGAGGACACAATATCC	BI872156			603396470F1 NIH_MGC_94 Mus musculus cDNA clone IMAGE:5400329 5', mRNA sequence [BI872156]	chr13:38164481-38164540	coding/noncoding			NONMMUT089594.1		chr13	38164481	38164540	+
CUST_OEV3_022404	AGTATTCCTGTTTCTACTAACCAGGTAGAGATGAGATGCCTCACACTGACAGTGGTTCAT	CA895848			B0194H06-5N NIA Mouse Neural Stem Cell (Differentiated) cDNA Library (Long) Mus musculus cDNA clone NIA:B0194H06 IMAGE:30102905 5'. [CA895848]	mm|chr3:32873980-32874039	noncoding	ENSMUST00000195007.1		NONMMUT110829.1		chr3	32873980	32874039	+
A_55_P2182736	TTTAAGAGTAAAGGCAACTACGATGAAGGGTTTGGTCGTAAACAGCACAAGGAGCTCTGG	NM_172397	67803	Limd2	Mus musculus LIM domain containing 2 (Limd2), mRNA [NM_172397]	chr11:106020086-106020027	coding					chr11	106020086	106020027	-
A_55_P2935256	ATAGAAGTCTGTTTTCTAATGAGAGACAGAAAAGGAGTTGATCAGGATGGGAGGGGAAGT	AK048254	225182	Rbbp8	Mus musculus 16 days embryo head cDNA, RIKEN full-length enriched library, clone:C130043J16 product:hypothetical protein, full insert sequence. [AK048254]	chr18:11854466-11854525	coding					chr18	11854466	11854525	+
CUST_OEV3_070193	TGGAGTCTGTCAGATGTAGTATTATCCAAACCCAGGAGTTCAAGACCAACTTGGGTTCTA	NM_019785	56444	Actr10	Mus musculus ARP10 actin-related protein 10 (Actr10), mRNA [NM_019785]	mm|chr12:072065533-072065592	coding/noncoding			NONMMUT014551.2		chr12	72065533	72065592	+
CUST_OEV3_093442	GAATAAACAGAATCAACTGAAGCTGTGGCTCCAGAACTTCCAGTAACAGAGGAAGTCCTG	ENSMUST00000097930			RIKEN cDNA B230314M03 gene [Source:MGI Symbol;Acc:MGI:3588233] [ENSMUST00000097930]	mm|chr4:107483497-107483438	noncoding	ENSMUST00000097930.1;ENSMUST00000150323.1;ENSMUST00000188737.6		NONMMUT117113.1;NONMMUT048555.2;NONMMUT048553.2		chr4	107483497	107483438	-
CUST_OEV3_004013	CAAGGGGAATTGAACCCTGCAAAACAATGCCGAGAGCGAAAGAAAGAAAACAAAAACCCA	XM_006511607		LOC102635744	PREDICTED: Mus musculus uncharacterized LOC102635744 (LOC102635744), transcript variant X1, mRNA [XM_006511607]	mm|chr9:96421810-96421751	coding/noncoding			NONMMUT135202.1		chr9	96421810	96421751	-
CUST_OEV3_032794	AGTAGAAGCAAAATAAGTAGGGCACATAGGAAGCAATGTTCCACACAGGAGATAACCGAA	NONMMUT097154.1				mm|chr15:056102592-056102533	noncoding			NONMMUT097154.1		chr15	56102592	56102533	-
A_55_P2518305	ACTGAAAAACACTTCTCTGACAAGCACTCCACCCTGGTGAATGATGCCTATAAGACTCTT	NM_153571	100900	Hscb	Mus musculus HscB iron-sulfur cluster co-chaperone homolog (E. coli) (Hscb), mRNA [NM_153571]	chr5:111265088-111265029	coding					chr5	111265088	111265029	-
A_66_P106740	CTTCGTGGTCAAGCACGGCTACACGCTCTACAGGGACCCCAAGATCATGAGCTTAGCTGG	ENSMUST00000168877	71138	Tmem217	predicted gene, 17657 [Source:MGI Symbol;Acc:MGI:4937291] [ENSMUST00000168877]	chr17:29656322-29656263	coding					chr17	29656322	29656263	-
CUST_OEV3_046916	GCTGCAAAGCATATGTTCTGTATATTGATTTAGACCAGAATCTGTGTTGTTTAAGCATGT	NONMMUT078712.1				mm|chr1:126573114-126573055	noncoding			NONMMUT078712.1		chr1	126573114	126573055	-
CUST_OEV3_054336	TTTGTTTAGGACTGATGTCTTGTCACAAAGCAGGCATATTAATGGCTTTAGTGTTCTCCA	AK051340			Mus musculus 12 days embryo spinal ganglion cDNA, RIKEN full-length enriched library, clone:D130036K13 product:unclassifiable, full insert sequence. [AK051340]	mm|chr7:65032526-65032585	noncoding			NONMMUT061386.2		chr7	65032526	65032585	+
A_55_P2277715	CTCTGTAGAAATACAGTGAACCTACAGAAATACTCTTAGAGAACACTTAATAGGAATCTC	ENSMUST00000026927	53893	Nudt5	nudix (nucleoside diphosphate linked moiety X)-type motif 5 [Source:MGI Symbol;Acc:MGI:1858232] [ENSMUST00000026927]	chr2:5791982-5792041	coding/noncoding			NONMMUT035480.2		chr2	5791982	5792041	+
CUST_OEV3_051366	CATTTTAAATAGAAGCACCGGACTCAGGAATTCTGGAATGCTGGAGCTCCTTCACCTTAG	NONMMUT070313.2				mm|chr9:086638153-086638212	noncoding			NONMMUT070313.2		chr9	86638153	86638212	+
A_52_P17115	TTCTGCACTGACTTCCAGAAAATGGTCCTCCCTGAGGACACCCAGTGGATGAGAGAAGAA	NM_133206	170737	Znrf1	Mus musculus zinc and ring finger 1 (Znrf1), transcript variant 1, mRNA [NM_133206]	chr8:114146784-114146843	coding					chr8	114146784	114146843	+
A_51_P187716	TGTCATGTTGGCTCCTAAGGAACTGCTGTTGTAAGCGGCTCATCAAGAGTTGAAGTTCAT	NM_001276767	70579	Zc3h11a	Mus musculus zinc finger CCCH type containing 11A (Zc3h11a), mRNA [NM_001276767]	chr1:135516919-135516860	coding/noncoding			NONMMUT002648.2		chr1	135516919	135516860	-
CUST_OEV3_069461	AAGACCATCCCTGGGTCCAGAGTTATGACTTTTAATGACTGGTCATTTGAAAACTACCCC	AK157302			Mus musculus activated spleen cDNA, RIKEN full-length enriched library, clone:F830210E20 product:unclassifiable, full insert sequence. [AK157302]	mm|chr13:21586780-21586839	noncoding			NONMMUT016563.2		chr13	21586780	21586839	+
CUST_OEV3_003200	GATGGGAAATGACAATGGCCAAGGTTTGCAAGTGAGTTAAGGAAAACAATCGGTGGAGTG	NONMMUT136276.1				mm|chrX:099301112-099301171	noncoding			NONMMUT136276.1		chrX	99301112	99301171	+
A_55_P2510268	TTACAACTGAAGAGCGTCTCGGTTTTGCTCTTGATCCTACTTTAACCTTTGCCAGCTCCT	NR_110440	102635415	Halr1	Mus musculus Hoxa adjacent long noncoding RNA 1 (Halr1), long non-coding RNA [NR_110440]	chr6:52063564-52063623	noncoding	ENSMUST00000189071.6	NR_110440.1	NONMMUT122270.1;NONMMUT056933.2;NONMMUT056930.2	linc1547_musmusculus_1	chr6	52063564	52063623	+
A_51_P472323	ACTTGCCTGTCCTCCAAATGCCTCAGGCCAGGGAACTGGAAGAAGTTCTTTTGATAAAAA	NM_015792	50755	Fbxo18	Mus musculus F-box protein 18 (Fbxo18), mRNA [NM_015792]	chr2:11664340-11664281	coding					chr2	11664340	11664281	-
CUST_OEV3_069417	CAGAACCCAGATTCCTTTCTGTGAATGAGTTTGACATCAGTGCTCAGGCTGAGTCATAAG	AK050188			Mus musculus adult male liver tumor cDNA, RIKEN full-length enriched library, clone:C730025L21 product:unclassifiable, full insert sequence. [AK050188]	mm|chr13:23929712-23929771	noncoding			NONMMUT016677.2		chr13	23929712	23929771	+	KnowTID_00001749
CUST_OEV3_003972	CACCAGCATGAAGTCAGTAAGAGAGTAAAAATCTATTTTATTTAGCCTCTGAATTCAACC	NONMMUT135255.1				mm|chr9:100081638-100081582	noncoding			NONMMUT135255.1		chr9	100081638	100081582	-
A_66_P110312	AGGATCCCCTGACAGAAGAGACATTTGCTGAACCGTGGCAGAGGACTGAGGTTTGGAAAA	BB615342			BB615342 RIKEN full-length enriched, adult male testis Mus musculus cDNA clone 4930481K17 5', mRNA sequence [BB615342]	chr9:102985094-102985069	coding					chr9	102985094	102985069	-
CUST_OEV3_065950	TTACCCTGGTATTTGTTATTCCTGCACAAAAGCCATGCTTGTTAAGGATTTCAATGACAA	AK079519			Mus musculus 16 days neonate thymus cDNA, RIKEN full-length enriched library, clone:A130098B16 product:unclassifiable, full insert sequence. [AK079519]	mm|chr16:46046475-46046416	noncoding			NONMMUT026818.2		chr16	46046475	46046416	-
CUST_OEV3_082724	CAGCGAGATTCCATAAACACATTCAAGGCGAGACTCGTATAAGGACACAAGAAGGTTCTC	mmu_circ_0007825					circRNA					chr19	45017938	45022542	+
CUST_OEV3_013983	ATGAATAGTCATTCTTAATCTCACAGCAGCTAGCAAGACTCCATGCTCCATGCCATCAGC	NONMMUT122239.1				mm|chr6:050650144-050650203	noncoding			NONMMUT122239.1		chr6	50650144	50650203	+
CUST_OEV3_041153	GATTTTGATCCTGTTCATTTGCTGAGGGAGAAACCCTTCCGGATCAAGACTCTCTCATAC	NONMMUT086268.1				mm|chr12:011180028-011180087	noncoding			NONMMUT086268.1		chr12	11180028	11180087	+
(+)E1A_r60_n11							control
CUST_OEV3_047344	TCCATCTTGGATAGAAGGGTCACATGATGGAGATGGGAAGTAAGAGGATGCATCAGTAAC	NONMMUT078211.1				mm|chr1:091106935-091106876	noncoding			NONMMUT078211.1		chr1	91106935	91106876	-
A_55_P2504725	GCAGTGTGTGTGTGTGTAAATGTACATATACATTGTCAGATTCATAGAGATTACTTGCCT	NM_001081011	14270	Srgap2	Mus musculus SLIT-ROBO Rho GTPase activating protein 2 (Srgap2), mRNA [NM_001081011]	chr1:133181975-133181916	coding					chr1	133181975	133181916	-
A_51_P439824	CACCTACCTCAATAGAGTACTCGCATGGGAGGGACCAACACACTGGGCAGTCACCTCTGT	NM_018771	67903	Gipc1	Mus musculus GIPC PDZ domain containing family, member 1 (Gipc1), mRNA [NM_018771]	chr8:86188392-86188451	coding					chr8	86188392	86188451	+
A_55_P2740774	TTCAGAAAAACCCCTATTCCCATAGAGAGAACCTTCAGTTGAATCAGGAGGTAGGAGCCA	NM_001305436	19212	Pter	Mus musculus phosphotriesterase related (Pter), transcript variant 3, mRNA [NM_001305436]	chr2:12899991-12900050	coding					chr2	12899991	12900050	+
A_55_P2040863	GCTCTGTTTCCTTCAACTGTATTTATTGCTGCGTTTCTCAGCATAAACTTATCCCATTGT	NM_028044	71994	Cnn3	Mus musculus calponin 3, acidic (Cnn3), mRNA [NM_028044]	chr3:121161024-121161083	coding					chr3	121161024	121161083	+
CUST_OEV3_029043	TAAAGGTCCCCCCTCCCATGGGGTATGTGTGTGTATGTGTGTATGTGAACGTATATCCAA	NONMMUT101971.1				mm|chr17:029817031-029816972	noncoding					chr17	29817031	29816972	-
CUST_OEV3_063151	AGCAATCTCTGAATCCTATCTGTGGGTCCTAGTTAATGTTCCCGTACTAACCTTATTTAT	AK080577			Mus musculus 7 days neonate cerebellum cDNA, RIKEN full-length enriched library, clone:A730098E24 product:unclassifiable, full insert sequence. [AK080577]	mm|chr19:45464754-45464813	noncoding			NONMMUT034889.2		chr19	45464754	45464813	+
CUST_OEV3_025971	GTCAGTGACCTACATCCTGCACCCCACTTTGGCTTTCAGTTAACATTTAAAACTGTTCTG	NONMMUT106000.1				mm|chr19:024308416-024308357	noncoding			NONMMUT106000.1		chr19	24308416	24308357	-
CUST_OEV3_037822	TTTAAGACTGAAAAAGGAAATGCTTGTCAAAGTGCAGTGGAATGTAGCTGCGAAGAGATG	NONMMUT090687.1				mm|chr13:112035207-112035266	noncoding			NONMMUT090687.1		chr13	112035207	112035266	+
CUST_OEV3_057728	GGAAATGAGCGATTACCTGATAGCTTTCAAAGAGGGATCCATGGACAAGAGGTATGCATT	NONMMUT051268.2				mm|chr5:013768769-013768828	noncoding			NONMMUT051268.2		chr5	13768769	13768828	+
CUST_OEV3_025320	TGTCACTCCCTACTGTGTCCCTGTTAAACTGTAGTCTCTAATGTGAACGGGATTGAGAAG	NONMMUT106848.1				mm|chr2:030631273-030631332	noncoding			NONMMUT106848.1;NONMMUT106847.1		chr2	30631273	30631332	+
CUST_OEV3_019901	CTTTGTGTCTGATGTGCCTTCCAATGGAAATGGAGAGTGTTCTCTTTGATGGTACCCTTC	NONMMUT114298.1				mm|chr3:143238669-143238610	noncoding	ENSMUST00000199347.1		NONMMUT114298.1;NONMMUT114297.1		chr3	143238669	143238610	-
A_55_P2155859	TTCCAATGTATTGAGTCAGGCATCTTGTTTGCCATGGCAATGGACCGTTATGTGGCAATC	NM_001025386	436002	Olfr243	Mus musculus olfactory receptor 243 (Olfr243), mRNA [NM_001025386]	chr7:110865434-110865493	coding					chr7	110865434	110865493	+
A_52_P84487	GGCATGTTGTCTGATTTTATCACATGGAACTTGTGTCTCCTATATGCATTAAATGTTGTT	NM_001012450	140577	Ankrd6	Mus musculus ankyrin repeat domain 6 (Ankrd6), transcript variant 1, mRNA [NM_001012450]	chr4:32891077-32891018	coding					chr4	32891077	32891018	-
CUST_OEV3_022158	TGAAGGAAGGAGAAAATGTATTTCATACTACAGTGTGCAGGTCTACTTTCAGCATTTAGT	NONMMUT111180.1				mm|chr3:058305310-058305369	noncoding			NONMMUT111180.1		chr3	58305310	58305369	+
CUST_OEV3_057781	AGAGAAAGATGTACGAAGATAAACCGTTGTCATCTGAGTCGCTGTCAGAGTCAGACTGTG	NM_001042501	68152	Fam133b	Mus musculus family with sequence similarity 133, member B (Fam133b), mRNA [NM_001042501]	mm|chr5:003564263-003564322	coding/noncoding			NONMMUT051097.2		chr5	3564263	3564322	+
CUST_OEV3_031567	TGGAGTCCACATCCAGAGTCTAACTATGAGAAGACATGAACCAAAATTTAGAAACATTGT	NONMMUT098701.1				mm|chr16:047614807-047614863	noncoding			NONMMUT098701.1		chr16	47614807	47614863	+
A_55_P2000039	ACTGCCTCAGCCCTGCAATGCCCGAAAGCTTGGCAACTACTGCCACGAAGCGTAAACATG	NM_011073	18646	Prf1	Mus musculus perforin 1 (pore forming protein) (Prf1), mRNA [NM_011073]	chr10:60766941-60767000	coding					chr10	60766941	60767000	+
CUST_OEV3_027713	ACTCTTCTTATTTCCATTTGGTACAAGCAAGTACTAAGCAACTGCCTGAAGGAGGCAGAA	NONMMUT103712.1				mm|chr18:067156653-067156712	noncoding			NONMMUT103712.1;NONMMUT032734.2		chr18	67156653	67156712	+	NovelTID_00003357
CUST_OEV3_082031	CGACGAACCGAAAGACCCTTGTGTCTGTGTAGACTTTTACAAGGAATAACTGACGAAGTC	mmu_circ_0008597					circRNA					chr1	22636381	22637319	-
CUST_OEV3_065609	AGGATAAAAGTCAACTTATCCAGAAAATGGAGGTTGGACAGAAGCTGGCATAGCTCATCT	AK089833			Mus musculus activated spleen cDNA, RIKEN full-length enriched library, clone:F830031D05 product:unclassifiable, full insert sequence. [AK089833]	mm|chr16:92095704-92095763	noncoding			NONMMUT027726.2		chr16	92095704	92095763	+
A_55_P2735215	ATGGACCCTGAAGTGGCAGCCCTGTATTTCCCCAAGAAGTAAAAGTTCTTTTCATTGCTC	AK141489	14245	Lpin1	Mus musculus 12 days embryo spinal cord cDNA, RIKEN full-length enriched library, clone:C530037F03 product:lipin 1, full insert sequence. [AK141489]	chr12:16571369-16571310	coding					chr12	16571369	16571310	-
CUST_OEV3_049856	GACTTCTTGGAAATCCACTTCCTGGATAAGGAGGTGAAGTTCATCAAGAAGATGGGCAAC	S89400		Ftl2	ferritin Lg subunit [mice, bone marrow, mRNA, 758 nt]. [S89400]	mm|chrX:163467007-163466948	noncoding			NONMMUT074663.2		chrX	163467007	163466948	-
CUST_OEV3_042158	TATAGAAGAGTCAGAGCTGGTATAGCTTCACCAGGTGTTCTGGAAACTTAGCCATGCTTT	NONMMUT084920.1				mm|chr11:020413246-020413187	noncoding			NONMMUT084920.1;NONMMUT084919.1		chr11	20413246	20413187	-
A_52_P582374	GAGTAATAAACTAGAGGAGAAAAAGCAACTTCAAGAAGACATCAGAAGAGCCACATTTCG	NM_178825	108670	Epsti1	Mus musculus epithelial stromal interaction 1 (breast) (Epsti1), transcript variant b, mRNA [NM_178825]	chr14:78332038-78339727	coding					chr14	78332038	78339727	+
CUST_OEV3_018632	GAGCCGTCTCCTATGAATCATTTACAGAGCTTTTTTCTGAAACACAGCTTGCATTTTTAA	NONMMUT116015.1				mm|chr4:149709341-149709400	noncoding			NONMMUT116015.1		chr4	149709341	149709400	+
CUST_OEV3_093455	TAAATTGACGTCTTGAAGCTACCTAATGGCCTGGATATATGGCCTCTAAGGTTGCTGCTT	ENSMUST00000149438.1				mm|chrX:007636873-007636932	noncoding	ENSMUST00000149438.1		NONMMUT071757.2		chrX	7636873	7636932	+
CUST_OEV3_013428	ATGAAGAATATGTCCCTCTCTCTCTCACAGATCATTAGCTGCATAAACCCTCTGGGAGAG	NONMMUT122977.1				mm|chr6:122844830-122844889	noncoding			NONMMUT122977.1		chr6	122844830	122844889	+
CUST_OEV3_038790	TCTTATCAATTGGGAGTATGAATGAGATGTCTGCAGCTGTCAGTGCTCAAAAAGTAGCCC	NONMMUT089359.1				mm|chr13:020701284-020701343	noncoding			NONMMUT089359.1		chr13	20701284	20701343	+
A_55_P2033927	AGGACTAATGGAAAAGAACCTGAGCTGTTGGAGCCCATTGCATGTGAATTCATGGCCTAA	ENSMUST00000076314			predicted gene 5528 [Source:MGI Symbol;Acc:MGI:3643453] [ENSMUST00000076314]	chr1:72051285-72051341	coding					chr1	72051285	72051341	+
CUST_OEV3_058331	ACAGGGTGGAAGGTAAATCAGAATTTAAAGATTCCCCCATTTTGTTCCTCTGTCAGGACT	AK053935			Mus musculus 2 days pregnant adult female oviduct cDNA, RIKEN full-length enriched library, clone:E230003D08 product:unclassifiable, full insert sequence. [AK053935]	mm|chr4:120517795-120517736	noncoding			NONMMUT049253.2		chr4	120517795	120517736	-	KnowTID_00005462
CUST_OEV3_075562	CCCGGCATAAATACCCCTATCAACCTCTAGGTTTCAATACAGGTTGAAGTACTCGTTTGC	mmu_circ_0015854					circRNA					chr9	70587881	70602132	+
CUST_OEV3_078647	AGGACTCGCAACGACAATTTGAGTAGAACTCTGAACTGGTCTCAAGACTTGCAAAAAAGA	mmu_circ_0012384					circRNA					chr5	15805746	15833862	+
CUST_OEV3_035009	ACAAAGACTTCCGGTCTGGGGAAGGAAGATGGAGGGGACTTTTAGTCTATAAAATTCTGT	TC1652726				mm|chr14:047974576-047974517	noncoding			NONMMUT094331.1		chr14	47974576	47974517	-
CUST_OEV3_027410	GAACAGAAGAGACGGAGTTTCTTGACTTATCCATAAAAATGTGGTTAGAGTTCCATTTGT	NONMMUT104093.1				mm|chr18:009956879-009956820	noncoding			NONMMUT104093.1		chr18	9956879	9956820	-
A_51_P128648	CTTTTCTCGACGAGTTATAACACATGCGTGTATTTAAAGCTCAGCCCAGACCAGCAAGCA	NM_025899	67003	Uqcrc2	Mus musculus ubiquinol cytochrome c reductase core protein 2 (Uqcrc2), mRNA [NM_025899]	chr7:127802599-127802658	coding					chr7	127802599	127802658	+
A_66_P126125	TAGAATAGTCCCTTGATTTTTTAACACTTTCTACATTCAATCTTAGATCTCCCTCACCAG	AK045360	319805	C130073E24Rik	Mus musculus adult male corpora quadrigemina cDNA, RIKEN full-length enriched library, clone:B230105K17 product:unclassifiable, full insert sequence. [AK045360]	chr8:51868031-51867972	coding/noncoding			NONMMUT065624.2		chr8	51868031	51867972	-	KnowTID_00007263
A_51_P234503	GAATGGTAATGTGGGGAACTCTTAGTTTATCACAAACTATGAAATCTTGTCTGGACTTAC	NM_028957	74468	Hyal5	Mus musculus hyaluronoglucosaminidase 5 (Hyal5), mRNA [NM_028957]	chr6:24827910-24841251	coding					chr6	24827910	24841251	+
A_51_P269134	CTTCTGCTGGCTTTGCAGAACTCTGATCAAGCGGGTTCAAGCCGTGATCCCCAAGGGTGT	NM_147779	20388	Sftpb	Mus musculus surfactant associated protein B (Sftpb), transcript variant 1, mRNA [NM_147779]	chr6:72257183-72259754	coding					chr6	72257183	72259754	+
CUST_OEV3_069520	TATCTCTGCTACACATGTTACAGCATCTGGTACATCATTAAAACTGCCCAGAAATTTTCA	AK043675			Mus musculus 10 days neonate cortex cDNA, RIKEN full-length enriched library, clone:A830019B06 product:unclassifiable, full insert sequence. [AK043675]	mm|chr13:12200463-12200522	noncoding			NONMMUT016363.2		chr13	12200463	12200522	+
CUST_OEV3_049226	TAGTAAGCTTTGTACTGGGACCTTGGCTCTATTGTTACCACATAATTTGCCCTCTGTGAA	NONMMUT075726.1				mm|chr1:073998643-073998702	noncoding			NONMMUT075726.1		chr1	73998643	73998702	+
CUST_OEV3_033106	CTGATATCTGTTTAGAAAGGTGAACAAGGGAAGTCATAAAGTTATGAGAGGAGGGTCAGG	NONMMUT096739.1				mm|chr15:024893770-024893711	noncoding			NONMMUT096739.1		chr15	24893770	24893711	-
CUST_OEV3_079072	TTTGGTTGTGCCTTTATCCACGGTTTGTAGGCGAATGGTAGGAAACTTAGTAATTTTGGA	mmu_circ_0011890					circRNA					chr4	98603720	98613454	-
CUST_OEV3_084941	CTAAGCTGAGACTGACTAAGGACGAGCCTCATCAGCAAGGGCAGGTGTAGCAGTGACAAC	mmu_circ_0005364					circRNA					chr14	65444437	65480463	-
CUST_OEV3_009649	CTTCAGTGGATGGTTTCAAGGAGTAAAGCTTATGGCGATGGACGATAGCATCAGTCAACA	NONMMUT128022.1				mm|chr8:008818242-008818439	noncoding			NONMMUT128022.1		chr8	8818242	8818439	+
CUST_OEV3_075289	GTCGAAGGTCGAAGAGGTGGAAGCGGACCCGTAACGAGTTACGGACCAGAGCCTAAAGTT	mmu_circ_0016143					circRNA					chrX	141905978	141906083	-
CUST_OEV3_089022	GTTACGTAGAAGTCAAGGGTCTTTCTTGAGGCGAAGGCGGCGGACCCTGACATTTTCGAC	mmu_circ_0000859					circRNA					chr18	34425711	34439006	+
A_55_P1967010	TAGCCTCCGTTTTTGGCTACTAACTGTCACAGTATACATTGGTAATAAAAACCTTTCCCC	NM_012014	26913	Gprin1	Mus musculus G protein-regulated inducer of neurite outgrowth 1 (Gprin1), mRNA [NM_012014]	chr13:54838093-54838034	coding					chr13	54838093	54838034	-
A_65_P02026	GGGAAGGATTTATTTCTCAGCACAAAGAATTGTTATTTTAAAAGTTTAAGTTGGGGCTGG	BC083099			Mus musculus cDNA clone IMAGE:30476579. [BC083099]	chr6:100223562-100223503	coding					chr6	100223562	100223503	-
CUST_OEV3_024825	GACAATAAGTACGATCTGGCTAAGCAGCCTCTGACCATGAAGATGCTCCTCTCTCTAAAA	NONMMUT107510.1				mm|chr2:092817992-092818051	noncoding			NONMMUT107510.1		chr2	92817992	92818051	+
A_52_P387954	TCTGTTGTTTTAAGGTGGCCTTAGTTGTCCTATAGTAGCTAATAAAAGACGTAAAACATC	NM_021608	59288	Dctn5	Mus musculus dynactin 5 (Dctn5), mRNA [NM_021608]	chr7:129292499-129292558	coding					chr7	129292499	129292558	+
CUST_OEV3_083884	TGTATTGACAAAGAGGTAAGATATCTCATTACGGAGGTAGTCCCATAAGAAAATGTCCGT	mmu_circ_0006534					circRNA					chr17	10475703	10476909	-
A_52_P172145	CTGACAGAATACGATTACAGCAGGACTACAAATGTACCATTAAAGGAGGCTATTTCCTGA	NM_026513	68023	Pdf	Mus musculus peptide deformylase (mitochondrial) (Pdf), mRNA [NM_026513]	chr8:109570190-109570179	coding					chr8	109570190	109570179	-
CUST_OEV3_001955	CATTATGATTTCCTCGCTGCTGGTATTTTGATGAAGAGGGAGACAGACAGTAACGCTTCC	XR_380507		LOC102633633	PREDICTED: Mus musculus uncharacterized LOC102633633 (LOC102633633), transcript variant X3, ncRNA [XR_380507]	mm|chr10:66299563-66299504	noncoding			NONMMUT082094.1;NONMMUT082093.1;NONMMUT082092.1;NONMMUT082091.1;NONMMUT082090.1;NONMMUT005967.2;NONMMUT005966.2;NONMMUT005965.2		chr10	66299563	66299504	-	NovelTID_00000965;NovelTID_00000964;NovelTID_00000963
CUST_OEV3_037642	TGCACAACTATGAGGGTCATATTCACAGACACCGTAGTGTGAAACCCATGTTAGCTCTAC	NONMMUT090917.1				mm|chr13:018547520-018547461	noncoding			NONMMUT090917.1		chr13	18547520	18547461	-
A_55_P2032128	TCCTGTAGAAGTGGAACTGAGCCAGGCCACTCCACTGAGTATCCCACCCCACTACTTAGC	NM_027109	69537	Dnase1l1	Mus musculus deoxyribonuclease 1-like 1 (Dnase1l1), transcript variant 1, mRNA [NM_027109]	chrX:71519007-71518948	coding					chrX	71519007	71518948	-
ETG10_234183							control
CUST_OEV3_013305	CAACAAAAACCATAACTAGGAGTGGAGAGATGGCTTCACACTTAAATCCTCTTCTGGACC	NONMMUT123137.1				mm|chr6:134923031-134923090	noncoding			NONMMUT123137.1		chr6	134923031	134923090	+
CUST_OEV3_078342	TAAGATAATTGGTGACGTCCCATAGGAGTTCACAGGTTAACACTTGACCTTTGACACCGT	mmu_circ_0012706					circRNA					chr5	54493813	54502349	+
A_55_P2014169	GATGGCCATCTGATGACTTCCTGTCAGACATCACTGTTAAAACTTTTAAAATAAACTTGT	NM_146141	74776	Ppa2	Mus musculus pyrophosphatase (inorganic) 2 (Ppa2), transcript variant 1, mRNA [NM_146141]	chr3:133040961-133041020	coding					chr3	133040961	133041020	+
CUST_OEV3_010282	TTGCTAGAGATCCAACTTTAAGCCATGCTAGTTGTTGGCCACCACTTTGGAGATGAGAAT	CB847626			M2PN-3420 MOUSE POST-NATAL DAY 2 EYE Mus musculus cDNA 5', mRNA sequence [CB847626]	mm|chr7:72605184-72605125	noncoding			NONMMUT127169.1		chr7	72605184	72605125	-
A_51_P479352	GCACTCTGTGTTGTGGCAAACCTACAAAGCGATCTCATCAGAGCTATTGCCCTACTTCAA	NM_001033039	68874	Klhdc9	Mus musculus kelch domain containing 9 (Klhdc9), mRNA [NM_001033039]	chr1:173288930-173288871	coding					chr1	173288930	173288871	-
CUST_OEV3_003242	GCCACTATGGGACTTGGAATGATTCTTTATGCTTTATCACATTTGAGTACACTATTTCAG	NONMMUT136213.1				mm|chrX:091530319-091530378	noncoding			NONMMUT136213.1		chrX	91530319	91530378	+
CUST_OEV3_083389	GCCTTTATTTGGGGAAGGAGGGGGAAAACGACAAGGTTATCATTTGAAATGTGTCAGTAG	mmu_circ_0007102					circRNA					chr17	91278484	91279065	+
CUST_OEV3_078763	CGAGTATGTGGGTCTTGGAACGGTGGATGGAACCAGGGACTGTACGTTCTTCGTCTGTAG	mmu_circ_0012259					circRNA					chr5	142337776	142338458	-
CUST_OEV3_009861	GAAATGAAGATTAAAACGGCACACACAAATTAACAGCACAGAGGAGCTAGCAGTGTTTGT	NONMMUT127732.1				mm|chr7:130221532-130221473	noncoding			NONMMUT127732.1;NONMMUT126097.1		chr7	130221532	130221473	-
CUST_OEV3_081499	CTGTCGTCGATCGTTGGTAGAAACCCTTCCGTTAGAAACAAATCCCTCCCGTCAAACTCC	mmu_circ_0009181					circRNA					chr2	112618363	112641589	-
CUST_OEV3_007442	TAAAACAAATGCTATGCTGAAAAACATTTCGGGATATTAACAGGCCCACTAGTGGGTGAC	NONMMUT130756.1				mm|chr8:050402143-050402084	noncoding			NONMMUT130756.1		chr8	50402143	50402084	-
CUST_OEV3_065409	CTTCGTCAGATCTTATACCAAGTGTCACCCTTGTGATGGGCTGGCTTTAATACGTGTAAG	XR_385221		LOC102638852	PREDICTED: Mus musculus uncharacterized LOC102638852 (LOC102638852), transcript variant X2, ncRNA [XR_385221]	mm|chr17:12179390-12179248	noncoding			NONMMUT028227.2		chr17	12179390	12179248	-
A_52_P382886	CAAGTTGAACCATTACCACTATGCCTTATGTGTATCCTACAAGATGACAGTCAACAAATC	NM_008125	14619	Gjb2	Mus musculus gap junction protein, beta 2 (Gjb2), mRNA [NM_008125]	chr14:57717688-57717629	coding					chr14	57717688	57717629	-
CUST_OEV3_008470	TTCTATTAAGTCATAGGCTAAAAACCTGGGCAGGTTGCTTTGGGCTCAGGTAGATTCAAT	NONMMUT129518.1				mm|chr8:111092435-111092494	noncoding			NONMMUT129518.1		chr8	111092435	111092494	+
CUST_OEV3_083823	TATATGGTCACCCCGAGGTGGTAGAAGACGTAGTGCGGTTGGACAACTCACGTTGTTGTC	mmu_circ_0006601					circRNA					chr17	24715040	24715254	+
CUST_OEV3_084926	GACTGTTCCCCGTAACCCTACAGAGACTATATTGACGGTAAAAGGGTCTAGGTACGAGAA	mmu_circ_0005379					circRNA					chr14	66165970	66170312	-
ETG09_35454							control
A_52_P382676	ACTGAACTGTGTATTCATAGTTTTTCTCTTAAAAGGTGTCCAGAGTGAAGTGAAGCTTGA	ENSMUST00000103489			immunoglobulin heavy variable 6-6 [Source:MGI Symbol;Acc:MGI:4439619] [ENSMUST00000103489]	chr12:115673444-115673285	coding					chr12	115673444	115673285	-
CUST_OEV3_084003	AGGTGGTAAAAGACTAGGAACGACTCTACTAAAAGAGGACACCAGTAAGAGAAGAGAAGA	mmu_circ_0006406					circRNA					chr16	77594454	77597204	+
A_66_P136302	TGACACCACCATTTGTAGATGTGTGGATGCGTGTTTTCACCTCATTTTGAGAACATGTCT	AK041764	19418	Rasgrf2	Mus musculus 3 days neonate thymus cDNA, RIKEN full-length enriched library, clone:A630035O18 product:RAS protein-specific guanine nucleotide-releasing factor 2, full insert sequence. [AK041764]	chr13:92099449-92099390	coding					chr13	92099449	92099390	-
CUST_OEV3_007952	TCATTCTTTCTGCTATTCACTTGAGAAATAGGTACCAGGCACCAGCTCAGCCTGAGTAAC	NONMMUT130174.1				mm|chr8:031551850-031551791	noncoding			NONMMUT130174.1		chr8	31551850	31551791	-
CUST_OEV3_079897	GATTCTTAACTTGAGTCTGAACCGTCGTTCACGAAAAAGGGTGGGGTACGGACCAGAATC	mmu_circ_0010940					circRNA					chr3	9470141	9470833	+
A_51_P237599	AGATTGAAACTTCACCTACAAACCTGTTAGTGTGATCTGTGGAGAATGTACAGAAATTAA	NM_009691	11804	Aplp2	Mus musculus amyloid beta (A4) precursor-like protein 2 (Aplp2), transcript variant 3, mRNA [NM_009691]	chr9:30957232-30957173	coding					chr9	30957232	30957173	-
A_55_P2229351	GGAAGAGTGCCCTTTGCTTTCTATATTATTTATCACTTACTCCTTAAAGCTACTTTCCAA	AK136767	100038641	Gm10452	Mus musculus adult male diencephalon cDNA, RIKEN full-length enriched library, clone:9330003I22 product:hypothetical protein, full insert sequence. [AK136767]	chrX:105932448-105932389	coding					chrX	105932448	105932389	-
CUST_OEV3_092296	TGGCGATGAAAATTGATGTCTTTTCTTCATTTGCTTCATAATTCCCAGTACCGTAAAAAG	AK138833	69820	1810059H22Rik	Mus musculus 0 day neonate thymus cDNA, RIKEN full-length enriched library, clone:A430088H08 product:unclassifiable, full insert sequence. [AK138833]	mm|chr5:149766296-149766237	noncoding	ENSMUST00000203736.1;ENSMUST00000202229.1				chr5	149766296	149766237	-
ERCC-00171_229							control
A_65_P10707	CTAATCCAGGGATATTAACTTTTATCAAATAGAAGCAACCAGGTATATAGTGCCTTTTCC	AK148658			Mus musculus 2 days neonate sympathetic ganglion cDNA, RIKEN full-length enriched library, clone:7120431G21 product:unclassifiable, full insert sequence. [AK148658]	chr15:26673162-26673103	coding					chr15	26673162	26673103	-
A_55_P2107192	CTGGTGGCTGAGCCCTTAGCCTCGCTGTAGAGACTTCTGTCGCCCTGGGTAGAGTTTTTT	NAP111445-1				chr4:121757398-121757457	coding					chr4	121757398	121757457	+
A_51_P254234	GTTGAGACTTCTCAGCAACCAAAAGTTGTTACTCAGGAAAGTTTATCGTGAGAAAGCTGA	NM_133928	72170	Chchd4	Mus musculus coiled-coil-helix-coiled-coil-helix domain containing 4 (Chchd4), mRNA [NM_133928]	chr6:91414755-91414696	coding					chr6	91414755	91414696	-
A_52_P497595	TCAAAGTGCAGCAAAGTAAATATTGTCCAAGCCTTAATCCACTGTGTTAGGTCAAAACTT	AK131842	73490	Mipol1	Mus musculus 10 day old male pancreas cDNA, RIKEN full-length enriched library, clone:1810044O04 product:unclassifiable, full insert sequence. [AK131842]	chr12:58597862-58597921	coding/noncoding			NONMMUT014332.2		chr12	58597862	58597921	+
CUST_OEV3_005720	TATACAGACTATGCTTTCTGACTCCATCCATGCAGTGATGTTCACCTACATTGATCTTGC	NONMMUT132980.1				mm|chr9:084475817-084475876	noncoding			NONMMUT132981.1;NONMMUT132980.1		chr9	84475817	84475876	+
A_55_P2161278	GCCGACCTCCACTTAGCAACGAATCAACACACACGTGAAGAAGCAGGCAAATGGCCATAA	AK139339	78779	Spata2l	Mus musculus 10 days neonate cortex cDNA, RIKEN full-length enriched library, clone:A830015E22 product:hypothetical protein, full insert sequence. [AK139339]	chr8:125754482-125754423	coding					chr8	125754482	125754423	-
CUST_OEV3_047229	TAGCCACAGGTCTGTTAAGATTCATATTTGGGTATTTCTCAGGTGCTTCCCTCAAAGCAT	NONMMUT078353.1				mm|chr1:107298072-107298013	noncoding			NONMMUT078353.1		chr1	107298072	107298013	-
A_66_P115734	TTCCTATCTAACGCTCCACCCCGTTTGCAACAAAGTGAGCTCTGGTTTCTTCTGTGGCCA	AK077043			Mus musculus adult male testis cDNA, RIKEN full-length enriched library, clone:4932435C24 product:f-box only protein 16, full insert sequence. [AK077043]	chr14:65942731-65942790	coding					chr14	65942731	65942790	+
CUST_OEV3_023162	AGTGGTTCTAAGAGAATCCTTTCTGGTGGCAGCAATACTAGGAAAGAGAGCTTTGTTGTC	NONMMUT109780.1				mm|chr2:136682538-136682479	noncoding			NONMMUT109780.1;NONMMUT109779.1		chr2	136682538	136682479	-
CUST_OEV3_011874	ACCACTGCCATAGTAGACAAATAGGAAGAAATAAGCAGCTTGGCCCAGAATGTCTGAAAG	NONMMUT125034.1					noncoding			NONMMUT125034.1;NONMMUT125033.1		chr7	38408203	38413828	+
CUST_OEV3_084776	CGCGGAACTAGCGGTAAGAGGAGACGTAGTAATAATTCTTTCTTACCGAAGTTGGCAGTA	mmu_circ_0005549					circRNA					chr15	18940633	18940856	-
A_51_P245038	TCCGGAGAAGACTAGAAACTGGCGCTTCTGCCCAAAGACTTGGTCCTCTTGTCTCAGATT	NM_025487	66322	1700011A15Rik	Mus musculus RIKEN cDNA 1700011A15 gene (1700011A15Rik), mRNA [NM_025487]	chr15:101284070-101284129	coding					chr15	101284070	101284129	+
A_55_P1975135	ATTTAAGTTTGAAGAGGGCAGTCAGCCATGGGCAGCACAGTCCCTTAGTGATCCATTTTT	ENSMUST00000117999			suppressor of Ty 20, pseudogene [Source:MGI Symbol;Acc:MGI:3645971] [ENSMUST00000117999]	chrX:91166180-91166121	coding					chrX	91166180	91166121	-
CUST_OEV3_088422	CAGGTATTCGTAGTCGTCCGAGGTACTCCGGTGTTTTAGCCAGTTTCCAAGATCCTTAAG	mmu_circ_0001522					circRNA					chr6	124655532	124655674	-
CUST_OEV3_014276	AACTCTTTAGCTGAGGAACAGCAGTACTGGTAAGTCTCCCAAATTGATCCCCGGTTAAAA	TC1679423				mm|chr6:014518190-014518249	noncoding			NONMMUT121846.1;NONMMUT121845.1		chr6	14518190	14518249	+
CUST_OEV3_050902	TAGTGACTAGTTTGTAGCTACCTAGCGTGAGTTTGTAAGGGAGGAAGAGAAGCCAGAGTT	AK078412			Mus musculus 12 days embryo male wolffian duct includes surrounding region cDNA, RIKEN full-length enriched library, clone:6720431F06 product:unclassifiable, full insert sequence. [AK078412]	mm|chrX:8420634-8420575	noncoding			NONMMUT071786.2		chrX	8420634	8420575	-
CUST_OEV3_044426	AACAATGCTAAGCTACTTTCTGACTCTACTCTGAAATAGTCACGTGTGGAAGCCCTGGTG	NONMMUT081967.1				mm|chr10:052476075-052476016	noncoding			NONMMUT081968.1;NONMMUT081967.1;NONMMUT005593.2		chr10	52476075	52476016	-
CUST_OEV3_039783	CCTGAAAGAGCTTGAATTAAAACACCCGTTAGTTGAGAACTCCCAGTCTCTCTATCGTCT	NONMMUT088074.1				mm|chr12:025498167-025498108	noncoding			NONMMUT088074.1		chr12	25498167	25498108	-
(+)E1A_r60_n9							control
CUST_OEV3_008885	TTCAATAAGAACGCCTGGAGGCCAGACCTTGCGAAATCCGCAAATGGGGTGCCTGCAGAG	NONMMUT129032.1				mm|chr8:087417940-087417999	noncoding			NONMMUT129032.1;NONMMUT066423.2		chr8	87417940	87417999	+	KnowTID_00007082
A_51_P226332	GACATTTAATCCTAGAGAGGGAAAGAAGTATCTAGAGCTGTTCTTATTACTGTCAGAATC	NM_025576	66461	Ptpmt1	Mus musculus protein tyrosine phosphatase, mitochondrial 1 (Ptpmt1), mRNA [NM_025576]	chr2:90751041-90750982	coding/noncoding	ENSMUST00000077874.14;ENSMUST00000111461.10;ENSMUST00000125001.8		NONMMUT109334.1		chr2	90751041	90750982	-
A_55_P2142941	CCATGGAAGTTGTCATACACTAAAATATATGAAATAGCACAATTAACTCCCATGTACCCA	XR_885196	105247474	LOC105247474	PREDICTED: Mus musculus uncharacterized LOC105247474 (LOC105247474), ncRNA [XR_885196]	chr1:182746758-182746817	noncoding	ENSMUST00000097448.2		NONMMUT004048.2		chr1	182746758	182746817	+
CUST_OEV3_081368	GACGACCTAGATGTTGTATGACATGGGCACTACTCGGTTTTTCTGGGGGTTCGTTTGGTA	mmu_circ_0009320					circRNA					chr2	128462843	128501983	-
A_55_P1968987	AAGAAGGTGCAGAGCACGCTTTTGTGTTTTCGAATTCTCTATACCCAAGACAGAGGGACA	ENSMUST00000107301	74175	Crct1	cysteine-rich C-terminal 1 [Source:MGI Symbol;Acc:MGI:1921425] [ENSMUST00000107301]	chr3:92819261-92819202	coding					chr3	92819261	92819202	-
CUST_OEV3_025803	TACTTTCTGGAACATTCAGGAACTGAAGCAAACTGGCAGAAGTAGGGTACTGTTAGTCAC	NONMMUT106210.1				mm|chr19:042068794-042068735	noncoding			NONMMUT106210.1		chr19	42068794	42068735	-
A_66_P113256	CAGTGGCTAGACAGTGCAGCCAACAAAGCAAGTCCGTTCCCTGTCCAGAGGATGCTCCAG	AK038577			Mus musculus adult male hypothalamus cDNA, RIKEN full-length enriched library, clone:A230045J03 product:unclassifiable, full insert sequence. [AK038577]	chr5:37429799-37429740	coding/noncoding	ENSMUST00000180816.1		NONMMUT052011.2		chr5	37429799	37429740	-	KnowTID_00005824
CUST_OEV3_001721	TCAATGTACCTATTAGAAAGGCCAGTATGGTCAGAACTAAGGCTAGACACTCTCCTGACC	XR_381758		LOC102632707	PREDICTED: Mus musculus uncharacterized LOC102632707 (LOC102632707), transcript variant X1, ncRNA [XR_381758]	mm|chr12:82904503-82904444	noncoding			NONMMUT088711.1;NONMMUT088710.1;NONMMUT014912.2;NONMMUT014911.2		chr12	82904503	82904444	-	NovelTID_00001621;NovelTID_00001620
CUST_OEV3_082302	CGGTCTGGTAGAAAGAATAGGAAAGAGTATACGAGTTGACGATTTATCCCTTACGTTCCT	mmu_circ_0008302					circRNA					chr1	158799571	158848306	-
A_51_P323878	GCTAACAGCCTCATTACAGTGGTGTGGACCCCATAACAAACAGCCTATATAGGATATGCT	NM_030205	78885	Coro7	Mus musculus coronin 7 (Coro7), mRNA [NM_030205]	chr16:4626980-4626921	coding/noncoding			NONMMUT025266.2		chr16	4626980	4626921	-
CUST_OEV3_089730	AGGACCAGGTTCGAGTGGTATAGTCGAGTGACTCAGTGAATAATACATGTTTTCATTAGG	mmu_circ_0000039					circRNA					chr1	53313472	53347267	-
CUST_OEV3_073174	AATGTTTTTCCTTAGCCTGTCATCACCACGTGGACAAGCAGTGCTAGATTTTCATGTATT	AK047218			Mus musculus 10 days neonate cerebellum cDNA, RIKEN full-length enriched library, clone:B930036O07 product:unclassifiable, full insert sequence. [AK047218]	mm|chr10:49037677-49037618	noncoding			NONMMUT005542.2		chr10	49037677	49037618	-
CUST_OEV3_046615	TGGGTACCATCACACCAGACTGTATAAAACCCTCACATTTATCTGTTGCTCATGGAAGGA	AK086916			Mus musculus 0 day neonate lung cDNA, RIKEN full-length enriched library, clone:E030011K06 product:unclassifiable, full insert sequence. [AK086916]	mm|chr1:157863794-157863735	noncoding			NONMMUT079103.1;NONMMUT003262.2		chr1	157863794	157863735	-
A_52_P345566	CCTGGGCTTCTAAAATGCTATTGTGTGTGTGTATTGGTAACAATGGGAGAATAAAACTGA	BC027637	68212	Tmbim4	Mus musculus transmembrane BAX inhibitor motif containing 4, mRNA (cDNA clone MGC:41260 IMAGE:1346012), complete cds. [BC027637]	chr10:119654704-119654763	coding					chr10	119654704	119654763	+
CUST_OEV3_047829	TTAAGCCACCCAGTTTCTTGGGCAAGGTAATGTCATACCTAGAATGAAATGTGGATACCC	NONMMUT077594.1				mm|chr1:036456967-036456908	noncoding			NONMMUT077594.1		chr1	36456967	36456908	-
CUST_OEV3_046217	GTTTTTTAATGATGTGAATGATTAAGTGGGTGAGAGGCCTCCCTGGGAGCAGAATAAGGA	NONMMUT079621.1				mm|chr1:194908704-194908645	noncoding			NONMMUT079621.1;NONMMUT079620.1		chr1	194908704	194908645	-
CUST_OEV3_028654	CATCTAAAGAATAATTGTGTCGCTGTCGCTCCGAGGAAGAACTCTTAAGGGAAGGGAAAG	NONMMUT102500.1				mm|chr17:076233050-076232991	noncoding			NONMMUT102500.1		chr17	76233050	76232991	-
CUST_OEV3_091129	TTTGAGAAGACAAAAATGGAGAGACTCCTGTAACACAGGGACAGGATTCACAACAACGAT	AK041910			Mus musculus 3 days neonate thymus cDNA, RIKEN full-length enriched library, clone:A630046H18 product:unclassifiable, full insert sequence. [AK041910]	mm|chr13:24397211-24397152	noncoding			NONMMUT016694.2		chr13	24397211	24397152	-	KnowTID_00002002
CUST_OEV3_037094	TGAAGAATGGGAGAGAAACAGCTGTTAAGCATTTGAGTTAAGGGATGGAGGTAAGCAAGC	NONMMUT091641.1				mm|chr13:064789597-064789538	noncoding			NONMMUT091641.1		chr13	64789597	64789538	-
CUST_OEV3_075364	GTAGTATTACCTCCCTACATTGCAGTTGCACGGCGGGTGACGAGGATTTCCGAGTTTCCG	mmu_circ_0016061					circRNA					chrX	102316347	102316830	-
CUST_OEV3_042093	GTTTTCTTCTGCACTTCAGCCAGGGGCCATTGCTTTCATTGATCTTTTTATAAGACTCAT	NONMMUT084997.1				mm|chr11:028275059-028275000	noncoding			NONMMUT084997.1		chr11	28275059	28275000	-
A_52_P535255	GTAAGCTGAATCACCAGGAAGTTGTGGAAGAAGACAAAAGACTTAAGTTGCCTGCAAACT	NM_026780	68592	Syf2	Mus musculus SYF2 homolog, RNA splicing factor (S. cerevisiae) (Syf2), mRNA [NM_026780]	chr4:134490381-134490440	coding					chr4	134490381	134490440	+
A_52_P602771	AGGTGGCTATCATCCAGTGAAAATTGGAGATCTCTTCAATGGTCGATATCATGTCATTAG	NM_009274	20817	Srpk2	Mus musculus serine/arginine-rich protein specific kinase 2 (Srpk2), mRNA [NM_009274]	chr5:23070933-23054324	coding					chr5	23070933	23054324	-
CUST_OEV3_013712	TTCTTTACAACCCATAGCCCAAGATTGGGCTGGTTTGGAGCTATTCTAATTTATTCCCCA	NONMMUT122604.1				mm|chr6:086985458-086985517	noncoding			NONMMUT122605.1;NONMMUT122604.1		chr6	86985458	86985517	+
CUST_OEV3_080143	CGAAGGTTAACGAAAAGTTGTCGTAGAAAATTAAATGACACGTTGGATTCTACAAAAGCT	mmu_circ_0010671					circRNA					chr3	41507307	41521786	-
CUST_OEV3_050580	TCACTAGGTGGAAATTTTTGTGAGACAGGTGTTTAGCTTCACAAGCAGAGGGAAGACCCA	AK136309			Mus musculus 15 days embryo male testis cDNA, RIKEN full-length enriched library, clone:8030441A02 product:unclassifiable, full insert sequence. [AK136309]	mm|chrX:66973829-66973888	noncoding			NONMMUT072709.2		chrX	66973829	66973888	+
CUST_OEV3_008684	TGCTTGCTCTCCAAACAGCAATAGTCTTCATTAGTCAGAAAGCTTGGTGGCTGAATGTTT	NONMMUT129289.1				mm|chr8:106013782-106013841	noncoding			NONMMUT129292.1;NONMMUT129289.1;NONMMUT129288.1		chr8	106013782	106013841	+
A_55_P1984366	AGAAGAAAGCAGACATCTCGTACATGAAGTTTGGGGAGCTTGAGGGTGTTCGCAAATTCA	NM_001168536	71891	Cdadc1	Mus musculus cytidine and dCMP deaminase domain containing 1 (Cdadc1), transcript variant 3, mRNA [NM_001168536]	chr14:60192545-60192486	coding					chr14	60192545	60192486	-
CUST_OEV3_069594	AATCTTCAGTGAGCACTACCACTGAGCTGCTAACTGATGGCAAGGAAAATAAGAACAGCT	AK089877			Mus musculus activated spleen cDNA, RIKEN full-length enriched library, clone:F830035P15 product:unclassifiable, full insert sequence. [AK089877]	mm|chr12:121150806-121150865	noncoding			NONMMUT016183.2		chr12	121150806	121150865	+	KnowTID_00001516
A_55_P2166069	AATTACAGCAGCTTTCAGCCCTACTCCTCTTCCTTGAGTGGCTGGCGTTATCATTACTAA	NM_027173	69699	2310079G19Rik	Mus musculus RIKEN cDNA 2310079G19 gene (2310079G19Rik), mRNA [NM_027173]	chr16:88627348-88627289	coding					chr16	88627348	88627289	-
CUST_OEV3_092036	TTGGACTCAGGAGTTCCAAGAAGATCCTGAAGACTCACCTCCTGTGGGAAGTCAGCCTCT	TC1663458				mm|chr7:030104150-030104091	noncoding	ENSMUST00000207245.1				chr7	30104150	30104091	-
CUST_OEV3_089278	ACTGTCGTGGACGGAAACTATTTGCAGAAGTGAGATAAAACATCTACCTGTACCGAGAAG	mmu_circ_0000527					circRNA					chr14	39210415	39220402	-
CUST_OEV3_009630	TGAGCTAACCAAGGGATACCTGTCCTAATACGTGATGTCTGATACTACACAATGCCAGAG	NONMMUT128048.1				mm|chr8:009999036-009999095	noncoding			NONMMUT128048.1		chr8	9999036	9999095	+
CUST_OEV3_040139	TGGACTCCTTTTCATGGTTTACAGGCAATTCTTCTGTACATGGTTTGCTAATCCTATAGC	NONMMUT087594.1				mm|chr12:104759258-104759317	noncoding			NONMMUT087594.1		chr12	104759258	104759317	+
CUST_OEV3_048133	TGTGTGAGCTTGCTTCCAGATGGGCTATACCTGTGAGGTCTAAGCAAGTAGAGTTTTTCT	NONMMUT077176.1				mm|chr1:195580616-195580675	noncoding			NONMMUT077176.1		chr1	195580616	195580675	+
CUST_OEV3_008118	ACTTCTGGGACTCCAGTCTCCACTGCATTTCTTATACTGTGTGTAACGTTTGTCACTAAA	NONMMUT129962.1				mm|chr8:012370476-012370417	noncoding			NONMMUT129962.1		chr8	12370476	12370417	-
A_66_P112891	TGAGGCTAGGGAACTGTGAAATGTCATATATATATGAAATAAAATTAAGTTGCAGGGAGC	NR_046047	790909	Gm11186	Mus musculus predicted gene 11186 (Gm11186), long non-coding RNA [NR_046047]	chr11:52925022-52924963	noncoding	ENSMUST00000137096.1	NR_046047.1	NONMMUT085205.1		chr11	52925022	52924963	-
A_55_P2126192	CATGTAAATACGTAGTGCTTGTAAATAGATCCAGAATTTGCTTTTCTACTGGGCTCAAAA	NM_010195	14160	Lgr5	Mus musculus leucine rich repeat containing G protein coupled receptor 5 (Lgr5), mRNA [NM_010195]	chr10:114887462-114887403	coding					chr10	114887462	114887403	-
CUST_OEV3_033948	GGGGATGAGACTCACACTTCATCTACAGGATTGTCAGCGCATACAGTGAAAACAGGAAGA	XR_383949		LOC102638203	PREDICTED: Mus musculus uncharacterized LOC102638203 (LOC102638203), ncRNA [XR_383949]	mm|chr15:37095979-37096038	noncoding			NONMMUT095665.1;NONMMUT095664.1		chr15	37095979	37096038	+
A_51_P139349	ACCCACAGCCTTTCTGGACTTGACAGACAGCAAACATCTGCAAATGTACCCCATTGTTTT	NM_027056	69364	1700012P22Rik	Mus musculus RIKEN cDNA 1700012P22 gene (1700012P22Rik), mRNA [NM_027056]	chr4:144008264-144008205	coding					chr4	144008264	144008205	-
CUST_OEV3_031964	CAAGCAGAAATGGCTCTCCTGACCTGAGTCATTCTTCAGTGACAGGTTTATGAGAAGAAG	NONMMUT098220.1				mm|chr16:028512474-028512520	noncoding			NONMMUT098220.1		chr16	28512474	28512520	+
CUST_OEV3_066662	CTTAAGAGACTCATATCTTTTCGACCAGGGTTTCTTGATGCCATTTCTGTGCCATTTGCG	NONMMUT024802.2				mm|chr15:096019156-096019097	noncoding			NONMMUT097635.1;NONMMUT024803.2;NONMMUT024802.2;NONMMUT024801.2;NONMMUT024800.2		chr15	96019156	96019097	-	KnowTID_00003032;KnowTID_00003031;KnowTID_00003030;KnowTID_00003029
CUST_OEV3_065817	AGTCAGTTCCAAAACTGTTAAAAGGAGGGCCTACTTAAGGTAATGCCTGGTCTAGATCTT	AK046041			Mus musculus adult male corpora quadrigemina cDNA, RIKEN full-length enriched library, clone:B230337G03 product:unclassifiable, full insert sequence. [AK046041]	mm|chr16:66709260-66709201	noncoding			NONMMUT027143.2		chr16	66709260	66709201	-
CUST_OEV3_076499	GTCCTCCTAGGTGGACCTATGTCAGTCCTATGACTTCCACATTGTTAGTCCCTAGAGTAA	mmu_circ_0014796					circRNA					chr8	3508318	3508780	+
A_51_P373890	CCAATATAGAAGCTAGGCTACCAGGGAACCTCTCTGCCTTTCTCTGCCTCCTTCCATCTG	NM_146079	107477	Guca1b	Mus musculus guanylate cyclase activator 1B (Guca1b), mRNA [NM_146079]	chr17:47529701-47529760	coding					chr17	47529701	47529760	+
A_55_P2111331	CATGGACATCCTCAGTGCTTCCCTATCGTGTCTTACAGGTCTAAAATTGTGCTAAATACT	NM_001163020	212390	Klhl32	Mus musculus kelch-like 32 (Klhl32), transcript variant 1, mRNA [NM_001163020]	chr4:24544479-24544420	coding					chr4	24544479	24544420	-
CUST_OEV3_033716	ACAGATAACTAGAACCAGCGGCTGTGCATAGAGAGAATTACTACTGGCCAGAATCTACAG	XR_384144		LOC102632601	PREDICTED: Mus musculus uncharacterized LOC102632601 (LOC102632601), ncRNA [XR_384144]	mm|chr15:64388888-64388947	noncoding			NONMMUT095954.1;NONMMUT095953.1		chr15	64388888	64388947	+
CUST_OEV3_076470	AAAGGCGTGTCCTAGACTAGACAGGTCTTCACAGAGTACATTTTTAGGTAGAAAGGCTCG	mmu_circ_0014830					circRNA					chr8	42484309	42485010	-
CUST_OEV3_050451	TGTGGTATGAGCCATTATGCTCTAATACTACAGACTCCAAGGATGAGGACAGAAAGCGAG	AK165400			Mus musculus adult male kidney cDNA, RIKEN full-length enriched library, clone:F520004G03 product:unclassifiable, full insert sequence. [AK165400]	mm|chrX:82978712-82978653	noncoding			NONMMUT073066.2		chrX	82978712	82978653	-
CUST_OEV3_064251	TTTAAACTAGTCTAAGTCATGCCACATGGACAGTGACCCCTCGTCAAGTTTATGCATCTG	AK053952			Mus musculus 2 days pregnant adult female oviduct cDNA, RIKEN full-length enriched library, clone:E230006P11 product:unclassifiable, full insert sequence. [AK053952]	mm|chr18:33426933-33426992	noncoding			NONMMUT031871.2		chr18	33426933	33426992	+	KnowTID_00003809
A_51_P261412	AAACAGTCATTAGATAAAGTCCAAACAGGATATGACAGCTTTCTTTTTCTTTGAGTCTGC	NM_001161832	21331	T2	Mus musculus brachyury 2 (T2), mRNA [NM_001161832]	chr17:8615047-8615106	coding/noncoding	ENSMUST00000163578.7;ENSMUST00000169635.2				chr17	8615047	8615106	+
A_55_P1999324	CTGACGCCAGTTTTCTCACATATGTTATGTCCATGGTGGAAATTCATAAATGTACATATT	NM_001291044	229228	Nudt6	Mus musculus nudix (nucleoside diphosphate linked moiety X)-type motif 6 (Nudt6), transcript variant 1, mRNA [NM_001291044]	chr3:37304003-37303944	coding					chr3	37304003	37303944	-
A_66_P123209	GATTTTTAGGGATCCTAGGGGTCATTGTTCTCTGCTCTTCAGTGTGGGCCTGGAAATCCA	NM_030740	81015	Vmn1r56	Mus musculus vomeronasal 1 receptor 56 (Vmn1r56), mRNA [NM_030740]	chr7:5147379-5147320	coding					chr7	5147379	5147320	-
CUST_OEV3_061044	TCCTATTACCTCCCTAACAGTTGTGCAATAAACCCCATAGGTTAATTCAGTCTGCCTTTT	NR_015463		9430008C03Rik	Mus musculus RIKEN cDNA 9430008C03 gene (9430008C03Rik), transcript variant 1, long non-coding RNA [NR_015463]	mm|chr2:158181563-158181504	noncoding	ENSMUST00000133449.7;ENSMUST00000154030.7;ENSMUST00000152125.7;ENSMUST00000141809.7;ENSMUST00000186993.1	NR_027887.1;NR_015463.1	NONMMUT110043.1;NONMMUT040859.2;NONMMUT040858.2;NONMMUT040856.2;NONMMUT040855.2;NONMMUT040857.2		chr2	158181563	158181504	-
A_55_P2727316	ATAGATAAGGTAGCCAGCCTTGTCTGATACCATGCTGTGTACGTGTCCTGAAATATCACG	XR_382494	66547	2010203P06Rik	PREDICTED: Mus musculus RIKEN cDNA 2010203P06 gene (2010203P06Rik), transcript variant X4, ncRNA [XR_382494]	chr13:56697925-56697984	noncoding			NONMMUT017711.2;NONMMUT017710.2		chr13	56697925	56697984	+	KnowTID_00001813
CUST_OEV3_010354	TGACATTTTAAAATACACTATGCTAACAATATTTCTGGAATAAAGCTTGAACACATACCT	AK085061			Mus musculus 13 days embryo lung cDNA, RIKEN full-length enriched library, clone:D430031M03 product:unclassifiable, full insert sequence. [AK085061]	mm|chr7:68914569-68914510	noncoding			NONMMUT127083.1;NONMMUT127082.1;NONMMUT061761.2		chr7	68914569	68914510	-	KnowTID_00006786
CUST_OEV3_088612	GGGACAAGAACAGAAAACATAAGGTCCTGGTCGAAAAAAGGGGAAAAGAAAACTCCACAC	mmu_circ_0001314					circRNA					chr5	8399687	8405838	-
CUST_OEV3_081250	CTGAGGAGGTACCACAGAAGTGTCTTCCGAGGAAAGAAGGTGGATACCGGAAAATCTCAA	mmu_circ_0009446					circRNA					chr2	153020012	153021301	+
A_52_P402394	CAGTGTTCCAGGAGATCTGGACCTATGGTAGGGGCTTCTGGCTCAGAGTTTGGGGCCAAA	NM_153776	69195	Tmem121	Mus musculus transmembrane protein 121 (Tmem121), mRNA [NM_153776]	chr12:114427627-114427686	coding					chr12	114427627	114427686	+
CUST_OEV3_061817	TATGCCATCAAGGATACAATGACATCCCTTGTCTTTCAGGACCCTACAGGTTTCCTGTCT	AK134976			Mus musculus adult male olfactory brain cDNA, RIKEN full-length enriched library, clone:6430532J21 product:unclassifiable, full insert sequence. [AK134976]	mm|chr2:96019240-96019181	noncoding			NONMMUT038718.2		chr2	96019240	96019181	-	KnowTID_00004530
CUST_OEV3_018958	TTGGTATCACAGAAGTTCTTCACAGCTTTCCAGTTCTGATGGGAAGAGCCAAAGGAGAAG	NONMMUT115560.1				mm|chr4:124534172-124534231	noncoding			NONMMUT115560.1		chr4	124534172	124534231	+
CUST_OEV3_029825	TACAGCCAGACTATCCACGTTTGTGCTGGTTCAATGCCACAGATTATGCACATGATATAA	NONMMUT100927.1				mm|chr17:032122013-032122072	noncoding			NONMMUT100927.1		chr17	32122013	32122072	+
CUST_OEV3_054120	AGACAAATAGGTTTCTTCTCATCACTACTATTCTGGTGAACTTGTTACTGGTAACTTGTT	NONMMUT062346.2				mm|chr7:086668025-086668084	noncoding			NONMMUT062346.2		chr7	86668025	86668084	+	KnowTID_00006588
A_66_P129919	AAGAGGATTCAGAAAGTGAAAGACCAGGAAAAAATGTTACTAAAATGATGCGTTGCTTGC	NM_177230	320696	Ccdc158	Mus musculus coiled-coil domain containing 158 (Ccdc158), mRNA [NM_177230]	chr5:93037490-93037431	coding					chr5	93037490	93037431	-
CUST_OEV3_000859	CCCATTTCGTAGGAGCAGTTCTTTATGCTAACTGGAAAGAGTTTGGTGTCCAGAAGCTAC	NovelTID_00004475				mm|chr3:099398261-099398202	noncoding			NONMMUT044399.2		chr3	99398261	99398202	-	NovelTID_00004475
CUST_OEV3_006935	AAAGCAAAGCACACTCATGGAGTCTGACTGAGAAACGAACTCACTGAGTAAGGAGAGTAA	NONMMUT131387.1				mm|chr8:093931754-093931695	noncoding			NONMMUT131387.1		chr8	93931754	93931695	-
CUST_OEV3_016305	AATTGACATTTGTGGTTTCCTGAATCTTGAGCTTGCATTATCTGGGCCAGACAAACAGGT	NONMMUT119079.1				mm|chr5:108669148-108669207	noncoding			NONMMUT119079.1		chr5	108669148	108669207	+
CUST_OEV3_001949	CTCAAAGAAAGGGCCACAGACATGAGAGAAGACCCCTTTGAACAGCTTTTTAAAACGTGA	NovelTID_00000975				mm|chr10:076896425-076896366	noncoding			NONMMUT006290.2;NONMMUT006289.2;NONMMUT006288.2		chr10	76896425	76896366	-	NovelTID_00000975;NovelTID_00000528;NovelTID_00000527
CUST_OEV3_053500	TTCCTTCAGTTATTTTGTTAGGTGTTTCCTTTTTATCTTGGTTTGGTTGTTCGGGGGAGG	AK157731			Mus musculus 9.5 days embryo parthenogenote cDNA, RIKEN full-length enriched library, clone:B130009D09 product:unclassifiable, full insert sequence. [AK157731]	mm|chr7:148539284-148539343	noncoding			NONMMUT064203.2		chr7	148539284	148539343	+
A_55_P2728392	GAAACCTGATGAATCTGGCGAGGCATTCATTTGGAATAAAAGTCTTATTCAACATCAAAA	NM_001177505	382118	Zkscan7	Mus musculus zinc finger with KRAB and SCAN domains 7 (Zkscan7), mRNA [NM_001177505]	chr9:122804462-122804518	coding					chr9	122804462	122804518	+
A_55_P2733952	CACCTCTCCTGGATGGTTCCTGAAATGGGGTTAAGTATTTTCTATAACAAAATAAAATCT	AK133337	75655	1700028P15Rik	Mus musculus adult male testis cDNA, RIKEN full-length enriched library, clone:4932436E13 product:unclassifiable, full insert sequence. [AK133337]	chr2:171783754-171783695	coding/noncoding	ENSMUST00000125465.1;ENSMUST00000151904.1		NONMMUT110287.1;NONMMUT041492.2;NONMMUT041491.2		chr2	171783754	171783695	-
CUST_OEV3_052441	CATTGATTCGACTTTCGCCGCGACTCCAGCAGAGCTGTGATCCAGAGGAAGTCTGACCTC	ENSMUST00000172856	170737	Znrf1	zinc and ring finger 1 [Source:MGI Symbol;Acc:MGI:2177308] [ENSMUST00000172856]	mm|chr8:114060153-114060212	noncoding			NONMMUT067229.2;NONMMUT067227.2		chr8	114060153	114060212	+	NovelTID_00006066;NovelTID_00006065
A_55_P2509248	ACACAGGAGGAACGCTTTCCTCAGAACGCCAGTTACACATGTTTTCTTAACTTGAGTGGA	NR_046017	619321	9530052E02Rik	Mus musculus RIKEN cDNA 9530052E02 gene (9530052E02Rik), long non-coding RNA [NR_046017]	chr8:11054373-11054432	noncoding	ENSMUST00000181315.1;ENSMUST00000180750.7	NR_046017.1	NONMMUT128067.1;NONMMUT128066.1;NONMMUT064578.2;NONMMUT064577.2		chr8	11054373	11054432	+
CUST_OEV3_070618	AATGCTGGAGACCTGTTTTAGGAGAGATGTCAATTAGAGCCATCTGCACGGTGAATAAAG	AK044494			Mus musculus adult retina cDNA, RIKEN full-length enriched library, clone:A930016I04 product:unclassifiable, full insert sequence. [AK044494]	mm|chr12:5246866-5246807	noncoding			NONMMUT013318.2		chr12	5246866	5246807	-
CUST_OEV3_001973	GACCTCTTAAAACAGTGCCACCAACTGGGAGTACTTATTCCAACAAATGAGCTTGTCAGG	NovelTID_00000879				mm|chr10:020946848-020946789	noncoding			NONMMUT079895.1;NONMMUT004942.2		chr10	20946848	20946789	-	NovelTID_00000879
A_51_P344758	ACTGGCAATCACAGTTTTATTGGCACCTAGTTCTTTCAAAATATTTGCAATCTCTTCAAC	AK005698	103266	Tmem263	Mus musculus adult male testis cDNA, RIKEN full-length enriched library, clone:1700007D05 product:hypothetical protein, full insert sequence. [AK005698]	chr10:84583216-84583275	coding					chr10	84583216	84583275	+
CUST_OEV3_025864	AGTATAAATGTATTTTATACAAAACTAATAGTAATTTTAGTAAGCATCAGGTATTAATGA	NONMMUT106139.1				mm|chr19:033930025-033929966	noncoding			NONMMUT106139.1		chr19	33930025	33929966	-
CUST_OEV3_059269	GTAATGTGCTGAGTATTAGCTCAGGATGTTTAGTGGATGTGCTATCTCCTGTGTGCACAC	NONMMUT046522.2				mm|chr4:028487362-028487303	noncoding			NONMMUT046522.2		chr4	28487362	28487303	-
CUST_OEV3_037145	ATTTTCTTCAAAATAGTAACTCCTAATGCGAAGAGGAAGAGAGTCAGTGGCGTCTGGCTG	XR_382547	328265	A530001N23Rik	PREDICTED: Mus musculus RIKEN cDNA A530001N23 gene (A530001N23Rik), transcript variant X3, ncRNA [XR_382547]	mm|chr13:60589944-60589885	noncoding			NONMMUT091563.1;NONMMUT091562.1;NONMMUT017838.2		chr13	60589944	60589885	-
CUST_OEV3_042662	ATGGAAGTACCCAGTCTTAGAGTCAGCAATATCCTATCAGACTTCTAACTATGCTGCGGC	NONMMUT084252.1				mm|chr11:095029583-095029642	noncoding			NONMMUT084252.1		chr11	95029583	95029642	+
CUST_OEV3_088079	GATGGGAATCGTGTCGTCCTTTTCAACAGGTTTGAGGTCTTCTACCTTCGGATGTTAAAC	mmu_circ_0001904					circRNA					chr10	100000170	100000353	-
CUST_OEV3_040107	TTAGAGCTAGAATGAGCAGCTTCTAGCCAGTCATTTCTCTCTGAGCCTCAGTCTTTCCAT	NONMMUT087636.1				mm|chr12:107090784-107090843	noncoding			NONMMUT087636.1;NONMMUT087635.1		chr12	107090784	107090843	+
CUST_OEV3_061737	TGCGGAAGTGTCTTTCTTTCTCAGTTTTCATTCTCTCTTGTAGTTTCTAGCATCCCTCTG	AK042122			Mus musculus 3 days neonate thymus cDNA, RIKEN full-length enriched library, clone:A630060E16 product:unclassifiable, full insert sequence. [AK042122]	mm|chr2:104485346-104485405	noncoding			NONMMUT038918.2		chr2	104485346	104485405	+
CUST_OEV3_049249	AGAAACTGAGCCTTCTTGAAAGGTATCAGTGTTGACTGAGTGTACCTTCACCTCACCCTT	NONMMUT075696.1				mm|chr1:072839286-072839345	noncoding			NONMMUT075696.1		chr1	72839286	72839345	+
A_55_P2025448	ACACAGCCAGGATCCCGACACCACCGCTTCATTCAGAAAAACCTGACTGGAGCTGGTGGA	XM_006543728	101056205	Gm29797	PREDICTED: Mus musculus predicted gene, 29797 (Gm29797), transcript variant X1, mRNA [XM_006543728]	chr2:181393502-181393561	coding					chr2	181393502	181393561	+
A_55_P2100809	CAGGAGCTGGAAGAAGTCTATTCTGACCTTGACTCTTCTGAGAGAGCCTGGCCACATTAG	AK076788	65102	Nif3l1	Mus musculus adult male testis cDNA, RIKEN full-length enriched library, clone:4930455H01 product:similar to NIF3L1 PROTEIN (SIMILAR TO NIF3 (NGG1 INTERACTING FACTOR 3, S.POMBE HOMOLOG)-LIKE 1) [Homo sapiens], full insert sequence. [AK076788]	chr1:58537848-58537907	coding					chr1	58537848	58537907	+
CUST_OEV3_088583	ACATCTATAGTCGTTATCGTCCCAATGGTTAACACTTGAACTTGAACTTACCTCCCGGGA	mmu_circ_0001344					circRNA					chr5	38936912	38942706	-
A_52_P587642	ACCTTGAATAAATGAGAGGAAAAGGCAGTTCATAGAGGTCAGGAGAGACATTGCTATAGC	NM_007916	13680	Ddx19a	Mus musculus DEAD (Asp-Glu-Ala-Asp) box polypeptide 19a (Ddx19a), mRNA [NM_007916]	chr8:113499448-113499389	coding/noncoding			NONMMUT067204.2		chr8	113499448	113499389	-
A_52_P410495	CAGGGTTTTCTGCATTTATTCCTAGTAATGATTTTAAATACTGGTCAATGACAACGAAGC	NM_026336	67719	2310057J18Rik	Mus musculus RIKEN cDNA 2310057J18 gene (2310057J18Rik), mRNA [NM_026336]	chr10:28692264-28692205	coding					chr10	28692264	28692205	-
A_65_P14093	TATATTCTGAGTACTTCCAAGATAAATTCCTGTCCTCATAGAGCTTAAGTTTTACAGGAG	AK133161			Mus musculus adult male testis cDNA, RIKEN full-length enriched library, clone:4931406L11 product:unclassifiable, full insert sequence. [AK133161]	chr10:66669831-66669890	coding/noncoding			NONMMUT005992.2		chr10	66669831	66669890	+
A_51_P242400	CCGAGGATCAGCCCTAATCCTCTGGCCAACCTTAGGAGGAATTTCCTATCTGGGATATCC	NM_031170	16691	Krt8	Mus musculus keratin 8 (Krt8), mRNA [NM_031170]	chr15:101827273-101827214	coding					chr15	101827273	101827214	-
CUST_OEV3_060934	CAAACACGAAAATAGGGCCACCAAACCCAGACATCTGAGATGTTATCATCAAGGGTTCTC	AK143848			Mus musculus 6 days neonate spleen cDNA, RIKEN full-length enriched library, clone:F430205M20 product:unclassifiable, full insert sequence. [AK143848]	mm|chr2:166530092-166530151	noncoding			NONMMUT041235.2		chr2	166530092	166530151	+
A_55_P2731066	GAGGCCCCTCTGGTTCCCTAACACGCTGCCCATTTATTCAATCTTACTTTTTATTTATTT	ENSMUST00000185426			predicted gene 29236 [Source:MGI Symbol;Acc:MGI:5579942] [ENSMUST00000185426]	chr12:76737295-76737354	coding/noncoding			NONMMUT014689.2;NONMMUT014688.2		chr12	76737295	76737354	+
CUST_OEV3_048285	CTTGCCTGACTGAAGATGGCTTTAATGTCACTCCTGCAACCAGAGCTGACATTTTTAGAG	NONMMUT076981.1				mm|chr1:186355040-186355099	noncoding			NONMMUT076981.1		chr1	186355040	186355099	+
A_55_P2072508	TGTTGGTGAGACTTCATGGGTGTGGCTTCTGATATTACTAGGAGAACACAATCTCACAGC	AK158028	100038382	Gm10648	Mus musculus adult inner ear cDNA, RIKEN full-length enriched library, clone:F930017M11 product:hypothetical protein, full insert sequence. [AK158028]	chr7:29644665-29644606	coding/noncoding	ENSMUST00000207552.1				chr7	29644665	29644606	-
A_55_P1963631	GGACGGAATTGTTAAGGGTCTTCAGTATTAACACTAGTAAATGGAATGACATTGGTAAAT	NM_025904	67008	Yae1d1	Mus musculus Yae1 domain containing 1 (Yae1d1), mRNA [NM_025904]	chr13:18081102-18081043	coding					chr13	18081102	18081043	-
A_52_P876354	AACCTGTGGTTGATTTATTTCCGTTTCTACCCACTAGATGGTAAGCTCAACGGAACGGGA	AK089901	78062	4930595D18Rik	Mus musculus activated spleen cDNA, RIKEN full-length enriched library, clone:F830048D22 product:unclassifiable, full insert sequence. [AK089901]	chr12:112400454-112400513	coding/noncoding			NONMMUT015951.2		chr12	112400454	112400513	+
CUST_OEV3_031073	TGAATGACTTGTATTGCTAAATTTTCAAAAGAGCAGTACACTTATTTGGGGGTGGTCATC	NONMMUT099304.1				mm|chr16:094707179-094707238	noncoding			NONMMUT099304.1		chr16	94707179	94707238	+
CUST_OEV3_050080	AATTCCACTGAAGAATTTCTTTTTGTTACTGGGTAAGTGCATAGAATATGCTGGGCAGTG	AK156092			Mus musculus activated spleen cDNA, RIKEN full-length enriched library, clone:F830007L19 product:unclassifiable, full insert sequence. [AK156092]	mm|chrX:136508877-136508936	noncoding			NONMMUT074075.2		chrX	136508877	136508936	+
CUST_OEV3_009915	TGTCCCAGTGGCTCTTTCAGACATCACACTGGCTACTAGATTTTAAAATTATTTTTAAAC	NONMMUT127651.1				mm|chr7:120244567-120243882	noncoding			NONMMUT127652.1;NONMMUT127651.1		chr7	120244567	120243882	-
CUST_OEV3_075127	TTTGTGACACGCACATGGTTGAGCAAAGAGAAGAGGTCGTGTGAACTAAAAAAGTGAAAG	mmu_circ_0016312					circRNA					chrX	57557401	57574730	-
CUST_OEV3_024329	AAGTACCTTGTTTCCACAAAGGGGTTGAGAGTACCTGAGGAAGAAGACCTTGAAGTTTAC	NONMMUT108180.1				mm|chr2:156234946-156235005	noncoding			NONMMUT108180.1		chr2	156234946	156235005	+
CUST_OEV3_039379	TCTATTTGTCCCTTTGTATTTCACCTTTTGGGGTGTGACTTTCAGATCACTGGCCTGCTC	NONMMUT088583.1				mm|chr12:075683220-075683162	noncoding			NONMMUT088583.1		chr12	75683220	75683162	-
CUST_OEV3_030202	TTGCTGTATTGAAACATTGTTTCTAAGCCGTGCTGTTTCACTTGTGTTGGGACCAACCTG	NONMMUT100399.1				mm|chr16:091138593-091138534	noncoding			NONMMUT100399.1		chr16	91138593	91138534	-
CUST_OEV3_002860	CCGTACTTCCCAACAATGCATCCATCTGTAAACTCATCAATGAAGGAAGCATTGACCAAC	NONMMUT136736.1				mm|chrX:012842198-012842139	noncoding			NONMMUT136736.1		chrX	12842198	12842139	-
A_66_P114751	TCGAGCTGTCTGGTGTGAAGCTCTTTAGAACTCTCCAGCCTCAAGTCTCCAGCATGCCCT	XR_404177	75601	1810049I09Rik	PREDICTED: Mus musculus RIKEN cDNA 1810049I09 gene (1810049I09Rik), ncRNA [XR_404177]	chr7:72357808-72357749	noncoding	ENSMUST00000205499.1;ENSMUST00000206760.1		NONMMUT127156.1;NONMMUT061879.2		chr7	72357808	72357749	-	KnowTID_00006810
CUST_OEV3_018130	CTGAGGTTTCCTCATTGCATGCGATAGGGTGATCATGATTTCCCTACTAATTCATTTTTA	XR_377154		LOC102640510	PREDICTED: Mus musculus uncharacterized LOC102640510 (LOC102640510), ncRNA [XR_377154]	mm|chr5:138303433-138303491	noncoding			NONMMUT116684.1		chr5	138303433	138303491	+
A_55_P2736919	GCCACTGAGAGCAAACCCAAAGTCACCAAGGACAAAGTGGTAAAAAAGGAAATAAAGACA	NM_008634	17755	Map1b	Mus musculus microtubule-associated protein 1B (Map1b), mRNA [NM_008634]	chr13:100204294-100204235	coding					chr13	100204294	100204235	-
CUST_OEV3_030919	AAGACCAGAATGCTGAGAGAAACATGGACAATGTGGTGACTTGAATAAAAAACCGGCTTC	NONMMUT099503.1				mm|chr16:020484298-020484239	noncoding			NONMMUT099503.1		chr16	20484298	20484239	-
CUST_OEV3_079460	TAGTGGTAGACCTCTTCCTTTACCAACGTCTAGACCTTCAAACCGGTGAAGTAGGAGACA	mmu_circ_0011450					circRNA					chr4	149882938	149909054	+
A_55_P2016099	TAAGTATGGAAGCCTTATGCTTTCTACCTGTTCAACCTTGTGGTGGCTGACCTGCTATTG	NM_001013832	436440	Gpr31b	Mus musculus G protein-coupled receptor 31, D17Leh66b region (Gpr31b), mRNA [NM_001013832]	chr17:7520066-7520008	coding					chr17	7520066	7520008	-
A_51_P225903	GAGGAGCACAACTAACCCAGCTCAAGAGAAGTGTCCTGCACAGCAAGACCCTAAGTGTAA	NM_173070	229562	Sprr4	Mus musculus small proline-rich protein 4 (Sprr4), mRNA [NM_173070]	chr3:92304254-92304195	coding					chr3	92304254	92304195	-
A_55_P2806415	CTTTAGCTCAAAGCTATTTGGTGAATTTTGTTTTAAAGGGCGTTAAGACTGATCTGTGAA	NM_021301	57738	Slc15a2	Mus musculus solute carrier family 15 (H+/peptide transporter), member 2 (Slc15a2), transcript variant 1, mRNA [NM_021301]	chr16:36750344-36750285	coding					chr16	36750344	36750285	-
A_66_P127943	TTCAGTGAACATGGCTGAGATGAATGTAGGAAGCTGTGTTTTCCCTGTGTAAAGCGAAGG	NR_131155	100040030	Gm2560	Mus musculus predicted gene 2560 (Gm2560), long non-coding RNA [NR_131155]	chr4:14139310-14139251	noncoding		NR_131155.1	NONMMUT046269.2		chr4	14139310	14139251	-
CUST_OEV3_055439	TGGCTTATAGACACACAGGGAAAGAAGTACCATCTTTATGATACTAATCTCTGGACACGT	NONMMUT057789.2					noncoding			NONMMUT057789.2;NONMMUT057779.2		chr6	86513136	86527989	+
CUST_OEV3_029478	AGATGGCGACATCACACATGGAAGAAGTAGACTAGACTTCACCAGAACTTTGTGTTTGAT	NONMMUT101391.1				mm|chr17:069904093-069904152	noncoding			NONMMUT101391.1		chr17	69904093	69904152	+
A_66_P126930	GAGAAATTCTCAAGGGCTGCTGAGAAAAAAATGCCCTCCACAGCTGCGGCTAAAGCGCTC	AK029680			Mus musculus adult male testis cDNA, RIKEN full-length enriched library, clone:4930465D16 product:unclassifiable, full insert sequence. [AK029680]	chr1:39113160-39113101	coding/noncoding	ENSMUST00000195476.1		NONMMUT077631.1;NONMMUT077630.1;NONMMUT000672.2		chr1	39113160	39113101	-	KnowTID_00000426
CUST_OEV3_076636	GTAGAAAGCTTACGTAGAGAACGTTTATGACAGGTGACGGGAGCCTGCGTCCTCTACTTG	mmu_circ_0014639					circRNA					chr8	122608743	122609341	-
CUST_OEV3_004744	AAAGGATGCTGAGTTCCTAGGTAGCATGTATACAGGTAGGTTTAGAGGACTGAGTGACAG	NAP042579-1				mm|chr9:044280628-044280569	noncoding			NONMMUT134242.1		chr9	44280628	44280569	-
CUST_OEV3_006687	GATCTGAGGCACAGTAGCCCAGAAATGCCCTCCTGATAATAATCTCTGGACTTTTTAGAG	NONMMUT131708.1				mm|chr8:118038019-118037960	noncoding			NONMMUT131708.1		chr8	118038019	118037960	-
A_55_P2044128	GGTTCTAAAATATTCGGAAAGGTTGTTTACAAAGTTCTAGCCAATCCTACTGTGTACTTT	ENSMUST00000194321			predicted gene, 35108 [Source:MGI Symbol;Acc:MGI:5594267] [ENSMUST00000194321]	chrY_random:8745878-8745819	coding					chrY_random	8745878	8745819	-
CUST_OEV3_067604	ACATGGACCGTGATGACCATTTTATCTTTACAGTTCTGTACAAGTCCATCTGAGTCCAGA	NR_040628	100502987	Gm17066	Mus musculus predicted gene 17066 (Gm17066), long non-coding RNA [NR_040628]	mm|chr14:105508888-105508829	noncoding	ENSMUST00000164319.1;ENSMUST00000165350.7	NR_040628.1	NONMMUT022123.2;NONMMUT022119.2		chr14	105508888	105508829	-
A_55_P2236542	TTGTTTTCTCCCAAATCTCTGTGCATGCTGACATCACTTTCTGCTGAACTCCAAGAGACT	TC1683055				chr13:060117197-060117138	coding					chr13	60117197	60117138	-
A_55_P2157307	ACTGAATACCTGGGCTGAGGATGTCGATCTTCATGTAAACTTGGCCATAGATGTTGGCAA	ENSMUST00000191760			predicted gene, 29739 [Source:MGI Symbol;Acc:MGI:5588898] [ENSMUST00000191760]	chr3:43568319-43568260	coding					chr3	43568319	43568260	-
CUST_OEV3_076315	CCACCCCCACACAGTCGAAGTGCTTCGAGTAGGCTTATCACGTGTAAAACCACTCAAGTA	mmu_circ_0015009					circRNA					chr8	81867552	81877345	-
CUST_OEV3_016858	TCAGAACCTCAAACAAGTGAGAGAATCTGTGGAGTTTGGCCAGGTTTAAAAAGTGAGCAA	NONMMUT118333.1				mm|chr5:043772290-043772349	noncoding			NONMMUT118333.1		chr5	43772290	43772349	+
A_66_P119930	TGGCAGAAACAAATTGGGTCCATTACTCACCACCACCACAAGAGGAAGACTGTCAAAGTA	AK029098	233544	A630091E08Rik	Mus musculus 10 days neonate skin cDNA, RIKEN full-length enriched library, clone:4732491G18 product:unclassifiable, full insert sequence. [AK029098]	chr7:105713712-105713771	coding/noncoding			NONMMUT062864.2		chr7	105713712	105713771	+
A_51_P307316	CTGTGTGGAATGGATATGTGGAACTCTTTCAGGGACCATAGAGTGGGATAGGATTTTCCA	NM_027875	71709	Syde1	Mus musculus synapse defective 1, Rho GTPase, homolog 1 (C. elegans) (Syde1), mRNA [NM_027875]	chr10:78047421-78047362	coding					chr10	78047421	78047362	-
A_55_P2179983	TTGTTTCCTGAATCTTTTGCTCAAGCCCCTTCTATGAGCAAACCTATATCCTTCTGCTAG	AK139810	100038706	Gm10637	Mus musculus 2 cells egg cDNA, RIKEN full-length enriched library, clone:B020018I07 product:hypothetical protein, full insert sequence. [AK139810]	chr8:89720653-89720594	coding/noncoding	ENSMUST00000184702.1		NONMMUT066519.2		chr8	89720653	89720594	-	KnowTID_00007315
CUST_OEV3_053775	AAACCTTGTACAATCATCAGGGACATAAGTAGAAGTAACTCGGTCCTCAGCATCCAGTGG	XR_378439		LOC102637410	PREDICTED: Mus musculus uncharacterized LOC102637410 (LOC102637410), ncRNA [XR_378439]	mm|chr7:122209970-122210029	noncoding	ENSMUST00000206921.1		NONMMUT063334.2;NONMMUT063332.2		chr7	122209970	122210029	+	NovelTID_00005760;NovelTID_00005757
CUST_OEV3_071540	CCTCTTCAAACTAGGGTGTTTACCTTGGGAGGTAGCAGAGGTTCAATACATAGACTCAGA	AK087154			Mus musculus 0 day neonate lung cDNA, RIKEN full-length enriched library, clone:E030030G07 product:unclassifiable, full insert sequence. [AK087154]	mm|chr11:67390297-67390356	noncoding			NONMMUT010291.2		chr11	67390297	67390356	+
CUST_OEV3_087893	TAGGATTCCAGTCCGTTGTAAGTCCATTTGTGTGATGCCTTCACTTATTTCATCCGTCTG	mmu_circ_0002100					circRNA					chr10	18138521	18139610	+
CUST_OEV3_092939	TCCTTAAGGTTGGTTTGTTTTTCCTTTTGGTGGAGGGTGTACTTATTTAAGTGGAAAAAA	XR_398134		LOC102641244	PREDICTED: Mus musculus uncharacterized LOC102641244 (LOC102641244), ncRNA [XR_398134]	mm|chr18:81185225-81185284	noncoding	ENSMUST00000184638.1		NONMMUT103834.1		chr18	81185225	81185284	+
CUST_OEV3_038711	ACTTGACTGAACCTTAACCTCCAAAGGCTGTAGCTTCACACACAGTAGCTGCTAAGATAT	NONMMUT089467.1				mm|chr13:031761240-031761299	noncoding			NONMMUT089467.1		chr13	31761240	31761299	+
A_52_P83733	GGTTCCATAAATTGTCCTCTAGTTACCATATTTAAGATACAGCTTGCAGACTCACACAGA	ENSMUST00000156480	218989	Tmem260	transmembrane protein 260 [Source:MGI Symbol;Acc:MGI:2443219] [ENSMUST00000156480]	chr14:49127561-49127620	coding/noncoding			NONMMUT020669.2		chr14	49127561	49127620	+
CUST_OEV3_068065	GAATCCATACTACATGTGTGGGTAGCATGTCAGTGCTTTGCAGTATTCACAGCTCACAAC	AK163059			Mus musculus 0 day neonate thymus cDNA, RIKEN full-length enriched library, clone:A430108N19 product:methyltransferase-like 3, full insert sequence. [AK163059]	mm|chr14:52923868-52923809	noncoding			NONMMUT020806.2		chr14	52923868	52923809	-
A_55_P2145474	CCTGAGACTTTCCTTGGGGGATGGGATTTTAGTCGAGCCAGGTCAGCTTCTAGCACTTGA	NR_045480	100038574	Gm10415	Mus musculus predicted gene 10415 (Gm10415), long non-coding RNA [NR_045480]	chr6:126238070-126238011	noncoding	ENSMUST00000204181.1	NR_045480.1	NONMMUT058907.2		chr6	126238070	126238011	-	KnowTID_00006434
A_55_P2075237	TTTCTTTTTTTCTTTCTTTCTTTCTTTCTTTCTTTCTTTCTTTCTTTCTTTCCTTCTTTC	NM_027895	71742	Ulk3	Mus musculus unc-51-like kinase 3 (Ulk3), mRNA [NM_027895]	chr15:019075730-019075671	coding					chr15	19075730	19075671	-
CUST_OEV3_021577	TGACATAAAATTAGCAGACGTTCTTTTTAGTAGGTCACACCAGGCTGAAACCAGGTGCTC	NONMMUT111989.1				mm|chr3:116429326-116429385	noncoding			NONMMUT111989.1		chr3	116429326	116429385	+
A_66_P112261	CTTGTGTTTCTTGAATTCTCCTATTTTCAAGCAGAAAAGGGGTATGAGATGTCCTAAAAG	NM_028232	72415	Sgol1	Mus musculus shugoshin-like 1 (S. pombe) (Sgol1), mRNA [NM_028232]	chr17:53816006-53815947	coding					chr17	53816006	53815947	-
CUST_OEV3_045184	TCTTAAAAGGGATGAAACTGAAGATTTAAGTGGATGTGAGTGTCGCGGACCTCTGAGAAC	XR_380810		LOC102633331	PREDICTED: Mus musculus uncharacterized LOC102633331 (LOC102633331), transcript variant X2, ncRNA [XR_380810]	mm|chr10:114319159-114319218	noncoding			NONMMUT080977.1;NONMMUT080976.1		chr10	114319159	114319218	+
A_55_P2736715	GACATGGAAACATCTTTTATCAAGCTTCTTACAATTGAGCCTTCAAAAACCTTGTAGTGT	ENSMUST00000137621	27418	Mkln1	muskelin 1, intracellular mediator containing kelch motifs [Source:MGI Symbol;Acc:MGI:1351638] [ENSMUST00000137621]	chr6:31384836-31384895	coding					chr6	31384836	31384895	+
CUST_OEV3_059744	TTGATTCATTTTGCCCAATGACATCTGTCTTTTCATTAGCCCAGTTCTGGCTTAAGATGG	AK035943			Mus musculus 16 days neonate cerebellum cDNA, RIKEN full-length enriched library, clone:9630020B22 product:unclassifiable, full insert sequence. [AK035943]	mm|chr3:126943880-126943821	noncoding			NONMMUT045183.2		chr3	126943880	126943821	-
A_66_P114044	AGCTACTCCCCTGAGCAAGACAAGCAGATCTCACTCTTTTACAGTGCTTTTACACCATTG	NM_207157	258265	Olfr1333	Mus musculus olfactory receptor 1333 (Olfr1333), mRNA [NM_207157]	chr4:118502248-118502189	coding					chr4	118502248	118502189	-
CUST_OEV3_043255	TTCGGGATGTAGTGTGAATATGCACTGAGTGTGTCCCCTAAGAGTTTGAGCATTAGAAGT	NONMMUT083471.1				mm|chr11:031982009-031982068	noncoding			NONMMUT083471.1		chr11	31982009	31982068	+
A_55_P2739932	TGAGCGTGCAGACAGGTACGACAGAGGGGACTTAGAAAACCAGATGCACATAGCAGAGCA	NM_011790	23807	Arih2	Mus musculus ariadne homolog 2 (Drosophila) (Arih2), mRNA [NM_011790]	chr9:108507692-108507453	coding					chr9	108507692	108507453	-
A_66_P125878	AGGTTATCTCCTTAAACTTTAACAGTAACTTCCACTCCTCCATCTTGATGCTGGGGCTGG	ENSMUST00000182270			predicted gene, 27037 [Source:MGI Symbol;Acc:MGI:5504152] [ENSMUST00000182270]	chr18:90112905-90112846	coding					chr18	90112905	90112846	-
CUST_OEV3_074709	TAAATGCAAATACCTCAAATGTATGTTGGCCAGGAAATGCCACCCCAGGTGTCTTAGAGC	AK161626			Mus musculus 8 days embryo whole body cDNA, RIKEN full-length enriched library, clone:5730409J07 product:unclassifiable, full insert sequence. [AK161626]	mm|chr1:43816736-43816677	noncoding			NONMMUT000778.2		chr1	43816736	43816677	-
CUST_OEV3_061902	TCCAGGTAAATACACGGACTCTCTAGTCGCTATCCTGATAAAAGTTATGCATTAAGACCT	AK033047			Mus musculus adult male eyeball cDNA, RIKEN full-length enriched library, clone:7530408I19 product:unclassifiable, full insert sequence. [AK033047]	mm|chr2:90900312-90900253	noncoding			NONMMUT038437.2		chr2	90900312	90900253	-
CUST_OEV3_020523	CTCCACACTGAACTGTCTCTTGATGCTTTTTGTCAGCACTCATCTTTGTGAATGGTGTAT	NONMMUT113442.1				mm|chr3:076100921-076100862	noncoding			NONMMUT113442.1		chr3	76100921	76100862	-
CUST_OEV3_007080	CTCATGATTTCAGACATGGCACAAAATTATGTGGAAGTCATGAGTTTTCTAAGTCAATTG	NONMMUT131209.1				mm|chr8:075301668-075301609	noncoding			NONMMUT131209.1		chr8	75301668	75301609	-
A_55_P1993423	CGTAAACAGCTCATTCTTTGCAAGTCCATCTTTGTTGTTCCTTAGGTATTCATTCTATCT	XR_141891			PREDICTED: Mus musculus mortality factor 4-like protein 2-like (LOC100505064), misc_RNA [XR_141891]	chr19:61244425-61244484	noncoding					chr19	61244425	61244484	+
A_55_P2729988	TAATTAGCTTGTGGGTGGGTCTTTGAAACAGGATCTAGCTTAGGCTGTCCAGGAACTTCT	AK037001	238799	Tnpo1	Mus musculus adult female vagina cDNA, RIKEN full-length enriched library, clone:9930034P14 product:IMPORTIN BETA-2 SUBUNIT (KARYOPHERIN BETA-2 SUBUNIT) (TRANSPORTIN) (M9 REGION INTERACTION PROTEIN) (MIP) homolog [Homo sapiens], full insert sequence. [AK037001]	chr13:99637925-99637866	coding					chr13	99637925	99637866	-
A_52_P620240	CATTAAGAGGATAAATCTGTCTGGACCCTACTAAAATCTCCATGAACATTAGTAATGATC	AK044380	105246536	Gm41810	Mus musculus adult retina cDNA, RIKEN full-length enriched library, clone:A930010D20 product:unclassifiable, full insert sequence. [AK044380]	chr19:11905453-11905512	coding/noncoding			NONMMUT033945.2		chr19	11905453	11905512	+
A_65_P15518	TTGTGTGCTCACAGTCGTAGGATGCCATTCTAACATGTGATTAATGCAGTAAAAGGAAGG	AK089321	228998	Arfgap1	Mus musculus B6-derived CD11 +ve dendritic cells cDNA, RIKEN full-length enriched library, clone:F730005E05 product:unclassifiable, full insert sequence. [AK089321]	chr2:180704048-180704107	coding/noncoding			NONMMUT041876.2		chr2	180704048	180704107	+
CUST_OEV3_071287	CCTTTACCATTCTGAGCTTTTCAGTGATGGTAAGAATTGCCACCACCTTACCGTGAATCC	AK087616			Mus musculus 2 days pregnant adult female oviduct cDNA, RIKEN full-length enriched library, clone:E230025M10 product:unclassifiable, full insert sequence. [AK087616]	mm|chr11:83130883-83130942	noncoding			NONMMUT011120.2		chr11	83130883	83130942	+
A_55_P2149941	TTTTTAGAGACAGCCAGTCTATCAACTCTCAAACCAGGTGTGAGCTGCTTTTGGAAGGAG	XM_006506221	29862	Ninj2	PREDICTED: Mus musculus ninjurin 2 (Ninj2), transcript variant X3, mRNA [XM_006506221]	chr6:120143845-120143904	coding					chr6	120143845	120143904	+
CUST_OEV3_020068	CTCCCTGTTTATTGTGGCACTATTGGAGAAAAAAGTCAGAAAAGGACAAACCAATAGCAA	NONMMUT114074.1				mm|chr3:122369214-122369161	noncoding			NONMMUT114074.1		chr3	122369214	122369161	-
CUST_OEV3_006181	TTAATACCCATCCACAGGACTGTAGGACCATAGTCTTGCTTCTAAGTGATCCACAGTGTT	NONMMUT132379.1				mm|chr9:041250522-041250581	noncoding			NONMMUT132379.1		chr9	41250522	41250581	+
CUST_OEV3_048320	GAAATCCAGACATCCTACTGACTTCAAAACTGAAATCACTGATGGGTTCCCTGCACGATA	XM_006497101	240960	Dnah14	PREDICTED: Mus musculus dynein, axonemal, heavy chain 14 (Dnah14), transcript variant X2, mRNA [XM_006497101]	mm|chr1:183736132-183736191	coding/noncoding			NONMMUT076928.1		chr1	183736132	183736191	+
A_66_P112114	TGGACCTACAGTATAGAGACTAAAGCTTCAACAAACAAGCATGGGGAGTTGTGCTTAATA	NR_026853	626275	A930012L18Rik	Mus musculus RIKEN cDNA A930012L18 gene (A930012L18Rik), long non-coding RNA [NR_026853]	chr18:44835841-44835900	noncoding	ENSMUST00000181094.1	NR_026853.1	NONMMUT103437.1;NONMMUT103436.1;NONMMUT032217.2;NONMMUT032215.2		chr18	44835841	44835900	+
A_55_P2290779	GTATGCATGGTTCATACAGTTGGGTTTATTTACAAATAAAACTAGTTGGCGTTTCTGTCT	NR_045161	320297	A830009L08Rik	Mus musculus RIKEN cDNA A830009L08 gene (A830009L08Rik), long non-coding RNA [NR_045161]	chr13:91508655-91508596	noncoding	ENSMUST00000181054.2	NR_045161.1	NONMMUT092019.1;NONMMUT092018.1;NONMMUT018604.2		chr13	91508655	91508596	-	KnowTID_00002164
A_52_P537113	CGAGGCAGTTTTCTGTATGAGAGGAAGAGGACATTCCACTTAGTTTTCTCTACTTCACTT	ENSMUST00000139147	19366	Rad54l	RAD54 like (S. cerevisiae) [Source:MGI Symbol;Acc:MGI:894697] [ENSMUST00000139147]	chr4:115767493-115767434	coding					chr4	115767493	115767434	-
CUST_OEV3_047190	AACAGCCAGCTTGGGAAATTAGTGAGATTGTTGGAGAGAGTACTTTTGCAGCTCCAGAGA	NONMMUT078403.1				mm|chr1:112701639-112701580	noncoding			NONMMUT078403.1		chr1	112701639	112701580	-
CUST_OEV3_010732	TATTTTAAAGCCAGCTCTACAAGCCTTAAGGGACAATTGAGGGACTCCCAAAGTAGAGTC	NONMMUT126506.1				mm|chr7:018849598-018849539	noncoding			NONMMUT126506.1		chr7	18849598	18849539	-
A_52_P538145	TCCAGTGAGGGAAGTATTACAAAAATTATTTCTACCCTGGATGATATGTCTATTGGTGCA	NM_001173553	229776	Cdc14a	Mus musculus CDC14 cell division cycle 14A (Cdc14a), transcript variant 2, mRNA [NM_001173553]	chr3:116011156-116011097	coding					chr3	116011156	116011097	-
CUST_OEV3_069650	TCATACAAGGGTCAGAGTTCACCAGGAGTGTAAACAAGAGGGTAGATTTAGTAGTCCACG	NONMMUT016030.2				mm|chr12:113913221-113913280	noncoding			NONMMUT016030.2		chr12	113913221	113913280	+
A_55_P2065726	GGATAGAAGTACTTAAATAACGGTACCACTGGGCATTGCTTACAAGATTTTTTAAAATGC	ENSMUST00000134941	74478	Snx29	sorting nexin 29 [Source:MGI Symbol;Acc:MGI:1921728] [ENSMUST00000134941]	chr16:11661480-11661539	coding					chr16	11661480	11661539	+
CUST_OEV3_045882	TTCATATCGTGTCATGAAGAGAGACAGTGCACACACATTGCCCACGCTACGTTATTTCTC	NONMMUT080073.1				mm|chr10:042428060-042428119	noncoding			NONMMUT080073.1		chr10	42428060	42428119	+
CUST_OEV3_064475	TCTACCGGATGGCATTTAGGTTTGCTAATTCATTAGTCTGTACATTGGTAAGGGCAAACA	AK054084			Mus musculus 2 days pregnant adult female oviduct cDNA, RIKEN full-length enriched library, clone:E230017B14 product:unclassifiable, full insert sequence. [AK054084]	mm|chr18:5015320-5015379	noncoding			NONMMUT031322.2		chr18	5015320	5015379	+
A_55_P2508543	GCGCAAAAACAAGTTCTTCATGTTTATCAATAAGCAGGGCCGTGTTACAATAAAACTTTA	NR_038024	78170	4930486F22Rik	Mus musculus RIKEN cDNA 4930486F22 gene (4930486F22Rik), long non-coding RNA [NR_038024]	chr10:85576264-85576323	noncoding	ENSMUST00000131378.1	NR_038024.1	NONMMUT080593.1;NONMMUT006661.2;NONMMUT006660.2		chr10	85576264	85576323	+
CUST_OEV3_058408	CTTCATAAGTCACCTATGTGTCCGTAATTTTACCTGAGATCTCCAGGGCCAGATGTGTCT	AK029823	230649	Atpaf1	Mus musculus adult male testis cDNA, RIKEN full-length enriched library, clone:4930593K09 product:unclassifiable, full insert sequence. [AK029823]	mm|chr4:115473903-115473844	noncoding			NONMMUT117161.1;NONMMUT048795.2		chr4	115473903	115473844	-
(+)E1A_r60_a22							control
CUST_OEV3_041007	TGTGATTCTCCGAACCCCCAAATCTGGCTGTGATGTGGTATTTAAGTATTCAATTGCCTA	NONMMUT086464.1				mm|chr12:019667162-019667221	noncoding			NONMMUT086464.1		chr12	19667162	19667221	+
CUST_OEV3_046050	AAGAAGGATGTCTGTGGTTGTCACACTGAGAAGGGGGCTGTTTGTATCTAGTACAAAGAA	NONMMUT079847.1				mm|chr10:017402080-017402139	noncoding			NONMMUT079847.1		chr10	17402080	17402139	+
A_55_P2320403	TGGTTTTATCTCTACGATCCTTTGTTTTCCAACTGAAATAAAGAAGCGCTCAAAGCCCGC	AK140083	100049565	B230207O21Rik	Mus musculus adult male corpora quadrigemina cDNA, RIKEN full-length enriched library, clone:B230207O21 product:hypothetical protein, full insert sequence. [AK140083]	chr3:35874551-35874610	coding					chr3	35874551	35874610	+
A_66_P100165	GAAACTGGAAGTCTCAGTTTAGACCTGAAAATACCAGAACTTTCTCCTTCACGAAAGATG	NM_009250	20713	Serpini1	Mus musculus serine (or cysteine) peptidase inhibitor, clade I, member 1 (Serpini1), mRNA [NM_009250]	chr3:75420571-75420630	coding					chr3	75420571	75420630	+
CUST_OEV3_057173	TTATTTTGCTTGTTTGCTTGTTTCAGTCCATGATTGGTTTGTCTAGTCTGGTGTGTGCGT	NONMMUT052723.2				mm|chr5:073772671-073772730	noncoding			NONMMUT052723.2		chr5	73772671	73772730	+
A_66_P118644	GGAAGTGAGGATATGTATTGCCCAAGGGATTAAATAAACAAAAGAAAAGAAAAGAGAAAA	NM_027395	70350	Basp1	Mus musculus brain abundant, membrane attached signal protein 1 (Basp1), mRNA [NM_027395]	chr15:25293862-25293803	coding/noncoding			NONMMUT022911.2		chr15	25293862	25293803	-
A_66_P106095	CTGAATGAGGCAGGGTTGCAGGACAGCCACCCCCAGCCCAGAGTTTTGTAAGCCAACATT	AK036720	330677	Nctc1	Mus musculus adult male bone cDNA, RIKEN full-length enriched library, clone:9830166K08 product:non-coding transcript 1, full insert sequence. [AK036720]	chr7:149739699-149739640	coding/noncoding	ENSMUST00000123668.1		NONMMUT064275.2		chr7	149739699	149739640	-
CUST_OEV3_001090	AGCATTTGCAGTCCACAGTGCTCATGTGCTTACTCTTTGCAAAGGACATTTTAAAATGTT	NovelTID_00003838				mm|chr2:079365551-079365610	noncoding			NONMMUT038164.2		chr2	79365551	79365610	+	NovelTID_00003838
A_55_P2717414	TTTTATGACTTTGGAGTATGGTGCTGGTGTCTGTGGACAAGAGAATGCTGTGCTTCTGCT	ENSMUST00000129573	17168	Nprl3	nitrogen permease regulator-like 3 [Source:MGI Symbol;Acc:MGI:109258] [ENSMUST00000129573]	chr11:32137579-32137520	coding					chr11	32137579	32137520	-
CUST_OEV3_031572	TGTCCTTGATGGTATACTTAAAACATAATGAAGAAAATAACCCTGCTGATGTTACACCAC	NONMMUT098696.1				mm|chr16:046605226-046605285	noncoding			NONMMUT098697.1;NONMMUT098696.1		chr16	46605226	46605285	+
CUST_OEV3_045704	CTGGCACTCTGCTCCTTTTCATGTTCGTTGACTATAAGTGATACCAGTGGCTGTAAAAAG	XR_380499	77198	4930407I19Rik	PREDICTED: Mus musculus RIKEN cDNA 4930407I19 gene (4930407I19Rik), ncRNA [XR_380499]	mm|chr10:65608983-65609042	noncoding		NR_131070.1	NONMMUT080291.1;NONMMUT080290.1;NONMMUT005949.2;NONMMUT005948.2;NONMMUT005947.2		chr10	65608983	65609042	+
A_55_P2720998	CCCAAGTGATAAAGTGGTAAACCATTTTAAAATATAGAGTCCATTTGCTTGGATCAAGCT	ENSMUST00000156010	268902	Robo2	roundabout homolog 2 (Drosophila) [Source:MGI Symbol;Acc:MGI:1890110] [ENSMUST00000156010]	chr16:74350107-74350048	coding					chr16	74350107	74350048	-
A_65_P19545	TCTCTGACTTCACACACATCTCATGGCACCAGGGCACCTAGATCACTCAAGTAATAGAAA	BG082915			H3082C08-5 NIA Mouse 15K cDNA Clone Set Mus musculus cDNA clone H3082C08 5', mRNA sequence [BG082915]	chr8:127455431-127455372	coding					chr8	127455431	127455372	-
A_66_P139367	TCCGTCAGTCACCTGGGAAACCCCTAGAATGGATGGGGTACATCACTCATAGTGGGGAAA	ENSMUST00000103485			immunoglobulin heavy variable V12-3 [Source:MGI Symbol;Acc:MGI:3646760] [ENSMUST00000103485]	chr12:115604918-115604859	coding					chr12	115604918	115604859	-
CUST_OEV3_040939	ACAATGGGTGTAGACCACTAGGTTCTCTCTCCAGTTTATGAATTTTTTAAAGACACAAAA	XR_381354		LOC102640723	PREDICTED: Mus musculus uncharacterized LOC102640723 (LOC102640723), ncRNA [XR_381354]	mm|chr12:26079672-26080779	noncoding			NONMMUT086573.1		chr12	26079672	26080779	+
CUST_OEV3_046630	AGAATCACCAGGCTCAAGTGCTCTGATACTCTTGCTTTATTCCAAAGAAACAGTCAAGCT	NONMMUT079083.1				mm|chr1:156821188-156821129	noncoding			NONMMUT079083.1		chr1	156821188	156821129	-
CUST_OEV3_083294	GACTCTAATGAAGGTACCCTGTCTCTGGTGTGTTATGTGGGCACAAATTGTTGATAGACG	mmu_circ_0007206					circRNA					chr18	26263954	26304101	+
A_55_P2745508	CAGTTGCTCTGTGTATGCAAACTAACCATGTCAGAGTGAGATGTTGCATTTTATAAAAAT	ENSMUST00000103426			immunoglobulin heavy constant mu [Source:MGI Symbol;Acc:MGI:96448] [ENSMUST00000103426]	chr12:114659041-114658982	coding/noncoding			NONMMUT016063.2		chr12	114659041	114658982	-
A_66_P130404	GAGGGGAAAACTAATCGTTCTTCAAGCATTTGGGGAAGGGCCATGATTCCTGAGGAAGAA	NR_045273	100504121	Med9os	Mus musculus mediator complex subunit 9, opposite strand (Med9os), long non-coding RNA [NR_045273]	chr11:59761356-59760571	noncoding	ENSMUST00000146334.1;ENSMUST00000139794.7	NR_045273.1	NONMMUT085299.1;NONMMUT010007.2;NONMMUT010006.2		chr11	59761356	59760571	-
CUST_OEV3_035630	CTGGCCACGGTATTCAGATTTTTGTCAAGCTCCCAGGTGATGCTAAAAATTGATTATGGT	NONMMUT093562.1				mm|chr14:104704754-104704813	noncoding			NONMMUT093562.1		chr14	104704754	104704813	+
CUST_OEV3_002483	TATATCTGTCCAACTTCTCTTTACATTGTTCCAGGGGGAGAGTAGGTCACTTCAGTGGAT	NONMMUT137260.1				mm|chrX:102399583-102399524	noncoding			NONMMUT137260.1		chrX	102399583	102399524	-
A_51_P247928	TGACTCCAGCATTTACATTCGGCGACACACTAATAGGTCTTTGGAATTGAGTTTTCATCT	NR_104436	94040	Clmn	Mus musculus calmin (Clmn), transcript variant 5, non-coding RNA [NR_104436]	chr12:106012747-106012098	noncoding		NR_104439.1;NR_104438.1;NR_104436.1			chr12	106012747	106012098	-
CUST_OEV3_047444	AGGTTAGTTGAGTTAAGAGCTAGTTGGAAACAAACCTAGTTATAAGACCTAAGCATTCAT	NONMMUT078093.1				mm|chr1:078300300-078300241	noncoding			NONMMUT078093.1		chr1	78300300	78300241	-
A_55_P2367415	TGTGGTGTGTACCGTTCTACCATTTTGTGGACTAAACAAAAGAGGAATCTTGTATTTTTA	AK035805	320961	A630026N12Rik	Mus musculus 16 days neonate cerebellum cDNA, RIKEN full-length enriched library, clone:9630005N12 product:unclassifiable, full insert sequence. [AK035805]	chr2:126495851-126495792	coding/noncoding			NONMMUT039651.2		chr2	126495851	126495792	-
CUST_OEV3_068707	GGGCAAAGGAAAGAACTCCGTGCTGGTACATAAGGAGCAAGACGATTTTCTTCTGTGTTA	AK031830			Mus musculus adult male medulla oblongata cDNA, RIKEN full-length enriched library, clone:6330412M23 product:unclassifiable, full insert sequence. [AK031830]	mm|chr13:100222885-100222826	noncoding			NONMMUT018852.2		chr13	100222885	100222826	-
A_51_P338485	TAATCATAATCAACAGATTTGACCAGCTACTTGTGCTCAAAAGGGTTTCTTGTTTCTTAG	NM_134042	104776	Aldh6a1	Mus musculus aldehyde dehydrogenase family 6, subfamily A1 (Aldh6a1), mRNA [NM_134042]	chr12:85771894-85771835	coding					chr12	85771894	85771835	-
A_66_P117430	TACAACGGCGCCGTGCTGACGGAGAGTGTGAACCTCAAGGAGAAGTCGGTGGATGGGTCG	NM_177879	330222	Sdk1	Mus musculus sidekick homolog 1 (chicken) (Sdk1), mRNA [NM_177879]	chr5:142673760-142673819	coding					chr5	142673760	142673819	+
CUST_OEV3_021150	AGAGAGCTTTTAAATTGAAGTGTTGACCTAGTCCTCCCAGCAGACTAAAGAATGACGGGC	NONMMUT112578.1				mm|chr3:009033857-009033798	noncoding			NONMMUT112578.1		chr3	9033857	9033798	-
CUST_OEV3_077967	TTTTCCTACACCTTCCCTTGGAAATTGGTGACGGACGGTAGAAACGTCCAGAAAGGTAAG	mmu_circ_0013119					circRNA					chr6	134461173	134463437	-
CUST_OEV3_052912	GTTCCCGACACTTGCTAGTGGTCTTTGTGTCTACACAGCCTGTGATTTGTGAAATAGAAT	AK165487			Mus musculus adult male kidney cDNA, RIKEN full-length enriched library, clone:F530107P14 product:unclassifiable, full insert sequence. [AK165487]	mm|chr8:71735214-71735273	noncoding			NONMMUT065910.2		chr8	71735214	71735273	+
CUST_OEV3_032591	TATCTGTCCTATCAGAAGCTCCAGCAGTTGTTGAGGGGTACCCTTGTCTCTGTTTTTGTT	NONMMUT097401.1				mm|chr15:078490994-078490935	noncoding			NONMMUT097401.1		chr15	78490994	78490935	-
CUST_OEV3_062141	AAATTATAACTGTGTTCCAGGTGGGCAGACCTGTGTTACCTTGGAAACAGTCCCTAAAGT	AK045664			Mus musculus adult male corpora quadrigemina cDNA, RIKEN full-length enriched library, clone:B230219M11 product:unclassifiable, full insert sequence. [AK045664]	mm|chr2:69739307-69739366	noncoding			NONMMUT037751.2		chr2	69739307	69739366	+
CUST_OEV3_062122	TCTCTTCCTTAAAAGCCCCCATGGGTGTCTTGGTGCTTTCAGAATTAAAGGTTACTTTCC	NONMMUT037789.2				mm|chr2:070759286-070759345	noncoding			NONMMUT037789.2		chr2	70759286	70759345	+	NovelTID_00003808
A_55_P2025902	ATATGCCAGTGTTTTTCTACATTGACCCTGAATTTGCAGAAGATCTGAGAATGGCGAATG	ENSMUST00000119549			predicted gene 11783 [Source:MGI Symbol;Acc:MGI:3649458] [ENSMUST00000119549]	chr4:3186235-3186294	coding/noncoding			NONMMUT045959.2		chr4	3186235	3186294	+
A_51_P450984	GAACTTGCTGAGTGAGAAGAAGACGATTTCCTTTTCTGGATGTCTCCTACAGATCTACTT	NM_146722	258717	Olfr429	Mus musculus olfactory receptor 429 (Olfr429), mRNA [NM_146722]	chr1:176019421-176019480	coding					chr1	176019421	176019480	+
A_52_P328044	TAAATACATAGTCACTGGCTCAGGGGACAAAAAGGCTACCGTTTATGAGGTCATCTACTG	NM_011599	21885	Tle1	Mus musculus transducin-like enhancer of split 1, homolog of Drosophila E(spl) (Tle1), transcript variant 1, mRNA [NM_011599]	chr4:71779378-71779319	coding					chr4	71779378	71779319	-
A_55_P2583124	TAAGACACTGACCTACAGACAGACCCCTTAGGGAACAAATCACATTGTTTTAAGCAACTG	XR_875876	102640964	Gm36902	PREDICTED: Mus musculus predicted gene, 36902 (Gm36902), transcript variant X2, ncRNA [XR_875876]	chr16:5947191-5947132	noncoding			NONMMUT025327.2		chr16	5947191	5947132	-
CUST_OEV3_053723	AAATGATCTAAGAGCTGCTGTGGTGTCAAATGTTGTAACCCTAACACTTGGGAGCCTGAG	AK140617	70316	Ndufab1	Mus musculus 10 days neonate cerebellum cDNA, RIKEN full-length enriched library, clone:B930054D18 product:unclassifiable, full insert sequence. [AK140617]	mm|chr7:129241875-129241934	noncoding			NONMMUT063502.2		chr7	129241875	129241934	+
A_55_P2737602	AAATTCAAAGCCACTGAATTCTAGATTAGTCTGAGCTACAGTGTGAGGCTCTGTCTCATG	AK162536	53880	Naip7	Mus musculus adult male urinary bladder cDNA, RIKEN full-length enriched library, clone:9530091B16 product:baculoviral IAP repeat-containing 1f, full insert sequence. [AK162536]	chr13:101065849-101065790	coding					chr13	101065849	101065790	-
CUST_OEV3_009468	TCGCAAGAGGCAGTCTTTAGAAAATGTCACCTGCAGCAATTTCAAAGTTTTCAGCTCATT	NONMMUT128242.1				mm|chr8:014854805-014854864	noncoding			NONMMUT128243.1;NONMMUT128242.1		chr8	14854805	14854864	+
A_52_P3581	CCTTCTTAAAAGCCAAGGTCTTTAAATGTGGGACTTTAACTTTAGAAGTGCCATTAAAGA	BC057074	20655	Sod1	Mus musculus superoxide dismutase 1, soluble, mRNA (cDNA clone IMAGE:5697222), with apparent retained intron. [BC057074]	chr16:90224181-90224240	coding/noncoding			NONMMUT027624.2		chr16	90224181	90224240	+
CUST_OEV3_078486	TCCTCTATTCCGCCACGACCTTCCACTCTACGACTTGATAGTCAAAGACATTACTTTTCG	mmu_circ_0012553					circRNA					chr5	33715626	33715773	+
CUST_OEV3_003731	CAAAGTTCTTTTGTTTTTCTCCCCAAGCATGGTCAAGACCTGTTGTGCCTGTCTCTGATC	NONMMUT135549.1				mm|chr9:117853349-117853290	noncoding			NONMMUT135549.1		chr9	117853349	117853290	-
CUST_OEV3_030330	CAGAAAAACATGAGAACACACACACACACAAAGAAGCATCAATAGCCTCATTAACTGGAG	NONMMUT100239.1				mm|chr16:075308509-075308450	noncoding			NONMMUT100239.1		chr16	75308509	75308450	-
A_52_P666779	CTAGAGTTTGTACGTGCCTGCCCAGACAAACTGTTCCCTCCACATTTTCTGCAGCCAATT	NM_013545	15170	Ptpn6	Mus musculus protein tyrosine phosphatase, non-receptor type 6 (Ptpn6), transcript variant 1, mRNA [NM_013545]	chr6:124683047-124682988	coding					chr6	124683047	124682988	-
A_52_P59681	CAGAGTGGTTGAAGTTATTGTGGAAGTGATCAAATATGTGGAGATTTGACATTAATTGGA	NM_008287	15473	Hrsp12	Mus musculus heat-responsive protein 12 (Hrsp12), mRNA [NM_008287]	chr15:34414139-34414080	coding					chr15	34414139	34414080	-
A_51_P164203	TGTATCCTAAGTCAATACAATATTGGACCATGTCCTTGTGTACAAAAGTGCCAGACAACC	NM_019731	56520	Nme4	Mus musculus NME/NM23 nucleoside diphosphate kinase 4 (Nme4), mRNA [NM_019731]	chr17:26228811-26228752	coding					chr17	26228811	26228752	-
CUST_OEV3_037119	CAATCGTGTGGAACTTAACATAAGCGGGCTAGCTAAAGATCATACCACATTCTCTGTAGT	AK047770			Mus musculus adult male corpus striatum cDNA, RIKEN full-length enriched library, clone:C030032K12 product:unclassifiable, full insert sequence. [AK047770]	mm|chr13:62783742-62783683	noncoding			NONMMUT091605.1;NONMMUT090082.1;NONMMUT017912.2		chr13	62783742	62783683	-	KnowTID_00002083
CUST_OEV3_071127	AATAGCTGAGTCTATAGGCAAACCCCACTGTACCCAGATCCTAAGGGGATATTTTGAAGA	AK049328			Mus musculus ES cells cDNA, RIKEN full-length enriched library, clone:C330024F03 product:unclassifiable, full insert sequence. [AK049328]	mm|chr11:94192454-94192513	noncoding			NONMMUT011582.2		chr11	94192454	94192513	+
CUST_OEV3_068798	ATTATGCTGTTCAATTCTGTACACTCTGAGACTTGCAACCTGGAGTGTGTCCAAGATTCA	AK078294			Mus musculus adult male olfactory brain cDNA, RIKEN full-length enriched library, clone:6430577J20 product:unclassifiable, full insert sequence. [AK078294]	mm|chr13:90255792-90255851	noncoding			NONMMUT018593.2		chr13	90255792	90255851	+
A_51_P252243	TGAAGGAGACTTTTGACTCCCTTTTACTAATATTGTTCAACTAGCTAGGTATGTTTGGAT	AK036251	22094	Tshb	Mus musculus 16 days neonate cerebellum cDNA, RIKEN full-length enriched library, clone:9630048K15 product:thyroid stimulating hormone, beta subunit, full insert sequence. [AK036251]	chr3:102583248-102583307	coding/noncoding			NONMMUT044521.2		chr3	102583248	102583307	+
CUST_OEV3_076367	AGTTACAACACGGTGCTCTACGGGAGTGGGACCATGAGGAGGCCATGTCAAAAAGACTTC	mmu_circ_0014946					circRNA					chr8	73854606	73858293	+
CUST_OEV3_008939	TTTGAATTCCTGTATCAGAATATTTTTAAGCTTTTATCTATTAGTTAACTCAAAAGTAAT	NONMMUT128962.1				mm|chr8:084673878-084673937	noncoding			NONMMUT128962.1		chr8	84673878	84673937	+
CUST_OEV3_030037	ATTTTTTAATTTGGACTATACTTAGCCTGTTGCCACATGAAGTCCGAGTGGCCTCTTTGC	NONMMUT100608.1				mm|chr17:010550025-010550084	noncoding			NONMMUT100608.1		chr17	10550025	10550084	+
CUST_OEV3_083954	AGAAGAAATGAGACACGTTAGACAAACGTAAAGAAAAATTAGGTCCGAACCCGGGGTCAT	mmu_circ_0006461					circRNA					chr16	91664442	91671710	+
A_51_P424709	TCCCGTTCTGCGTGCCCCATGTCAGTCCTGCCTTCTTCCTAACCTTGCTAAAGCAAAAGT	NM_183297	104080	Nxph4	Mus musculus neurexophilin 4 (Nxph4), mRNA [NM_183297]	chr10:126962763-126962704	coding					chr10	126962763	126962704	-
ETG07_105829							control
CUST_OEV3_012497	TCTCCACTGCTCATTTATATCTTGCCTTTATGGATGGCCTGTGTCCTCTTACAGCTAAAT	NONMMUT124185.1				mm|chr6:099624287-099624228	noncoding			NONMMUT124185.1		chr6	99624287	99624228	-
CUST_OEV3_080524	CTGTCTTGAGGCCCTCACTAAGGAGACGTACTCTCCTGACTCAAAACTTAGTCTCCTAAC	mmu_circ_0010266					circRNA					chr2	92567431	92569213	+
CUST_OEV3_059913	GGGATGAGAAATCAGAGAATTTCAGACTTTTAGAACGGAATTGCTTCTGCAAGAATTTCA	NONMMUT044634.2				mm|chr3:105179104-105179163	noncoding			NONMMUT044634.2		chr3	105179104	105179163	+	NovelTID_00004318
CUST_OEV3_013452	ACTCTAGGACAAATTACCCGTCACAGTTTTGTTTTGTTTTGTTTGCCTAGGCTTTTCCCT	NONMMUT122949.1				mm|chr6:119805474-119805533	noncoding					chr6	119805474	119805533	+
CUST_OEV3_076247	CGTCCTAAGAATCACAACGAATCGACGTGACAGATCAAAAAGACGTTGAGACAGACCTTC	mmu_circ_0015091					circRNA					chr8	90210327	90224631	-
CUST_OEV3_037409	TGCTGAATTCAGGAAGCCTATGTGACAGTCAGATGATTCATCTTGGGTAACTGAGGCAAG	NONMMUT091228.1				mm|chr13:042108608-042108549	noncoding			NONMMUT091228.1		chr13	42108608	42108549	-
A_55_P2742475	GAAATGGGAGGTCAGAGATCAGAATCCTTTGAAAAGATTGTGAAATACTGATTTTCATTG	NM_153413	208869	Dock3	Mus musculus dedicator of cyto-kinesis 3 (Dock3), mRNA [NM_153413]	chr9:106795617-106795558	coding/noncoding	ENSMUST00000193135.1		NONMMUT070871.2;NONMMUT070868.2		chr9	106795617	106795558	-
CUST_OEV3_019194	CTCTGCAGAATCATATGGAAGGACCAAGAAACAAGTTTCCAAGCCCAAATGAAGTGTTAG	NONMMUT115257.1				mm|chr4:085584899-085584958	noncoding			NONMMUT115257.1		chr4	85584899	85584958	+
CUST_OEV3_005328	GAAGAAATCAGTGCCGTGTAGAATAGCCACCAAGCAAACATAAGGCCACATTCTCCTGAA	NONMMUT133489.1				mm|chr9:106259492-106259551	noncoding			NONMMUT133490.1;NONMMUT133489.1		chr9	106259492	106259551	+
A_51_P123385	AATCCTATCATTGCCAAGATTGGGTTAGCCACCTTCCTGAGGGGCGTTCTGCTAATTATT	NM_001011527	259143	Olfr503	Mus musculus olfactory receptor 503 (Olfr503), mRNA [NM_001011527]	chr7:115688464-115688523	coding					chr7	115688464	115688523	+
CUST_OEV3_055143	CTTCAACTCTAAAAGACACTTAGTTCCCCAGACAGTCTCTGCAGATTCGCTCAGGAGAAT	NONMMUT058551.2					noncoding			NONMMUT124350.1;NONMMUT058551.2		chr6	117651489	117702040	-
CUST_OEV3_032793	TATGCATAAGTCAGAAGGATCACTTGGAACAAATGTTCATTGGGTGTTGCAGCCTGCAAG	NONMMUT097155.1				mm|chr15:056118891-056118847	noncoding			NONMMUT097155.1		chr15	56118891	56118847	-
CUST_OEV3_052100	TTTGACCTCCCTGCAATGAGGGACTGTATCCCTGAACTATGAGTCAGAATATGTGGTTTT	AK020405	77247	9430006E15Rik	Mus musculus 12 days embryo embryonic body between diaphragm region and neck cDNA, RIKEN full-length enriched library, clone:9430006E15 product:unclassifiable, full insert sequence. [AK020405]	mm|chr9:20492636-20492695	noncoding			NONMMUT068263.2		chr9	20492636	20492695	+
A_55_P2738584	AAGTGCCTATGATCTTTTACATACAGGCAGTGTCCAGGATGGCTGGTGCTGACTCTTAAT	AK167248	217109	Utp18	Mus musculus blastocyst blastocyst cDNA, RIKEN full-length enriched library, clone:I1C0045L22 product:similar to WD-repeat protein CGI-48 [Homo sapiens], full insert sequence. [AK167248]	chr11:93728393-93728334	coding					chr11	93728393	93728334	-
A_52_P1036244	TATGGTTTGTGAATTAGGTAATTCTAATTCTAGTTTTAAAATCAGCTTAATGATATAAAG	AK032183			Mus musculus adult male olfactory brain cDNA, RIKEN full-length enriched library, clone:6430408D07 product:unclassifiable, full insert sequence. [AK032183]	chrX:58442056-58442115	coding/noncoding			NONMMUT072615.2		chrX	58442056	58442115	+	KnowTID_00007912
A_52_P290544	GTCTTGTTGGGAGTGGTGAATTCTGAACTTGTGTCAGAACTGACTTCCAAAACATTGCTG	ENSMUST00000149160	56706	Ccnl1	cyclin L1 [Source:MGI Symbol;Acc:MGI:1922664] [ENSMUST00000149160]	chr3:65753002-65752943	coding					chr3	65753002	65752943	-
A_55_P2212498	AATAGTAGAAGTTGCTTGGAGAAATTCACCACTGGCCTCCGTAGGCTTCGTTGAAAAGGA	AK137789	78695	C030005K06Rik	Mus musculus 16 days neonate thymus cDNA, RIKEN full-length enriched library, clone:A130009K03 product:unclassifiable, full insert sequence. [AK137789]	chr18:50202637-50202696	coding/noncoding	ENSMUST00000151719.1		NONMMUT104560.1;NONMMUT032328.2;NONMMUT032327.2		chr18	50202637	50202696	+
A_66_P123478	GGGTCATCTTCCTCAGATGTAATGATAATCTGGTTAGACATCATATGAAATAAAGTGATG	ENSMUST00000135088			tyrosine 3-monooxygenase/tryptophan 5-monooxygenase activation protein, theta polypeptide [Source:MGI Symbol;Acc:MGI:891963] [ENSMUST00000135088]	chr12:21396002-21395943	coding					chr12	21396002	21395943	-
CUST_OEV3_034786	TTTGTCTTAGCGGAAGGCAAGAAGCCAATACACTTATGAGTTCATGAGCAACGCTTCCAG	NONMMUT094628.1					noncoding			NONMMUT094628.1;NONMMUT094627.1;NONMMUT094625.1		chr14	75197643	75199396	-
A_55_P2717987	AAGTTCAGAGTGAGACAATGCCTGTAAGAGTTTGAGGGTTCTAGAAATAGAGGCAAGGGG	ENSMUST00000190002	272636	Esyt3	extended synaptotagmin-like protein 3 [Source:MGI Symbol;Acc:MGI:1098699] [ENSMUST00000190002]	chr9:99256153-99256094	coding					chr9	99256153	99256094	-
A_55_P1981425	GCTCTGTCAGTTGGATAACTAAGTCGAACGAGTTTAGAAAATGTCTGATCATTTTATAAC	XM_011245236	110083	Dnah12	PREDICTED: Mus musculus dynein, axonemal, heavy chain 12 (Dnah12), transcript variant X2, mRNA [XM_011245236]	chr14:27704799-27704858	coding					chr14	27704799	27704858	+
A_55_P2735325	GAACTTAGAGAGTTCTGCCAGTGTTAATGTTGGCCTCAGACCTAGATCTCAAATCATACC	NM_009484	22290	Uty	Mus musculus ubiquitously transcribed tetratricopeptide repeat gene, Y chromosome (Uty), mRNA [NM_009484]	chrY:494463-494404	coding					chrY	494463	494404	-
A_66_P106294	CTCCTGGGGCTTACCATTGTCTCGGGCTGGTATTGGTGCAGCGATCAGGTAATAGTGCAG	NM_133254	246787	Slc5a2	Mus musculus solute carrier family 5 (sodium/glucose cotransporter), member 2 (Slc5a2), mRNA [NM_133254]	chr7:135412649-135413454	coding					chr7	135412649	135413454	+
CUST_OEV3_043145	TAATAAAAATGAGGACATGATGGCTCTAAACTATACTGTCCACAAAGAGACTGGGAACGT	NONMMUT083613.1				mm|chr11:050140629-050140688	noncoding			NONMMUT083613.1		chr11	50140629	50140688	+
CUST_OEV3_010330	GGCAGTGATGTGAAAGGCATGTTAACTCATTGTGTTCATAATACTTGTGTTTTTCAGCTA	NONMMUT127113.1				mm|chr7:069455499-069455440	noncoding			NONMMUT127113.1		chr7	69455499	69455440	-
A_55_P1969543	TCTGGGATGAGATTCAGTGAAGTGGCCACACAATATAGTGAAGATAAAGCCAGACAAGGG	NM_027181	69713	Pin4	Mus musculus protein (peptidyl-prolyl cis/trans isomerase) NIMA-interacting, 4 (parvulin) (Pin4), mRNA [NM_027181]	chrX:99322416-99322475	coding/noncoding			NONMMUT060889.2;NONMMUT010924.2		chrX	99322416	99322475	+
CUST_OEV3_037090	ATTCATATATGTTCCTGTATTTGCTATGGACTTCTAGACCTCTGGGCCTCCAGTGACTCC	NONMMUT091646.1				mm|chr13:065406464-065406405	noncoding			NONMMUT091646.1		chr13	65406464	65406405	-
A_52_P426039	CTTTCTGTATCTTTCCAATCATCTACTAACTATCCATCTATCTGTTTACGATCTGGAAGG	AF356521	13417	Dnah8	Mus musculus axonemal dynein heavy chain 8 short form (Dnahc8) mRNA, complete cds, alternatively spliced. [AF356521]	chr17:30952887-30952946	coding					chr17	30952887	30952946	+
CUST_OEV3_065142	GAAAAGCCCTATAAGTGTGACGAGTGTGGAGAGAGATTCAAGCAGAGCTCCAATTTCATC	NM_026057	67255	Zfp422	Mus musculus zinc finger protein 422 (Zfp422), mRNA [NM_026057]	mm|chr17:033442371-033442312	coding/noncoding			NONMMUT029184.2;NONMMUT029182.2		chr17	33442371	33442312	-
CUST_OEV3_051942	AAGTGGAAACACACTTTGCCTCTCTTGGCCTTAAAGTTTATAGGTACACCAGAGTGTGTG	AK053030			Mus musculus 15 days embryo head cDNA, RIKEN full-length enriched library, clone:D930024I18 product:unclassifiable, full insert sequence. [AK053030]	mm|chr9:36950945-36950886	noncoding			NONMMUT068626.2		chr9	36950945	36950886	-
CUST_OEV3_028309	TCCAGGAATGCATGGCATTCCTTTTATCTTGGTCATCCTGATTCATGGCTTTAAGGTCAG	NONMMUT102981.1				mm|chr18:021076606-021076665	noncoding			NONMMUT102982.1;NONMMUT102981.1		chr18	21076606	21076665	+
A_51_P517001	CATGAAAGAACTCATACTGAAAGGAATCTCTGACTATAAAGTGTTTAGTGAGATCTGTAG	NM_172491	211135	D130040H23Rik	Mus musculus RIKEN cDNA D130040H23 gene (D130040H23Rik), mRNA [NM_172491]	chr8:71827057-71827116	coding					chr8	71827057	71827116	+
A_66_P111248	AATCAACTCTATTCCCAATTTCTTTCCGTCTGGTTGCTCCCAATAAAGCTTTGATTAGTG	XR_876920	105246305	LOC105246305	PREDICTED: Mus musculus uncharacterized LOC105246305 (LOC105246305), ncRNA [XR_876920]	chr17:69823009-69822950	noncoding			NONMMUT030385.2		chr17	69823009	69822950	-
CUST_OEV3_062883	ATGGGATCTGAACTGCTCCTTGCTTTGGGTATAGCAATAATTGCTTTCAGGATGAGCTCA	XM_006497342	14007	Celf2	PREDICTED: Mus musculus CUGBP, Elav-like family member 2 (Celf2), transcript variant X16, mRNA [XM_006497342]	mm|chr2:6803768-6803709	coding/noncoding			NONMMUT035523.2		chr2	6803768	6803709	-
CUST_OEV3_042195	GAAATGCTAGATGGTGTAGATGCACACAGCCCTCAGAGGTGTCCACCTCAGGGCATGGGA	NONMMUT084876.1				mm|chr11:019419792-019419733	noncoding			NONMMUT084876.1		chr11	19419792	19419733	-
CUST_OEV3_063065	TTCTCAGGGATTGTCACTGTGTTTCAAGATTTGATTGGATGTGGTAGGTCGGTCGATGAG	NM_001170847	73713	Rbm20	Mus musculus RNA binding motif protein 20 (Rbm20), mRNA [NM_001170847]	mm|chr19:053938972-053939031	coding/noncoding			NONMMUT035099.2;NONMMUT035098.2		chr19	53938972	53939031	+
CUST_OEV3_087214	AGGCATATGCATAGTAGGACTAGACAGTGTAGTATGTGTTGATACTACGGTACCCGAGGA	mmu_circ_0002870					circRNA					chr11	20118815	20123182	+
A_55_P2796198	AAGCTGTTGCTGCCCAGGGAAAGGCGAAGTGAGGGTGGACGGGGCAATAAAGTTACTTCC	NM_018870	56012	Pgam2	Mus musculus phosphoglycerate mutase 2 (Pgam2), mRNA [NM_018870]	chr11:5701707-5701648	coding					chr11	5701707	5701648	-
A_55_P2741185	GCAGAAAGACTAGCACAAGAAATTAATAATCTATCCCTGCCTCTGCTAGAAAGTAAAAAA	AF030113	18092	Nkx2-6	Mus musculus homeobox protein Nkx2.6 (Nkx2.6) mRNA, partial cds. [AF030113]	chr14:69793506-69793565	coding					chr14	69793506	69793565	+
CUST_OEV3_068468	TCTCTGAGAAAATGTGTGGCAGTCAAGAGTCAGCCTGGGATATCCTGCTTCTTTAGAAGT	AK136545			Mus musculus adult male cecum cDNA, RIKEN full-length enriched library, clone:9130206E12 product:unclassifiable, full insert sequence. [AK136545]	mm|chr14:12702850-12702909	noncoding			NONMMUT019656.2		chr14	12702850	12702909	+
A_52_P631139	GTTTTGTGCTGTACATTACATTTTAAATTTGGGATACAACCTTGAAAGTTGTACCCTTGG	AK047340	77579	Myh10	Mus musculus 10 days neonate cerebellum cDNA, RIKEN full-length enriched library, clone:B930051D08 product:NONMUSCLE MYOSIN II HEAVY CHAIN-B (FRAGMENT) homolog [Homo sapiens], full insert sequence. [AK047340]	chr11:68559806-68559865	coding					chr11	68559806	68559865	+
A_55_P2147001	AAAGAACTCTGTTGATGCTGTAGATTGAACCTACCACCTTGAACATGATCAGCTCAGCTC	NM_026464	67936	Wdr55	Mus musculus WD repeat domain 55 (Wdr55), mRNA [NM_026464]	chr18:36923119-36923178	coding					chr18	36923119	36923178	+
A_55_P2039230	GGCTTAAGTGCTGGGTATGGAAATTGCAATCTCAGTTGCTTGGATATGAAAATTATAATA	ENSMUST00000178186	623121	Pydc4	pyrin domain containing 4 [Source:MGI Symbol;Acc:MGI:3695276] [ENSMUST00000178186]	chr1:175498652-175498593	coding					chr1	175498652	175498593	-
CUST_OEV3_010911	TTTAATGGTCTTACTACCGAAGTCGTTTTCAGTTTGGGCTATTAGAATATCCCTGCCACA	NONMMUT126265.1				mm|chr7:140472770-140472829	noncoding			NONMMUT126265.1		chr7	140472770	140472829	+
CUST_OEV3_004706	CACAGAGAGCCATGTGTAAATGGTAACAGCTGCTTTTGTGATGACCATGTTGTAAACGAC	NONMMUT134287.1				mm|chr9:047068466-047068407	noncoding			NONMMUT134287.1		chr9	47068466	47068407	-
A_51_P224023	ATGTGCAGCCAAAATGGAAATGTTTAAATTAACTGTGTTGTACAAATGGTACCCAACACA	NM_144846	223601	Fam49b	Mus musculus family with sequence similarity 49, member B (Fam49b), mRNA [NM_144846]	chr15:63762754-63762695	coding					chr15	63762754	63762695	-
A_52_P570240	GTTGGGCCAGCTGTTTCTGGGTGTGCAGTTAAAGTGCTGACGCTTGAGTTTCCCCCTAGG	NM_029116	74901	Kbtbd11	Mus musculus kelch repeat and BTB (POZ) domain containing 11 (Kbtbd11), mRNA [NM_029116]	chr8:15033192-15033251	coding					chr8	15033192	15033251	+
CUST_OEV3_090052	TTTTATAAAATTTTCTTCTTGGTTGTCCAATATAGCATTGGTACAACCCTTCCCTGCCCT	AK042148			Mus musculus 3 days neonate thymus cDNA, RIKEN full-length enriched library, clone:A630063N13 product:unclassifiable, full insert sequence. [AK042148]	mm|chr7:118233859-118233800	noncoding			NONMMUT063227.2		chr7	118233859	118233800	-	KnowTID_00006891
CUST_OEV3_077679	TTCTGATCTCCAAGTAGAATTAGCCTCGTGTTGATTTGAATTAAAAGGATAAACGACCCT	mmu_circ_0013426					circRNA					chr6	4855225	4856844	+
CUST_OEV3_069329	TGACTACGGCTAGGAGGAACTTTTCATGAATCACATCTCACGGAAATGACAGTCACCTGA	XM_006516627	20723	Serpinb9	PREDICTED: Mus musculus serine (or cysteine) peptidase inhibitor, clade B, member 9 (Serpinb9), transcript variant X3, mRNA [XM_006516627]	mm|chr13:33093325-33093384	coding/noncoding			NONMMUT016924.2;NONMMUT016923.2		chr13	33093325	33093384	+	KnowTID_00001756
CUST_OEV3_029844	AAGTCCCCCCTTCCATTCAGAGACATCTATTTTCAGTACCTCTGGTTTCTAGACCTGAGC	NONMMUT100902.1				mm|chr17:031267219-031267278	noncoding			NONMMUT100903.1;NONMMUT100902.1		chr17	31267219	31267278	+
A_55_P2028345	GTAAAATGAATTATGGAAACCGGATGTAAAGTCTCTTTCCTGAAAGTGTTGGCTTAGTAA	NM_027045	72972	Ccser2	Mus musculus coiled-coil serine rich 2 (Ccser2), transcript variant 1, mRNA [NM_027045]	chr14:37688212-37688153	coding/noncoding			NONMMUT020370.2;NONMMUT020371.2		chr14	37688212	37688153	-
CUST_OEV3_026696	TGGAAACTTCCTCCAGGACAAAGGACAGATAATTTGCATTAAGGCAGTCCGTGCATGAAG	NONMMUT105012.1				mm|chr18:084021449-084021390	noncoding			NONMMUT105012.1		chr18	84021449	84021390	-
CUST_OEV3_082898	CCTAGTCCGGTTAAAGTAGAGACTGAACGAGATGCAAGGCTGTTCACCTGTTATGAACTA	mmu_circ_0007637					circRNA					chr19	23768810	23794844	+
CUST_OEV3_046055	CAGGAACCCTCTTGTTTCTTTCCCAATAAATCCTTTGTGTGAGGTTTGTGCTTCAGTGTT	NONMMUT079840.1				mm|chr10:015044850-015044909	noncoding			NONMMUT079840.1		chr10	15044850	15044909	+
CUST_OEV3_007563	GAAAGCCCACCATCTTTCCTGTATCGTAAATAACGGTCTACCAAATCAGGCCAATCTGTA	NONMMUT130630.1				mm|chr8:049853610-049853551	noncoding			NONMMUT130630.1		chr8	49853610	49853551	-
CUST_OEV3_092392	CTACAGCAGTGCGGTGCTTTCTGGAAACAGACAAGTCCTGTACAACATGTTACTTGATAG	ENSMUST00000199524.1				mm|chr3:121415203-121415144	noncoding	ENSMUST00000199524.1		NONMMUT114050.1		chr3	121415203	121415144	-
CUST_OEV3_000778	ACGGAGAAAACTAGGAGCTGATCAAAGGCAGACAGCACAAAGCCATAAGAAATACAGAAT	XR_390991		LOC102632584	PREDICTED: Mus musculus uncharacterized LOC102632584 (LOC102632584), ncRNA [XR_390991]	mm|chr4:151540445-151540504	noncoding			NONMMUT050788.2		chr4	151540445	151540504	+	NovelTID_00004871
CUST_OEV3_026056	ATTCCTCTTCCAGCAAGCATGTCAGCCAGCCAAGGAAATCTGGTTGAGCCACATCAGAAA	NONMMUT105874.1				mm|chr19:009256352-009256293	noncoding			NONMMUT105874.1		chr19	9256352	9256293	-
CUST_OEV3_081872	ACGAACACAGTTGTTTTGTTACAACGAAACTTGTGTGGTAGAAGTAAGTTTTTCTCAAAC	mmu_circ_0008770					circRNA					chr1	52269046	52272538	-
CUST_OEV3_070019	TAAGAGCAAGCTAGCTACTGAGACTACTGAGAGTGGCGAGCTTTGGAATTGATTGAGTCT	AK084910			Mus musculus 13 days embryo lung cDNA, RIKEN full-length enriched library, clone:D430010B17 product:unclassifiable, full insert sequence. [AK084910]	mm|chr12:84767183-84767124	noncoding			NONMMUT014962.2		chr12	84767183	84767124	-
CUST_OEV3_061465	ACTGGAGGAATGTGGGTCACTTTTGCCATGTAGTTTGAGATAATTACCATAGAAAATTTG	AK148503			Mus musculus adult pancreas islet cells cDNA, RIKEN full-length enriched library, clone:C820013A14 product:unclassifiable, full insert sequence. [AK148503]	mm|chr2:125732743-125732802	noncoding			NONMMUT039631.2		chr2	125732743	125732802	+
A_52_P161052	AGGTCTCATGCTCATATACCCAAGTACTTTTCTGCACATTCTTGAGAGTTCCAATGGCAC	NM_027603	70920	4921511H03Rik	Mus musculus RIKEN cDNA 4921511H03 gene (4921511H03Rik), mRNA [NM_027603]	chr5:7305078-7305137	coding					chr5	7305078	7305137	+
A_52_P367026	CATCGGTTATTCAATCACCACAAATACAAACTGTTCAGGTAGCAACAATTGCAGAGACAG	NM_001110851	12916	Crem	Mus musculus cAMP responsive element modulator (Crem), transcript variant 7, mRNA [NM_001110851]	chr18:3299197-3295393	coding					chr18	3299197	3295393	-
A_51_P237097	CTAGGCTACATCTTTCTTATCGTCTTTGTCCTCGCTGTAGTCATCATCATCGCAGCACTA	NM_027514	52118	Pvr	Mus musculus poliovirus receptor (Pvr), mRNA [NM_027514]	chr7:20494614-20494555	coding					chr7	20494614	20494555	-
CUST_OEV3_077042	AGTCCGTGTATTCCCGTGTCGTAGAACTTTGTAGACAAATCCTAGACCAAGATACGGAAA	mmu_circ_0014185					circRNA					chr7	48867045	48868621	+
CUST_OEV3_005592	TCTCAGCAGAGAATGAGGTCTGGAAACTGAGCGGACATGATAGTCTCAAGATTTTTCCTC	NONMMUT133150.1				mm|chr9:091313035-091313094	noncoding			NONMMUT133150.1		chr9	91313035	91313094	+
A_55_P2142172	TATGCAAGGCCTCCCACTGCCTTTTCCTTTGACAAAATGGTAGCAATATTTTACACCATG	NM_001011761	257921	Olfr1229	Mus musculus olfactory receptor 1229 (Olfr1229), mRNA [NM_001011761]	chr2:89122520-89122461	coding					chr2	89122520	89122461	-
CUST_OEV3_024697	GATGGCCAGCAGCATGTTAATCGCATTCTTTGGATTTTTATTATTTCATAGGAAGATGCT	NONMMUT107666.1				mm|chr2:107227609-107227668	noncoding			NONMMUT107666.1		chr2	107227609	107227668	+
CUST_OEV3_009437	TTGAAATCAGGTTCCTACTGAGACACCATCACTCACAGGTGTCTAGTCTTCAATGTGTCC	NONMMUT128276.1				mm|chr8:018660592-018667473	noncoding			NONMMUT128276.1		chr8	18660592	18667473	+
A_55_P2171578	CTCACCTCCCCCAAGAGTGTGTTGTTTTCTCTGTTTCAAAAGTTACAAAAATAAATCTTA	NM_018810	54484	Mkrn1	Mus musculus makorin, ring finger protein, 1 (Mkrn1), mRNA [NM_018810]	chr6:39349079-39349020	coding					chr6	39349079	39349020	-
A_55_P2735580	TGCTTTATATTCCCCTCTCATTTAGTAAACTCCAAAGACACTTGCTGATTTCTTATCAGG	XR_870609	105244993	LOC105244993	PREDICTED: Mus musculus uncharacterized LOC105244993 (LOC105244993), ncRNA [XR_870609]	chr9:30888261-30888202	noncoding	ENSMUST00000181215.1		NONMMUT068482.2;NONMMUT134051.1		chr9	30888261	30888202	-	KnowTID_00007642
CUST_OEV3_048100	TGCTCACATACTCAATGTCAAAAGTGTTACCTCTTCTCTCGGGCATCAACTTCATCTATT	NONMMUT077224.1				mm|chr1:004657144-004657085	noncoding			NONMMUT077224.1		chr1	4657144	4657085	-
A_55_P2134105	GGTGATCAAGGACAAGCCCCTGAGCTCCATCAAGGCTGACATCGTTCATGCCTTCCTGTC	NM_001276763	75770	Brsk2	Mus musculus BR serine/threonine kinase 2 (Brsk2), transcript variant 4, mRNA [NM_001276763]	chr7:149182857-149182916	coding					chr7	149182857	149182916	+
CUST_OEV3_019820	CTGCATGTTTCCTGTGGCTGGCTACTTCCTCTAAACTCCACAACTCATTCGAAAGACTAT	TC1653225				mm|chr3:148977785-148977739	noncoding	ENSMUST00000196330.1		NONMMUT114393.1		chr3	148977785	148977739	-
A_51_P211436	AAGTCATTGGAACAGGAATAATCACACAGCTTCAGTGACCTTGGCTCTATCCATGACCAG	NM_010287	14608	Gpr83	Mus musculus G protein-coupled receptor 83 (Gpr83), mRNA [NM_010287]	chr9:14673600-14673659	coding					chr9	14673600	14673659	+
A_51_P521001	GAGTATGGTATATCGCGGTGCCTCCTGGGAAATGTAGTCCAGCAGCTCGTGTTTGTCCTC	ENSMUST00000149568	75007	Fam63a	family with sequence similarity 63, member A [Source:MGI Symbol;Acc:MGI:1922257] [ENSMUST00000149568]	chr3:95085792-95085851	coding/noncoding			NONMMUT044177.2		chr3	95085792	95085851	+
CUST_OEV3_034487	CCTTATTTGCAATCCTGAGAATAAAGGACATCTAACATCCCAAAGGGTCTCTTCGGAACC	CB173825			OR_2o26D9_010409.y1 Adult mouse olfactory epithelium library Mus musculus cDNA clone 2o26D9 5', mRNA sequence [CB173825]	mm|chr14:105652459-105651699	noncoding			NONMMUT094975.1;NONMMUT022130.2;NONMMUT022129.2		chr14	105652459	105651699	-
CUST_OEV3_046570	CCTGTGCGAGATAACAGATTCTAAAATCCACACCTTGAAACATTCCCCAGGAAGATGCTT	NONMMUT079160.1				mm|chr1:163725092-163725033	noncoding			NONMMUT079160.1		chr1	163725092	163725033	-
CUST_OEV3_041428	TCCTAAGTTTGGAGTAGCCCCATGGCTTTCAGAAACCTTGACATTATCGATGCTCTTTGT	NONMMUT085911.1				mm|chr11:110973364-110973305	noncoding			NONMMUT085911.1		chr11	110973364	110973305	-
CUST_OEV3_066243	GGATCCTAAAAGCATATGACGTGTCTTCATGTCTCTGATTTCACAGCCCCTCTCTTCCAT	AK052290			Mus musculus 13 days embryo heart cDNA, RIKEN full-length enriched library, clone:D330021J20 product:unclassifiable, full insert sequence. [AK052290]	mm|chr16:24972632-24972691	noncoding			NONMMUT026046.2		chr16	24972632	24972691	+
CUST_OEV3_012953	AGTTTTCAGTCTGTGATGGTTAATGCTAATTGCCAGCAAAACTCCTAACAAAATCCAGGC	NONMMUT123599.1				mm|chr6:034955418-034955359	noncoding			NONMMUT123599.1		chr6	34955418	34955359	-
A_55_P2740720	ATTTATTTTTGCTTCCAGACACCAAGACTGCTCAGTCTGTAGGCCTCATCACAGGCTTGT	AK215081	29820	Tnfrsf19	Mus musculus cDNA, clone:Y2G0133O12, strand:unspecified. [AK215081]	chr14:61585200-61585259	coding					chr14	61585200	61585259	+
CUST_OEV3_054815	AATAAACTTCCCCCTCTTGGAAGGGTTCTGTCATGTCCTTAGTGATTTAGGAAGTAGCCA	NM_177192	320560	Dennd5b	Mus musculus DENN/MADD domain containing 5B (Dennd5b), mRNA [NM_177192]	mm|chr6:148937077-148937018	coding/noncoding			NONMMUT059609.2		chr6	148937077	148937018	-
A_55_P2185811	TCTTCAGGAGGATCTACACTCCATCCACAGGTTATAGGAAAACTTTCACAATTCTTTTAA	ENSMUST00000161512	232341	Wnk1	WNK lysine deficient protein kinase 1 [Source:MGI Symbol;Acc:MGI:2442092] [ENSMUST00000161512]	chr6:119912444-119912385	coding					chr6	119912444	119912385	-
CUST_OEV3_056483	TCTACATAAAGGCTCTGGAACAACTGTTCGGAGACCACAAAGAGACCTATAGTGTCACTG	NONMMUT054902.2				mm|chr5:137481332-137481391	noncoding			NONMMUT054902.2		chr5	137481332	137481391	+
A_51_P127469	GACTTCTAACCGACTGGCCTGCTGCTAATGCAGGACAGTCTACTTTTCAGTTAATTCAGA	NM_024284	14651	Hagh	Mus musculus hydroxyacyl glutathione hydrolase (Hagh), transcript variant 1, mRNA [NM_024284]	chr17:25001260-25001319	coding					chr17	25001260	25001319	+
A_51_P227662	TTATTTGGCCTTAGGAAAATTCTTTAAGGGACTGTTATCCTGTGGAGCCTGGGCTTGCTT	NM_001252070	627872	Dnah7a	Mus musculus dynein, axonemal, heavy chain 7A (Dnah7a), mRNA [NM_001252070]	chr1:53618773-53616194	coding					chr1	53618773	53616194	-
ETG10_13482							control
CUST_OEV3_040029	GAGACATCTGGAAGACGTCACATCTACCTAACATGTGGGCCCTCTAATTAAAGGGATTCA	XR_394837		LOC102637848	PREDICTED: Mus musculus uncharacterized LOC102637848 (LOC102637848), ncRNA [XR_394837]	mm|chr12:111180750-111185579	noncoding			NONMMUT087733.1		chr12	111180750	111185579	+
CUST_OEV3_050327	AATAGTGATACTGGACATGCCCAGGGGAAAGAAATGAGAGATTATTCGACCTTGCTTAGC	AK038169			Mus musculus 16 days neonate thymus cDNA, RIKEN full-length enriched library, clone:A130083L15 product:unclassifiable, full insert sequence. [AK038169]	mm|chrX:98483593-98483652	noncoding			NONMMUT073346.2		chrX	98483593	98483652	+
CUST_OEV3_065602	AGCAGTCCATGTAAGCACTAGAAACTGATTGTTGGGTCTCCTAGGGAGAACAAGAAGAAG	AK035467	72940	2900022M12Rik	Mus musculus adult male urinary bladder cDNA, RIKEN full-length enriched library, clone:9530052G04 product:unclassifiable, full insert sequence. [AK035467]	mm|chr16:92684673-92684614	noncoding			NONMMUT027744.2		chr16	92684673	92684614	-
A_55_P2166990	ACTGGATGTACAAAAATTTATGTGCAATAAAGTATGTGCCCACAAAGGGACACTTGGAAA	NM_026494	106564	Ppcs	Mus musculus phosphopantothenoylcysteine synthetase (Ppcs), mRNA [NM_026494]	chr4:119091194-119091138	coding					chr4	119091194	119091138	-
A_51_P450021	CGTTTCAGACCGGACCTTATTGTCATTTGGGTGAGGAAGTGGCCGATTTTGTAACTGATT	NM_025933	67044	Higd2a	Mus musculus HIG1 domain family, member 2A (Higd2a), mRNA [NM_025933]	chr13:54692332-54692391	coding					chr13	54692332	54692391	+
CUST_OEV3_085201	ACATCTACTCACAGAAAAGAAGAATAGAACTGTTATGAGACCGACCACTACCCCACGACG	mmu_circ_0005082					circRNA					chr14	17651203	17721879	-
A_66_P124343	TGAAAATGAAGAAAATCAACAAGGACCGAGCAAAAGACGAGTGAGCCTTTTAGGGGCTCA	NM_010456	15405	Hoxa9	Mus musculus homeobox A9 (Hoxa9), transcript variant 1, mRNA [NM_010456]	chr6:52174286-52174227	coding					chr6	52174286	52174227	-
CUST_OEV3_004451	TTATTATAAATGCCTGGCGGATTAACTGCTACAGTCTTGCAGGCTGACAGAATGACACAT	NONMMUT134614.1				mm|chr9:068435136-068435077	noncoding			NONMMUT134614.1		chr9	68435136	68435077	-
CUST_OEV3_047620	TCTGGTTCTGAACTGCATCTTTAACTACCTGATTCCTTTATCTCCTTCGTTGGCTAGCTT	NONMMUT077861.1				mm|chr1:059519181-059519122	noncoding			NONMMUT077861.1		chr1	59519181	59519122	-
A_52_P1036404	AAATCTGTATGATACTAACAAAAAATCTGGAAGCAGTAGAACCATGTAAGTGTGACGGCC	AK045702			Mus musculus adult male corpora quadrigemina cDNA, RIKEN full-length enriched library, clone:B230306E21 product:unclassifiable, full insert sequence. [AK045702]	chr5:53674533-53674592	coding/noncoding	ENSMUST00000200940.1		NONMMUT052321.2		chr5	53674533	53674592	+
A_55_P2720128	GACTTTGCAAACCAAGCCAGCTGAGTCTTTAATGTGAAACAAATAGAAAAGGAAAAAACA	ENSMUST00000034522	71566	Clmp	CXADR-like membrane protein [Source:MGI Symbol;Acc:MGI:1918816] [ENSMUST00000034522]	chr9:40593202-40593261	coding					chr9	40593202	40593261	+
CUST_OEV3_035913	GATTTCAATAAGCCCGAGGGACAATGCTCACGAAATACTTGCAACCCTCAAAAGTCTGTG	NONMMUT093205.1				mm|chr14:070186862-070186921	noncoding			NONMMUT093205.1		chr14	70186862	70186921	+
A_51_P182311	ATTGCCAAACTCCTCCTGTCTAGCACTTACCAAGAGACTCTTCTTAGCCTGTTATCTATG	NM_020257	93675	Clec2i	Mus musculus C-type lectin domain family 2, member i (Clec2i), transcript variant 2, mRNA [NM_020257]	chr6:128846546-128846605	coding					chr6	128846546	128846605	+
CUST_OEV3_007437	TTTGTCAATCAAATCCTGGGAGATACATAGGAAGAACACACCAAACAAGCAACTGAGGAC	NONMMUT130761.1				mm|chr8:050415879-050415820	noncoding			NONMMUT130761.1		chr8	50415879	50415820	-
CUST_OEV3_077299	CGTACAAGACCTCCCGGACCTCTGAACAAAGAACACTGTGAACATCATCATACGTTCCTC	mmu_circ_0013837					circRNA					chr7	129107714	129121278	-
A_55_P1980446	GCTCGATCCTCACATGGAAAGTACTCTATGTATTTAGGTTTTTGTTGTGGTTTTGTTTTT	NM_001081203	243272	Sbno1	Mus musculus sno, strawberry notch homolog 1 (Drosophila) (Sbno1), mRNA [NM_001081203]	chr5:124818839-124818780	coding/noncoding			NONMMUT054488.2		chr5	124818839	124818780	-
A_55_P2613206	CCAGAATTGAAGCTAGCTTATGCTGTTCGAGGCAATAAATGTAAGTATAAGGGAGGAGGC	ENSMUST00000173183	13680	Ddx19a	DEAD (Asp-Glu-Ala-Asp) box polypeptide 19a [Source:MGI Symbol;Acc:MGI:99526] [ENSMUST00000173183]	chr8:113504492-113504433	coding					chr8	113504492	113504433	-
A_55_P2732433	TTGTTAATGGGTTTTCTCCTTCTCTGACCTTGCGTGGGAAATTCTAAGCCCCCACATGAA	XR_390643	102632940	Gm11482	PREDICTED: Mus musculus predicted gene 11482 (Gm11482), transcript variant X3, ncRNA [XR_390643]	chr4:63300212-63300271	noncoding	ENSMUST00000147067.1		NONMMUT115066.1;NONMMUT047628.2;NONMMUT047626.2		chr4	63300212	63300271	+
A_66_P122651	CAACTCCTGATTCCCGTTGGTGTGGAGACGCACGAAGATGGTCGATCGGCTGCAGGAAAC	AK146140	102632154	Gm26995	Mus musculus CRL-1722 L5178Y-R cDNA, RIKEN full-length enriched library, clone:I730011M02 product:unclassifiable, full insert sequence. [AK146140]	chr5:118386476-118386417	coding/noncoding	ENSMUST00000182216.1		NONMMUT054158.2		chr5	118386476	118386417	-
A_52_P254141	CTAAGTAACAACATCTGCAACTTCACAATGAAACTTTACGTTGTTGAGACCAATGTGGTC	NM_181275	353148	Tas2r139	Mus musculus taste receptor, type 2, member 139 (Tas2r139), mRNA [NM_181275]	chr6:42091442-42091501	coding					chr6	42091442	42091501	+
A_55_P2017714	GGGCGCTGGTTGCAAAGTTCTGGCCCCTCTTGCCCCCAGAAATAAATTGTTTATATAGGC	NM_178637	81601	Kat5	Mus musculus K(lysine) acetyltransferase 5 (Kat5), transcript variant 1, mRNA [NM_178637]	chr19:5603076-5603017	coding/noncoding		NR_037603.1			chr19	5603076	5603017	-
CUST_OEV3_084505	CCTGGTTTTGGGACCTCCGGTTTCCCGACATTAGTGGGGGTCATAGAGTGTAGTTACATC	mmu_circ_0005843					circRNA					chr15	79619466	79619922	+
CUST_OEV3_062898	AGGAAAACATGCCTTAGCTCTTTCTCTATTTCATCAGAACCATCAGCCCACTCAAAATTG	AK047635			Mus musculus adult male corpus striatum cDNA, RIKEN full-length enriched library, clone:C030003N18 product:unclassifiable, full insert sequence. [AK047635]	mm|chr2:6484265-6484206	noncoding			NONMMUT035505.2		chr2	6484265	6484206	-
A_66_P105352	ACCACACTGAGAATGTCTATAATCTTTCTCTGCTTCAGTTTCATTATTAGTAAATAAATT	XR_864828	102632590	Gm26851	PREDICTED: Mus musculus predicted gene, 26851 (Gm26851), misc_RNA [XR_864828]	chrX:130241715-130241774	noncoding	ENSMUST00000181867.1		NONMMUT073878.2		chrX	130241715	130241774	+
CUST_OEV3_092613	TTTAATCGCTGGCTGACTCAGTTGTGGTGAACACCAGAGGAACAAGCTTTTTGGTTTAAG	XR_374010		LOC102634777	PREDICTED: Mus musculus uncharacterized LOC102634777 (LOC102634777), transcript variant X1, ncRNA [XR_374010]	mm|chr2:14457172-14457231	noncoding	ENSMUST00000193364.1;ENSMUST00000192745.5		NONMMUT106651.1;NONMMUT035834.2;NONMMUT035833.2;NONMMUT035832.2		chr2	14457172	14457231	+
CUST_OEV3_015838	TTCTGGGCAAGCTGTCTGAGATGGTTGGTTTTACATATTAACTTGCCACACCTTAGCATC	NONMMUT119768.1				mm|chr5:148366717-148366776	noncoding			NONMMUT119768.1		chr5	148366717	148366776	+
CUST_OEV3_032562	CATGTTTGAGCTGCGCCAGTTTGTTGTCAATGGGACCAGGCTTGCATTAGCCAATCGGCG	NONMMUT097443.1				mm|chr15:081977702-081977559	noncoding			NONMMUT097443.1		chr15	81977702	81977559	-
CUST_OEV3_046823	CTATAGCCCAAGCCTATAAACTGGCTTCTGACTTCCACAAGTATGTCACAGAATACATGT	NONMMUT078823.1				mm|chr1:133766403-133766344	noncoding			NONMMUT078823.1		chr1	133766403	133766344	-
CUST_OEV3_089090	ACCTCTTCTTATGACCGGGTTGAAGAGTGACTGTCGGAAGACCTTCAATTGTAAAGAGAA	mmu_circ_0000745					circRNA					chr17	34873839	34954233	-
CUST_OEV3_092688	TGTGGCAGGTTGGGCTTAATGAGGATTGAAAGCTTTAAAAGAAGTTATGTTGGAATATAT	ENSMUST00000191272.1				mm|chr9:091452298-091452344	noncoding	ENSMUST00000191272.1		NONMMUT133144.1		chr9	91452298	91452344	+
CUST_OEV3_067140	TTGATTGCAGGTGTCTAGCTCCCAGTCCAGTCAGAGAAGCACCACAAATATTTAAAACTA	AK034392			Mus musculus adult male diencephalon cDNA, RIKEN full-length enriched library, clone:9330185M14 product:unclassifiable, full insert sequence. [AK034392]	mm|chr15:48127129-48127070	noncoding			NONMMUT023421.2		chr15	48127129	48127070	-
A_51_P400279	CATTAGCCAATAAATTGCTTCAATATAAAGCCAATCTTGAAGCCAAAAATAAGGACGGTC	NM_029202	75196	Ankrd7	Mus musculus ankyrin repeat domain 7 (Ankrd7), transcript variant 2, mRNA [NM_029202]	chr6:18818365-18819239	coding					chr6	18818365	18819239	+
CUST_OEV3_075384	AATGTCGTAAAAAGTACAGAGAAGAAGGCCTACAGAAGTAGTAAACGAGGTTCTCTCCGT	mmu_circ_0016039					circRNA					chr9	99420905	99438178	-
CUST_OEV3_088589	GAGTAGTCGTATCATCTTGACCCGGTCGTCAACACCCAGACTGGAGTGTGTTACCGGTCG	mmu_circ_0001338					circRNA					chr5	34574802	34585962	-
CUST_OEV3_037412	AGAGTCACAGAGACATGGAACCGCATCGACCATGTGGAAGCTTTTATTCGTTTTATTTTA	NONMMUT091225.1					noncoding			NONMMUT091225.1;NONMMUT091224.1;NONMMUT091223.1		chr13	42102354	42124080	-
CUST_OEV3_040704	TGGACTTATTATGAGGTAGTGCTTATAGGAGGATCCTCATGATGACTGGGGAATGAGAGG	NONMMUT086860.1				mm|chr12:034133981-034134040	noncoding			NONMMUT086860.1		chr12	34133981	34134040	+
(+)E1A_r60_a104							control
CUST_OEV3_005378	TTGCTCATTTGTGTCTGTTGCTAACAACTTAAAGTCTTGATTACTAGACAAGCACCTGCC	NONMMUT133425.1				mm|chr9:102841909-102841968	noncoding			NONMMUT133425.1		chr9	102841909	102841968	+
CUST_OEV3_006711	GTGAAGATGGGAAAGTTGGTGATGTCATTCGGTGCCTTTTGTGTGTGATATGCCTAATAC	NONMMUT131680.1				mm|chr8:116949352-116949293	noncoding			NONMMUT131680.1		chr8	116949352	116949293	-
CUST_OEV3_093120	TACTAAGTCCATATAGCAAATTAATGGAATAGGTTCACCCTTGGGGCCATGAATTCCCCA	AK082570			Mus musculus 0 day neonate cerebellum cDNA, RIKEN full-length enriched library, clone:C230064I08 product:unclassifiable, full insert sequence. [AK082570]	mm|chr18:5518946-5518887	noncoding	ENSMUST00000177190.2		NONMMUT031345.2		chr18	5518946	5518887	-
CUST_OEV3_084379	GACATCGTCACCTACGGAAATACGAAGACCCCCTGAGAAGTGTCATCCGCAACAGGAGAG	mmu_circ_0005997					circRNA					chr15	95205158	95304090	-
A_55_P2020371	GCTGTGACAATGGATGCTGCCCTGAAAGAAAGTTCTGGGATCTTGAAAATAACCGCTTTA	XM_006534610	665174	Gm11543	PREDICTED: Mus musculus predicted gene 11543 (Gm11543), transcript variant X3, mRNA [XM_006534610]	chr11:94690259-94690200	coding					chr11	94690259	94690200	-
A_52_P70381	GAACGGGGTCTTTAGGACTTGAACAGATATGTAAGAGGGATTTATACAGTTTTAGTTTCA	ENSMUST00000145165	26400	Map2k7	mitogen-activated protein kinase kinase 7 [Source:MGI Symbol;Acc:MGI:1346871] [ENSMUST00000145165]	chr8:4251148-4251207	coding/noncoding			NONMMUT064441.2		chr8	4251148	4251207	+
CUST_OEV3_032090	TTGGTTACTTCTCAGTTTCATGTGACTGTCTCCTCAGAAGTCAGGGTGAATCTCTTCCTG	NONMMUT098054.1				mm|chr16:017065162-017065221	noncoding			NONMMUT098054.1		chr16	17065162	17065221	+
CUST_OEV3_059241	AACTCTATGACATTGATGTGGCCAAAGTCAATACCCCGTAAGGCCTGATGGACAGAAGAA	NONMMUT046571.2				mm|chr4:032237064-032237123	noncoding			NONMMUT046571.2		chr4	32237064	32237123	+
CUST_OEV3_063082	CATCATCTTCAAGTTCTTTCGGGAAGTCCCAGGAAGGAGACTCTAAAAACATTGCAGAGG	NONMMUT035040.2				mm|chr19:053115182-053115241	noncoding			NONMMUT035040.2		chr19	53115182	53115241	+
A_51_P133422	TGACTCCCTTTATATGAGCCTATGCCCCTTCTTTCTAGATAGCTTCACTTCTCAGTTTGA	ENSMUST00000136648	17974	Nck2	non-catalytic region of tyrosine kinase adaptor protein 2 [Source:MGI Symbol;Acc:MGI:1306821] [ENSMUST00000136648]	chr1:43518753-43518812	coding					chr1	43518753	43518812	+
CUST_OEV3_045257	GTGAGTTGCTCAACCTCAGTTATCGTGCACAGTTTGCAAGTTGACAGGAATACACATTTG	NONMMUT080880.1				mm|chr10:109096446-109096493	noncoding			NONMMUT080880.1		chr10	109096446	109096493	+
CUST_OEV3_076530	CAATGGATATCATTGAAGACCATTAGTAATGTGTGGAAGGAATTGGGTCGCAGATGCACC	mmu_circ_0014761					circRNA					chr8	28162146	28162419	-
A_55_P2740022	AGGTGACAAAGGTGTTAGAAGACTTTGTGAATGGGGACCTTGGAATCCTAAGAAAGTACG	NM_181593	233011	Itpkc	Mus musculus inositol 1,4,5-trisphosphate 3-kinase C (Itpkc), mRNA [NM_181593]	chr7:27998028-27997393	coding					chr7	27998028	27997393	-
A_55_P2129311	GCAGGCTTGGGTACAAGGCCCTAAGAAAGAGAAAAAGGAAAATAAATTCTCACGTGTCCC	NM_028211	72357	2210016L21Rik	Mus musculus RIKEN cDNA 2210016L21 gene (2210016L21Rik), mRNA [NM_028211]	chr5:115398486-115398545	coding					chr5	115398486	115398545	+
A_52_P778714	TCTATTGAATTGCTATCTTAGGGATAGTGGACCTGATAGTCATGGTAATGAACACAGGAC	AK034116			Mus musculus adult male diencephalon cDNA, RIKEN full-length enriched library, clone:9330157O08 product:unclassifiable, full insert sequence. [AK034116]	chr13:36711968-36712027	coding/noncoding			NONMMUT089520.1		chr13	36711968	36712027	+	KnowTID_00001768
CUST_OEV3_030942	GAAACCAGAACAATCTTACTGAATCAAGGTGGAAGGCGATGGCACTGTTTTGGAACTGTC	NONMMUT099475.1					noncoding			NONMMUT099475.1		chr16	17463394	17482907	-
CUST_OEV3_023743	AAAGGAGAAAGGAAACCAAAGGCCTTTGGGAAATATACTCTCATTTAAGACCATGCTGCA	NONMMUT109030.1				mm|chr2:046898373-046898314	noncoding			NONMMUT109031.1;NONMMUT109030.1		chr2	46898373	46898314	-
A_66_P117506	CAGCTTGTTAATCAGAACCCCAAAACAAGCCGAAGTGTGGGCTCTGCATACCCCTCCCTG	NM_001290785	77371	Sec24a	Mus musculus Sec24 related gene family, member A (S. cerevisiae) (Sec24a), transcript variant 2, mRNA [NM_001290785]	chr11:51547421-51547362	coding					chr11	51547421	51547362	-
CUST_OEV3_023880	GTGACAGTTCAAGAACTCACAAGAAGGCTTCAGGTTTTGACCTTCCTAAAACTCCCTCTC	NONMMUT108833.1				mm|chr2:024376058-024375999	noncoding			NONMMUT108833.1		chr2	24376058	24375999	-
CUST_OEV3_028248	ATTTCCTCTGGGCTAGACAAGGCTCCAACCACTGTGATAGCACCTATTATGTTGTTTTAA	NONMMUT103055.1				mm|chr18:025971741-025971800	noncoding			NONMMUT103055.1		chr18	25971741	25971800	+
CUST_OEV3_021745	CTCACCCAGGTAATGACTGTATGGGCCCCATAAGGACATGGTTAAGTCAAACTGAGATAA	NONMMUT111751.1				mm|chr3:098914967-098915026	noncoding			NONMMUT111751.1		chr3	98914967	98915026	+
CUST_OEV3_064975	TAAATAGAGATGTAAATCTACCCCAGGGTGGGGCAGATGTGAAAGTCACGGTTCCAGAAA	AK158947			Mus musculus visual cortex cDNA, RIKEN full-length enriched library, clone:K530016D13 product:unclassifiable, full insert sequence. [AK158947]	mm|chr17:46003829-46003888	noncoding			NONMMUT029799.2		chr17	46003829	46003888	+	KnowTID_00003494
A_55_P2088525	TTGGAGGAAAAAGCACCCGTTGAGAACAAACAGACCTCAATAAACAAGAATAATCATGTG	NM_175260	77579	Myh10	Mus musculus myosin, heavy polypeptide 10, non-muscle (Myh10), mRNA [NM_175260]	chr11:68630067-68630126	coding					chr11	68630067	68630126	+
CUST_OEV3_048958	GCTCTTGGCTTGTGTGAGAGAGAGAGTTGCCTCCTCTATACTTTGTCCTGTTTTAATGAT	NONMMUT076082.1				mm|chr1:107948768-107948827	noncoding			NONMMUT076082.1		chr1	107948768	107948827	+
CUST_OEV3_045209	TGCCTTCTCTTGGTACTCCAGTTAAAACACAAGTAAGTAAAGATCTTCTGCCTCAGCGTC	NONMMUT080947.1				mm|chr10:111727484-111727529	noncoding			NONMMUT080947.1		chr10	111727484	111727529	+
CUST_OEV3_001997	CTTATGTAATTGTTCTGGAAACCCCCACGCAGCGGAATAGACCTACAATACCAGGTATGA	XR_380736		LOC102638142	PREDICTED: Mus musculus uncharacterized LOC102638142 (LOC102638142), transcript variant X3, ncRNA [XR_380736]	mm|chr10:98701473-98701532	noncoding			NONMMUT007088.2;NONMMUT007087.2;NONMMUT007085.2		chr10	98701473	98701532	+	NovelTID_00001024;NovelTID_00000569;NovelTID_00000568
CUST_OEV3_092341	TATATTGTTCCCAGTTTAGGGGAATCCTACTGTGTACCGACACTTACTCACTCTCAGGAC	ENSMUST00000200956.1				mm|chr5:031863324-031863265	noncoding	ENSMUST00000200956.1		NONMMUT118172.1;NONMMUT051778.2		chr5	31863324	31863265	-	KnowTID_00005547
CUST_OEV3_042330	TAACTGTGGGGACTTGATTTGTCCACGGTTCAGATATGGACCTGAGGACGTTCCCCTGAA	NONMMUT084684.1				mm|chr11:117916341-117916400	noncoding			NONMMUT084684.1		chr11	117916341	117916400	+
CUST_OEV3_047952	TTGCTGATGGCAGTAGGCAATATCAACTATTTCTTATCCTCCATAACTGTGCACTCCCTG	NONMMUT077426.1				mm|chr1:017957910-017957851	noncoding			NONMMUT077426.1		chr1	17957910	17957851	-
A_55_P1967350	GAATGAGTAGAGCTCATTGACAATGCACTACATGAATGAAACTTCAGCATTGTTCTAATT	NM_172881	243085	Ugt2b35	Mus musculus UDP glucuronosyltransferase 2 family, polypeptide B35 (Ugt2b35), mRNA [NM_172881]	chr5:87440554-87440613	coding					chr5	87440554	87440613	+
A_51_P483089	CTTCTGTCCTTCCAACACAGAGACTGTTAGAGATGAAGTTTGGACGGTACTAAAGTCACC	NM_010411	15183	Hdac3	Mus musculus histone deacetylase 3 (Hdac3), mRNA [NM_010411]	chr18:38096647-38096625	coding					chr18	38096647	38096625	-
CUST_OEV3_044826	ACAAATTCACATCTGTAAAAATGACCACCGCCTATCCTGACAGTGATTCTCAGGATTCCC	NONMMUT081455.1				mm|chr10:008989875-008989816	noncoding			NONMMUT081455.1		chr10	8989875	8989816	-
CUST_OEV3_038759	GCTTCAGACTCACTACTTTTGCAGTATGTGGTATAGGTATGGGGTGAGGTTTATGTGAGC	NONMMUT089400.1				mm|chr13:024831375-024831434	noncoding			NONMMUT089400.1		chr13	24831375	24831434	+
CUST_OEV3_051141	GAGATACCCCCTTGGTTTTTCCCAGTGTGTGCAGTCCTTCATTCTCATTTGATAAGAGGA	NONMMUT071022.2				mm|chr9:109436345-109436286	noncoding			NONMMUT135371.1;NONMMUT071022.2		chr9	109436345	109436286	-
CUST_OEV3_075804	TCGCTGACGCCGAGGACACGTCTGGCCAGGTTCTTCTTGACTACTTTGAGGTCCTTCTGT	mmu_circ_0015592					circRNA					chr9	42813626	42816194	-
A_55_P2615681	AAGAAGGATTCAGTAAGTTTTCGGCTCTCTGTTCAAGTTTTAAGGAAATAGCTTTTCTGA	ENSMUST00000195911	235626	Setd2	SET domain containing 2 [Source:MGI Symbol;Acc:MGI:1918177] [ENSMUST00000195911]	chr9:110470327-110470386	coding					chr9	110470327	110470386	+
CUST_OEV3_012673	CTTTGGCTGACCTCCTTTTAGGTACATCTGCCAGAGTTCTCTGGGCTTTTGAAAGATTAA	NONMMUT123951.1				mm|chr6:081678497-081678438	noncoding			NONMMUT123951.1		chr6	81678497	81678438	-
CUST_OEV3_083305	TTGGTCGAGAGCTCTAAATTTGTATCGAACTCAAGAATTGGAACTCCAAAACACGACCCT	mmu_circ_0007193					circRNA					chr18	25503364	25578576	+
CUST_OEV3_090525	GGTGTTTGTTTACAAGTGCTGATGAGGAACCAGAAAAAGGTAGCTGTAACTGACAAAAGG	AK013807	73056	2900080J11Rik	Mus musculus adult male hippocampus cDNA, RIKEN full-length enriched library, clone:2900080J11 product:unclassifiable, full insert sequence. [AK013807]	mm|chr3:24386004-24386063	noncoding			NONMMUT042269.2		chr3	24386004	24386063	+	KnowTID_00004672
CUST_OEV3_064700	TAAATAAGTCTAGGGTCTGTAATGGGGGAAGTGCAAAGTGAGACTTAAGCAAGCTGATGG	AK033228	76890	Memo1	Mus musculus 15 days embryo male testis cDNA, RIKEN full-length enriched library, clone:8030469G02 product:similar to NITRIC OXIDE SYNTHASE [Rattus norvegicus], full insert sequence. [AK033228]	mm|chr17:74654093-74654034	noncoding			NONMMUT102493.1;NONMMUT030629.2		chr17	74654093	74654034	-
CUST_OEV3_000323	TGCTGTCATGACCCTGAACTCCTTATCATTAGCAACAATCGCTTTAACCACTGAGCCTTT	NovelTID_00006174					noncoding			NONMMUT066026.2;NONMMUT066025.2;NONMMUT066024.2;NONMMUT066023.2						NovelTID_00006177;NovelTID_00006176;NovelTID_00006175;NovelTID_00006174
CUST_OEV3_005093	GCTCTGTGTCGAATGCTGCTATTGAAAGCAGTACCTAGAAGATTCCAACAACTACCACAA	NONMMUT133807.1				mm|chr9:008691235-008691176	noncoding			NONMMUT133807.1		chr9	8691235	8691176	-
A_65_P20685	CAATGGGAAATGATGGGTATCGGAAGCAGTGAACACTGTTGTAGAATGTAGAGCCAACCT	BQ878631			AGENCOURT_8616000 NIH_MGC_129 Mus musculus cDNA clone IMAGE:6306503 5', mRNA sequence [BQ878631]	chr18:077212194-077212253	coding					chr18	77212194	77212253	+
A_66_P127056	TCACAGGAACAGTGCTCGTGGAGGAAGTCCTGTGTGACTCATTCTGTTTGTGTGCTTGGC	XR_373982	102632465	LOC102632465	PREDICTED: Mus musculus uncharacterized LOC102632465 (LOC102632465), transcript variant X8, ncRNA [XR_373982]	chr2:6399548-6399607	noncoding	ENSMUST00000147685.1		NONMMUT106591.1;NONMMUT035501.2		chr2	6399548	6399607	+
CUST_OEV3_034667	TCAGGCCTGTTTCTTATCCAAAGCAGTAACAACAAAAGTGTAATTCTTCAGAGCTTATAT	NONMMUT094781.1				mm|chr14:096487319-096487260	noncoding			NONMMUT094781.1		chr14	96487319	96487260	-
CUST_OEV3_089072	CGAGAGTGTCAACCAAGACAGAAACAGAAGACGGCTCCTCAGAAGACTCAAGAACGAGAG	mmu_circ_0000806					circRNA					chr17	66159877	66165390	+
CUST_OEV3_070148	TATTTCTACCAACAATTTCTAAATTGACTGGTAAACTCAGCACACGGTGCTGCTGCACAC	NONMMUT014667.2				mm|chr12:075417988-075417941	noncoding			NONMMUT014667.2		chr12	75417988	75417941	-
A_66_P140712	ATGAGGTCTGTCTGGCCTTCCAGGCAGTAAACCTCATGAGGACAGGACCAGTATCTGCTT	NR_046063	100038556	Gm10445	Mus musculus predicted gene 10445 (Gm10445), long non-coding RNA [NR_046063]	chr6:84373744-84373685	noncoding	ENSMUST00000203521.1	NR_046063.1	NONMMUT057670.2		chr6	84373744	84373685	-	KnowTID_00006353
A_55_P2719669	GTACCTTCTGGCTTTAAAAGTACAAGACTCATACTTGTAAGTGGCAACAAAACAAAACAA	ENSMUST00000132617	327655	Ppip5k1	diphosphoinositol pentakisphosphate kinase 1 [Source:MGI Symbol;Acc:MGI:2443281] [ENSMUST00000132617]	chr2:121154246-121154187	coding					chr2	121154246	121154187	-
CUST_OEV3_034746	CAAAGGATTAGAATTTGGCCCAAATGCATCCTTAAATTGGATTGCCTTGTGAGACTGCTT	NONMMUT094682.1				mm|chr14:077264929-077264870	noncoding			NONMMUT094682.1		chr14	77264929	77264870	-
CUST_OEV3_026209	TCTAAGGTATTTCCTTCAGGGGTCCTAGTGCGATTGGGGTAAGAGAGAAGCAGATATGAT	NONMMUT105662.1				mm|chr19:054588889-054588948	noncoding			NONMMUT105662.1		chr19	54588889	54588948	+
CUST_OEV3_079818	GGTAGTAAGTCCTCTGGACAACCACTAATCCTTTTACAAGGTACCGGAACTCGTCGTTTA	mmu_circ_0011027					circRNA					chr4	107927805	107939177	-
A_55_P2115192	TTGCTGGGACAGAGATGACATTTGTCACTCTAGTCCGGAATCTCTATAAACTGTTACCTG	NM_025679	66641	Sike1	Mus musculus suppressor of IKBKE 1 (Sike1), mRNA [NM_025679]	chr3:102805933-102805992	coding					chr3	102805933	102805992	+
CUST_OEV3_049465	AAGCAAAACTTGTATTTTCATATACTGTATAAGAGTTTAGATGATGCATCTTCTGGGAGA	NONMMUT075421.1				mm|chr1:050716215-050716274	noncoding			NONMMUT075421.1		chr1	50716215	50716274	+
A_52_P244895	GTTACATTAAGACATGTGAGAAAATCTTCTGTCTTGTCAGATTGTTGCTCCATAGGGTCT	NM_177229	20185	Ncor1	Mus musculus nuclear receptor co-repressor 1 (Ncor1), transcript variant 3, mRNA [NM_177229]	chr11:62215285-62215226	coding					chr11	62215285	62215226	-
CUST_OEV3_022856	CACAGCCAGCTGGAGACCCTGGTGTGACTCAATAAGTAAATAAATGTTTAAAACAGGGTA	NONMMUT110179.1				mm|chr2:167990830-167990771	noncoding			NONMMUT110179.1		chr2	167990830	167990771	-
CUST_OEV3_036662	TAATACAGATGGTCAGAGAGAGAAGGGCCCCAATAGGTGAGAATGTCTTTATGGAAGAGG	NONMMUT092232.1				mm|chr13:105627790-105627731	noncoding		NR_135272.1	NONMMUT092232.1		chr13	105627790	105627731	-
A_51_P116088	AAGAAGAGGAAAATTATAGAAAATGGAGAAACTGAGAAGCCTGTGAGTTGATGCCGGTTC	NM_024233	104444	Rexo2	Mus musculus REX2, RNA exonuclease 2 homolog (S. cerevisiae) (Rexo2), mRNA [NM_024233]	chr9:48276972-48276913	coding					chr9	48276972	48276913	-
CUST_OEV3_080811	CGTGTTCCCAACCCTCGACGTACCTTCAGATAGGGGTGTCGTTTTCGTCGAGGACTATAA	mmu_circ_0009964					circRNA					chr2	41041389	41139746	-
A_52_P323975	TCCTCCTGAATGCTAAGATGGCTGTTACCAACTGAGTCATAGCTTTGAGTAGGACAGAAT	ENSMUST00000144404	66590	Farsa	phenylalanyl-tRNA synthetase, alpha subunit [Source:MGI Symbol;Acc:MGI:1913840] [ENSMUST00000144404]	chr8:87390408-87390467	coding					chr8	87390408	87390467	+
CUST_OEV3_026283	TGCTGAGAATTCCAGCTAACCTGCCTTGGGGTTCTTGTGTGTGTGTGTATAATATATACA	NONMMUT105562.1				mm|chr19:044430328-044430387	noncoding			NONMMUT105562.1		chr19	44430328	44430387	+
CUST_OEV3_058215	CTCTTTACAAGTGATCACCTACCATGTATGTGGGTAAAGGTTGACTACACAACCACCGTT	NONMMUT049561.2					noncoding	ENSMUST00000156401.1		NONMMUT115618.1;NONMMUT049562.2;NONMMUT049561.2;NONMMUT049560.2;NONMMUT049558.2		chr4	127206720	127210251	+
CUST_OEV3_021394	CAAAATGTCATAGACTAAGGGTCTGAATTCCCCTCCTGTCATCGCATGGGTTATAGTCCA	NONMMUT112229.1				mm|chr3:133959464-133959523	noncoding			NONMMUT112229.1		chr3	133959464	133959523	+
A_55_P2015182	TTGACCTTTCCGAATCTGCTTTCGGGAGCAGGCAAGTACAAATGACCGTTGGCTAAAATA	ENSMUST00000137157	319804	Glt1d1	glycosyltransferase 1 domain containing 1 [Source:MGI Symbol;Acc:MGI:2442755] [ENSMUST00000137157]	chr5:128172201-128172260	coding					chr5	128172201	128172260	+
CUST_OEV3_028358	AATTAATAGAGAATCCCGACGAGAACTGTTACATCCCCTAAGTTTCCACCACAGACCGTC	NONMMUT102916.1				mm|chr18:014137598-014137657	noncoding			NONMMUT102916.1		chr18	14137598	14137657	+
CUST_OEV3_022309	TATTTACAGAAAGTAGACACTGGAAATGCTATTGAGGGGAGGAATCGAAGCCTCCTGTCC	NONMMUT110973.1				mm|chr3:040799620-040799679	noncoding			NONMMUT110973.1		chr3	40799620	40799679	+
CUST_OEV3_065368	TCTTCGTTGGTATGATGGTGCTTAAGGCTTTTACTACACATCAGAAAGTTTGTTTCACAG	AK044799			Mus musculus 9.5 days embryo parthenogenote cDNA, RIKEN full-length enriched library, clone:B130002B09 product:hypothetical protein, full insert sequence. [AK044799]	mm|chr17:15536657-15536716	noncoding			NONMMUT028369.2;NONMMUT028368.2		chr17	15536657	15536716	+
CUST_OEV3_011590	AATATAATTTTCTGGTGCCCAACCTTTGTTCCTTTTCTGGTTTGCTGGCTGTGTCCCTAC	NONMMUT125420.1				mm|chr7:079134402-079134727	noncoding			NONMMUT125420.1		chr7	79134402	79134727	+
CUST_OEV3_024397	TGTGAAATACAGATGGAGCCAGGTCGGTGAAGACATTTCCAAGGATGGTTTTCTTAACTC	XR_375059		LOC102638401	PREDICTED: Mus musculus uncharacterized LOC102638401 (LOC102638401), ncRNA [XR_375059]	mm|chr2:146665789-146665848	noncoding			NONMMUT108080.1		chr2	146665789	146665848	+
A_51_P478610	ATTTATGAGGGGCCCAGAAGACACTGCTGAGGCCTGAAGCTGGCTCCACTCTAGTGCCAA	NM_133346	72323	Asb6	Mus musculus ankyrin repeat and SOCS box-containing 6 (Asb6), mRNA [NM_133346]	chr2:30678752-30678693	coding					chr2	30678752	30678693	-
A_51_P301215	AAGGGAGTAAGAAGTCAGTCAAAAGTGAAGCTTTGGAGTTCGTTCCAATAGACAGCCCGA	NM_023197	66356	Knop1	Mus musculus lysine rich nucleolar protein 1 (Knop1), transcript variant 1, mRNA [NM_023197]	chr7:125996122-125996063	coding					chr7	125996122	125996063	-
CUST_OEV3_060340	CTGCACACTGTGAACTTGAAAGACGTGGTCATATTGAGAAGAATTAAAGTGTGCGAACCT	XR_375693		LOC102635402	PREDICTED: Mus musculus uncharacterized LOC102635402 (LOC102635402), ncRNA [XR_375693]	mm|chr3:57781970-57782633	noncoding			NONMMUT043201.2;NONMMUT043200.2;NONMMUT043199.2;NONMMUT043194.2		chr3	57781970	57782633	+	NovelTID_00004255;NovelTID_00004254
CUST_OEV3_085191	GAAAGACTGGTGGGAGGGGAGGAAGATTCGTTTACCAAAAGTAGTCCTCTTCCCTAACTG	mmu_circ_0005092					circRNA					chr14	19624321	19624662	+
CUST_OEV3_046156	AACTCTGTACTCTGTCAATGCAATTCAGGAGTTGCATGGTTCCTAGGTTCAAACGACAAC	NONMMUT079701.1				mm|chr10:009068740-009068799	noncoding			NONMMUT081473.1;NONMMUT079701.1		chr10	9068740	9068799	+
(+)E1A_r60_a20							control
A_55_P2917745	CTTGCACCCCACAACCATAGTGAGATCTCTGACTGTGTGCCTGGTTGTTTCATCAGCATC	NM_009298	20935	Surf6	Mus musculus surfeit gene 6 (Surf6), mRNA [NM_009298]	chr2:26747634-26747575	coding					chr2	26747634	26747575	-
A_51_P386539	CTACAGTATTACCTGCTTGTCTTTGTTATGTTGCATTCAAAAACCGTGTTCATTCTGGCT	NM_026301	67664	Rnf125	Mus musculus ring finger protein 125 (Rnf125), mRNA [NM_026301]	chr18:21141783-21141842	coding					chr18	21141783	21141842	+
CUST_OEV3_046034	AGGGCCAATCGCAGCCCAACATAATTTTATCTAATGTCTCCCTTCAAACTAGAGAAGCTA	NONMMUT079869.1				mm|chr10:018670144-018670203	noncoding			NONMMUT079872.1;NONMMUT079871.1;NONMMUT079870.1;NONMMUT079869.1;NONMMUT004880.2;NONMMUT004877.2;NONMMUT004869.2;NONMMUT004873.2		chr10	18670144	18670203	+	NovelTID_00000468;NovelTID_00000467;NovelTID_00000464;NovelTID_00000463
CUST_OEV3_027999	AATTTTCCCTTTCAGATAAGCATGGCCTGTCAGCGTTGTATAAAATGGTTCTACGCCAAC	NONMMUT103362.1				mm|chr18:036500437-036500496	noncoding			NONMMUT103362.1;NONMMUT103361.1;NONMMUT031993.2		chr18	36500437	36500496	+	NovelTID_00003304
CUST_OEV3_064009	TTAACCTTCATGAGTGTGTCTCTCGGACCCTGTTTGGACAGTTGGACATAGGATTTCACA	NONMMUT032451.2				mm|chr18:057256873-057256932	noncoding			NONMMUT032451.2		chr18	57256873	57256932	+	NovelTID_00003339
CUST_OEV3_059251	ATGGTCTCTGTCTCATGAGAGAAATCACAAGCCATCTCGATCTTCTCTAGGTCTCATAGC	NONMMUT046551.2				mm|chr4:031308013-031308072	noncoding			NONMMUT046551.2		chr4	31308013	31308072	+
A_51_P386132	AATCTTTTACCAAGATGGACCATCTGAGAACTTAGTAGAGAAGTCATATGGTAGAGAGAC	AK004870	74149	Zfp946	Mus musculus adult male liver cDNA, RIKEN full-length enriched library, clone:1300003B13 product:similar to MSZF13 (FRAGMENT) [Mus musculus], full insert sequence. [AK004870]	chr17:22592819-22592878	coding					chr17	22592819	22592878	+
CUST_OEV3_073594	TTTATCAGTTCTGCCTTTTCTAGGATGCTCCGAGGAGTGCAAGAGGTTATCAGAGTGTTC	AK037680			Mus musculus 16 days neonate thymus cDNA, RIKEN full-length enriched library, clone:A130036M02 product:unclassifiable, full insert sequence. [AK037680]	mm|chr1:191604289-191604348	noncoding			NONMMUT004296.2		chr1	191604289	191604348	+
A_66_P105429	TGTTTCCAAGGATGAACACTCCTGGTCTGTCAGCTTGAGAATTGGGCCTATTTAAGGACA	NM_001302956	227638	Qsox2	Mus musculus quiescin Q6 sulfhydryl oxidase 2 (Qsox2), transcript variant 1, mRNA [NM_001302956]	chr2:26065165-26065106	coding					chr2	26065165	26065106	-
CUST_OEV3_001880	TTAGAAAATGTTAACAAGCAGGAAACCTGGATGAAGACGTGGGCGACTTCCTTTCAGTTC	NovelTID_00001154				mm|chr11:057906862-057906906	noncoding			NONMMUT009916.2;NONMMUT009914.2		chr11	57906862	57906906	+	NovelTID_00001154;NovelTID_00001152
CUST_OEV3_016520	CACCCATACCTTAAGCAACACCATGAGACCCTCCAAAGGGGAATTACAGCTTATTTTCGA	XR_402646		LOC102636587	PREDICTED: Mus musculus uncharacterized LOC102636587 (LOC102636587), transcript variant X4, ncRNA [XR_402646]	mm|chr5:97574695-97574754	noncoding			NONMMUT118787.1;NONMMUT118785.1;NONMMUT053195.2		chr5	97574695	97574754	+
A_55_P2170309	TACGGAGTCTACCGGGGCCTCAGTCCCCTTGACAACCATGAACTAGATGGTTTGGACCAG	NM_008905	19024	Ppfibp2	Mus musculus PTPRF interacting protein, binding protein 2 (liprin beta 2) (Ppfibp2), transcript variant 1, mRNA [NM_008905]	chr7:114887808-114887867	coding					chr7	114887808	114887867	+
CUST_OEV3_022065	AGGACACCATGTGATAAAATATTGTTCACATCAGAAGCCTGAATATACTGCTGACCCCTG	NONMMUT111303.1				mm|chr3:064823098-064823157	noncoding			NONMMUT111303.1		chr3	64823098	64823157	+
A_51_P244586	AGCGGGTGTGTAAATATGTGTGAACAAGCACTTCTGATCAAAAGGAGGCGACTGCTTAGT	NM_028326	72701	Zfp618	Mus musculus zinc finger protein 618 (Zfp618), mRNA [NM_028326]	chr4:62794772-62794831	coding					chr4	62794772	62794831	+
CUST_OEV3_006026	TACCTCCTGACTCTCCAGATTTGCCTCTCACAGGGAATATGTTATCTTCAGAGTGGGATT	BC082591			Mus musculus cDNA clone IMAGE:30633015. [BC082591]	mm|chr9:56461867-56461926	noncoding	ENSMUST00000181927.1		NONMMUT132588.1;NONMMUT069257.2		chr9	56461867	56461926	+	KnowTID_00007489
CUST_OEV3_007796	AACTTGATGTTCCTTGTTCTGTGACAGTGAATTCCAGTCGCTACCTGCTATGCAGTTCTG	AK142895			Mus musculus 15 days embryo head cDNA, RIKEN full-length enriched library, clone:D930040P09 product:unclassifiable, full insert sequence. [AK142895]	mm|chr8:33615861-33615802	noncoding			NONMMUT130345.1;NONMMUT065136.2		chr8	33615861	33615802	-	KnowTID_00007209
CUST_OEV3_076133	GGAGAGTTTCCGTCCCCACGATGGTAGATCGGGACAGCACCATTGGTGAAAGACGTGTTC	mmu_circ_0015217					circRNA					chr9	106602825	106608198	-
A_51_P476960	CAGGGCTCAATTGCGCTTTATTTCTGACTTTTCAATATCATATGAAGGATTTAACATCAC	NM_001081391	239420	Csmd3	Mus musculus CUB and Sushi multiple domains 3 (Csmd3), mRNA [NM_001081391]	chr15:47781534-47781475	coding					chr15	47781534	47781475	-
CUST_OEV3_087349	GTCCAGGAAGTACTAGCTCAGATTACGGAGAACAAGTAACTGTCTGTCCACGGACGAAGA	mmu_circ_0002707					circRNA					chr11	105958304	105985220	+
CUST_OEV3_014160	ACGTCCAACATTAATGTCCAATTCTTTCTTTCCAGACTTTAAACCTCTGATTTTCCCCTG	NONMMUT122006.1				mm|chr6:032566138-032566197	noncoding			NONMMUT122006.1		chr6	32566138	32566197	+
A_55_P2091974	TGCTTCCACACTGGAGCCGGCTACCTCTCCTGTGCCTACCACTCAATAAACAGAGGCTGT	NM_207220	107173	Gpr137	Mus musculus G protein-coupled receptor 137 (Gpr137), transcript variant 1, mRNA [NM_207220]	chr19:7012627-7012568	coding					chr19	7012627	7012568	-
CUST_OEV3_007325	TCTGCTGGGTCATCCATACACTGGTTATCTCGAAAAGCCAGAAAAGGATTCCTGATAAAA	NONMMUT130889.1				mm|chr8:051153726-051153667	noncoding			NONMMUT130889.1		chr8	51153726	51153667	-
A_52_P260840	TTTAATCCAAGCTAAGCATTTCAGAGTTACAGAATTCCTCACTAAATTCATTCGTAAGCC	AK046270	69256	Zfp397	Mus musculus adult male corpora quadrigemina cDNA, RIKEN full-length enriched library, clone:B230363H04 product:unclassifiable, full insert sequence. [AK046270]	chr18:24113969-24114028	coding/noncoding			NONMMUT031697.2		chr18	24113969	24114028	+
CUST_OEV3_043998	GAAATAAAGACTGAATTTTTCTCTCTGGTGTCTCTCTAAGTCAAGTCAACTTAGGAGAGC	NONMMUT082539.1				mm|chr10:100192986-100192927	noncoding			NONMMUT082539.1		chr10	100192986	100192927	-
CUST_OEV3_053337	AGAGCAGCTGCTTTTGGAATGCCTTTGCAATTATACTCACAATTGAGAATCCATGAAGAA	AK144345			Mus musculus 0 day neonate cortex cDNA, RIKEN full-length enriched library, clone:G630028K12 product:unclassifiable, full insert sequence. [AK144345]	mm|chr8:17142509-17142450	noncoding			NONMMUT064752.2		chr8	17142509	17142450	-
CUST_OEV3_053194	ATTCTCTCCTCTCAGACATTCCCAGTGACACCTACAGAGCATTGTGAAAACTCTGAAATC	AK133003			Mus musculus adult male testis cDNA, RIKEN full-length enriched library, clone:4930550D20 product:unclassifiable, full insert sequence. [AK133003]	mm|chr8:35096382-35096323	noncoding			NONMMUT065173.2		chr8	35096382	35096323	-	KnowTID_00007212
CUST_OEV3_037468	ACATTTGCTCGGAGCTCAAGGCTAGAAATATGCCAACCTGACCTGGAAAAACAAATAATC	NONMMUT091151.1				mm|chr13:037605976-037605917	noncoding			NONMMUT091151.1;NONMMUT089584.1		chr13	37605976	37605917	-
CUST_OEV3_084078	CAGAAATAAAGATAATGACGGAAAGTAATGACACTGGAGACCACAGGGTTCTCGCACGAG	mmu_circ_0006326					circRNA					chr16	50262528	50280652	-
CUST_OEV3_063579	TGGAATTCTACAGGCAGAGCTGGTAACAAAAGGAAGAGTGCCATATCCAGGAGTGGTAAA	NM_001205133	22612	Yes1	Mus musculus Yamaguchi sarcoma viral (v-yes) oncogene homolog 1 (Yes1), transcript variant 3, mRNA [NM_001205133]	mm|chr19:007770644-007770585	coding/noncoding			NONMMUT033763.2		chr19	7770644	7770585	-
CUST_OEV3_066037	CAGGTTATCCCAAAGACTTTGAATTTCCCCAGGAATCTAATTCTGGAAGAAGGCATAGGT	AK013492	72934	2900006G07Rik	Mus musculus adult male hippocampus cDNA, RIKEN full-length enriched library, clone:2900006G07 product:unclassifiable, full insert sequence. [AK013492]	mm|chr16:41222507-41222566	noncoding			NONMMUT026634.2		chr16	41222507	41222566	+
CUST_OEV3_025643	GACTTGAGCCACAGAATCAGTGATTTATGACATGTAAGCATTCTTGCCAGACGCAGGAAC	NONMMUT106424.1				mm|chr19:059334062-059334003	noncoding	ENSMUST00000188535.1		NONMMUT106424.1		chr19	59334062	59334003	-
CUST_OEV3_012183	GAGATGTGGGCACATGTCTGGTGATAGAGACTGGTCATAAAGTCCTACATACCACTCTAA	NONMMUT124587.1				mm|chr6:144744782-144744723	noncoding			NONMMUT124587.1;NONMMUT124586.1		chr6	144744782	144744723	-
CUST_OEV3_075850	GTTGTTCTGAGCCACGACTTTGTCGAAAGACGTCAGATTCTGTACGTCCCCTATGTTTAC	mmu_circ_0015542					circRNA					chr9	34841657	34841828	-
CUST_OEV3_053935	TCATAGAACACAACTACTTACTATTTCACTAACATGCTTCATGGCTTGGAGAGGGGAGGG	AK137920			Mus musculus 16 days neonate thymus cDNA, RIKEN full-length enriched library, clone:A130039E19 product:unclassifiable, full insert sequence. [AK137920]	mm|chr7:104872994-104872935	noncoding			NONMMUT062842.2		chr7	104872994	104872935	-
CUST_OEV3_001718	CACGGTGACCACTTCCTGAATACACAAGAAAGTCCGTGAACTTGAGACTTTGTATGTGAG	NovelTID_00001626				mm|chr12:093258224-093258049	noncoding			NONMMUT015242.2		chr12	93258224	93258049	-	NovelTID_00001626
A_66_P104365	AAGCCTCCAAGTATGAGAAAGAGCTAAAGCTGCTTCGACATGAGAACCGGAAGAACACGC	NM_026782	68597	Ccdc167	Mus musculus coiled-coil domain containing 167 (Ccdc167), transcript variant 2, mRNA [NM_026782]	chr17:29842230-29841370	coding					chr17	29842230	29841370	-
CUST_OEV3_068394	TGAAACAGATGAAACAGTGAAGAAGAGAAGAGTTCGTGCTATGGCGTACCCATGGACACT	NR_033571	75602	1810062O18Rik	Mus musculus RIKEN cDNA 1810062O18 gene (1810062O18Rik), long non-coding RNA [NR_033571]	mm|chr14:21381302-21384045	noncoding	ENSMUST00000142099.7;ENSMUST00000128848.7;ENSMUST00000141265.7	NR_033571.1	NONMMUT019862.2;NONMMUT019861.2;NONMMUT019859.2		chr14	21381302	21384045	+
CUST_OEV3_076375	TCAGTGAACAAACAGGGGACCCAGTCGACGACAAGTCTCCGTTTCGGATCCGGCATCTGT	mmu_circ_0014932					circRNA					chr8	72809132	72809961	+
CUST_OEV3_015991	AAGTGTGCATACAGGCAGGTCATGTATGTTCATATGTATTGGAATGTGACCTGCTGCCTC	NONMMUT119552.1					noncoding			NONMMUT119552.1		chr5	135880786	135892837	+
CUST_OEV3_082914	AACGTACCATAGTGAAGTTAAACACGCTAGAGTCTGTAACAATAGGGCCCTCGATTGACG	mmu_circ_0007621					circRNA					chr19	19052070	19062606	-
CUST_OEV3_042844	TTCACAGGAGCACAGGTGAGAAGAAGACAGAGTGAAGCAAGAGGCTATGTTTGAAGGAGT	NONMMUT084018.1				mm|chr11:080305194-080305253	noncoding			NONMMUT084018.1		chr11	80305194	80305253	+
CUST_OEV3_001641	AAGTGTTGAAACTTGCCCTTAAGACTTGGCACCTACTTGTGTCAATCAAGTCAGGAGGAG	NovelTID_00001899				mm|chr13:053160017-053159958	noncoding			NONMMUT017563.2		chr13	53160017	53159958	-	NovelTID_00001899
CUST_OEV3_022946	TTTATCTCAGCGAGGAAGAGCGATTAGGAGAAATAAATGTGTGTGTGATTGAGGACAGGA	AK032464			Mus musculus adult male olfactory brain cDNA, RIKEN full-length enriched library, clone:6430553M21 product:unclassifiable, full insert sequence. [AK032464]	mm|chr2:158393769-158393710	noncoding			NONMMUT110050.1		chr2	158393769	158393710	-	KnowTID_00004585
CUST_OEV3_077690	TAGGTCCTTTCGCCAAAACTGGACATTAGTTTTTTGTTGAGAAGTGGTCAGACCTATCGG	mmu_circ_0013412					circRNA					chr6	47481739	47490854	-
A_55_P2127683	AGAATTTCCGCTCCTACTTGCTAGATCTGCGAAATACTAGCACTCCTTTCAAGGGTGTTG	NM_027500	99650	4933434E20Rik	Mus musculus RIKEN cDNA 4933434E20 gene (4933434E20Rik), transcript variant 2, mRNA [NM_027500]	chr3:89862455-89862514	coding					chr3	89862455	89862514	+
CUST_OEV3_035644	AAGTAGGATTGATTTACCCTTCCTACAACCTCTGGTTATCCCTTCTCAGTATATTTTGGA	NONMMUT093546.1				mm|chr14:104652178-104652237	noncoding			NONMMUT093546.1		chr14	104652178	104652237	+
CUST_OEV3_014304	CTGAGTTTCCAAAATACCAAGTAAAATCATAAGAGAGTAGAGGATGGTTTCTCAGACCAT	NONMMUT121811.1				mm|chr6:012611197-012611256	noncoding			NONMMUT121811.1		chr6	12611197	12611256	+
CUST_OEV3_091036	ATTTTTTAGTTGTCTTCACACAACAATGAAAAGGTCCTTATGGAACAGGCTGCCTGAACT	AK079750			Mus musculus 0 day neonate thymus cDNA, RIKEN full-length enriched library, clone:A430056H03 product:unclassifiable, full insert sequence. [AK079750]	mm|chr14:44558531-44558472	noncoding			NONMMUT020515.2		chr14	44558531	44558472	-	KnowTID_00002458
CUST_OEV3_022162	GTATTTTATGATATGCAAATTTGGCTTCAAGGTTACTCATAGTTATTGTGCAGATATGCA	NONMMUT111172.1				mm|chr3:057800080-057800139	noncoding			NONMMUT111172.1		chr3	57800080	57800139	+
A_55_P2018865	TGCCCGAGGTGCCCGAGGTGCAAATGCAATCCAAAATAAGCCTGCAATTGGCACCAAAGA	NM_001005418	13223	Defa-rs4	Mus musculus defensin, alpha,, related sequence 4 (Defa-rs4), mRNA [NM_001005418]		coding
A_52_P224358	GTAATCTTCCCTAGAATACATGAGCTGGGCGTGATGTAAGTTTGTAAATCCAAACATCTA	NM_080562	140629	Ubox5	Mus musculus U box domain containing 5 (Ubox5), transcript variant 2, mRNA [NM_080562]	chr2:130415882-130415823	coding					chr2	130415882	130415823	-
A_55_P2502721	GACCCTGACGGCTACTGGATTGAGATTCTGAATCCTAACAAAATAGCAACGATTATTTAG	NM_001113560	109801	Glo1	Mus musculus glyoxalase 1 (Glo1), transcript variant 2, mRNA [NM_001113560]	chr17:30731142-30731083	coding					chr17	30731142	30731083	-
A_55_P2132217	TAAGGACGGCTCAGAGCACATTGGGGTTCTGTAGGAGAAATATACAACACTAAGGTATCC	NR_045892	100038653	Gm10538	Mus musculus predicted gene 10538 (Gm10538), long non-coding RNA [NR_045892]	chr1:134629342-134629401	noncoding	ENSMUST00000189499.1	NR_045892.1	NONMMUT002621.2		chr1	134629342	134629401	+
CUST_OEV3_017827	CAGGACTGAAGGCTGTGCAGATAGCGTTGTGATTGTGGAGAGGATTTTTAAAATTATGCT	NONMMUT117082.1				mm|chr4:104647866-104647752	noncoding			NONMMUT117082.1		chr4	104647866	104647752	-
CUST_OEV3_007849	ATGAACCATACAAATGGAAATAGAGTATGCTGAGCAAGAGTGTATGTGTGGGGGTCAGGG	NONMMUT130283.1				mm|chr8:033429818-033429759	noncoding			NONMMUT130283.1		chr8	33429818	33429759	-
A_55_P2922329	TAACTGAAGGCAACTCTCTTCCAAAGTCAATGAATGAAAGAAATTACTCTCACGTGACAG	NM_146317	258314	Olfr725	Mus musculus olfactory receptor 725 (Olfr725), mRNA [NM_146317]	chr14:50655105-50655046	coding					chr14	50655105	50655046	-
A_55_P2027541	TAGATTAACTACCAAATAGGAAGCAGCCATGGAGGTTATTGCCTGCGTCCCAGAATCAAG	NM_001195284	319636	Fsd1l	Mus musculus fibronectin type III and SPRY domain containing 1-like (Fsd1l), transcript variant 1, mRNA [NM_001195284]	chr4:53714157-53714216	coding					chr4	53714157	53714216	+
CUST_OEV3_090965	CCAGCACTTGGGAGGTCTGTGTAACATTGAGAGTTCCAAGCTGGCTTTGACTATATAAAA	AK133430	100503661	1700010B13Rik	Mus musculus adult male testis cDNA, RIKEN full-length enriched library, clone:4933428H08 product:unclassifiable, full insert sequence. [AK133430]	mm|chr15:73477565-73477624	noncoding	ENSMUST00000188278.1		NONMMUT023896.2		chr15	73477565	73477624	+	KnowTID_00002786
A_55_P2037156	GACAAAATTACTTTTGTTGCATGTCATGGGTTAATGTTCCTGTATTTGCAGTGGTGTAAA	NM_001290556	18744	Pja1	Mus musculus praja ring finger 1, E3 ubiquitin protein ligase (Pja1), transcript variant 4, mRNA [NM_001290556]	chrX:96661544-96661485	coding					chrX	96661544	96661485	-
CUST_OEV3_004705	CTTAGAGATATTATCTTCGGATCCAGGAAAACTTGCAGGACTTGTGAACGACAGCGGAAG	NONMMUT134288.1					noncoding			NONMMUT134288.1;NONMMUT134275.1		chr9	47068779	47258036	-
CUST_OEV3_083765	GACATTGTCGGAGACAATCTTCCATCGTGCGAGGAGAGCCACCGGTAGAAGTGACAGAAG	mmu_circ_0006669					circRNA					chr17	29836502	29841373	+
CUST_OEV3_035048	TCACCCTCTTGACATGATGAAATGAATCCAACAGGAAACTATATTGAACTGTATGAAGCA	NONMMUT094278.1				mm|chr14:041312930-041312788	noncoding			NONMMUT094278.1		chr14	41312930	41312788	-
A_55_P2182911	ACTGGTCCTTGCCTACAGCACCACTGCACACAGTCTCTACCAAGAGCTGCAGAGAAGGGT	XM_006522809	102638083	LOC102638083	PREDICTED: Mus musculus uncharacterized LOC102638083 (LOC102638083), transcript variant X1, mRNA [XM_006522809]	chr16:18220317-18220376	coding					chr16	18220317	18220376	+
CUST_OEV3_059642	TAGAGTCTCATCTGACCTCTGCTACCTAATCTTTTTGAGGCCAGCTTTTTTGAGACCTTG	AK084259	320331	D230015J17Rik	Mus musculus 12 days embryo eyeball cDNA, RIKEN full-length enriched library, clone:D230015J17 product:unclassifiable, full insert sequence. [AK084259]	mm|chr3:138204801-138204860	noncoding			NONMMUT045496.2;NONMMUT045495.2		chr3	138204801	138204860	+
CUST_OEV3_046136	GCTGAAATGGCCTTTGAAATTCCAAGATTAAACTCCCAGAATGTACTGTTAGGGTGCCAT	NONMMUT079733.1				mm|chr10:009767705-009767764	noncoding			NONMMUT079733.1		chr10	9767705	9767764	+
CUST_OEV3_016361	CATTTGACTGGTACTGTCTGACATCAAAGAATGGTTGTAGCAGAGTCCTAATTGGTGGGA	NONMMUT119009.1				mm|chr5:106358241-106358300	noncoding			NONMMUT119009.1		chr5	106358241	106358300	+
A_66_P136139	ATTTACATAAAAGAACATGCCATGTTAATATCAGCTGGTTTTAATCTCTCCAACTCCCTG	ENSMUST00000122338			olfactory receptor 1027, pseudogene 1 [Source:MGI Symbol;Acc:MGI:3030861] [ENSMUST00000122338]	chr2:85772833-85772892	coding					chr2	85772833	85772892	+
A_55_P2043996	TTAAAGTTACGACAGCAGCTGCTGCTGCAGCCACCTCCCAGGATCCTGAGCAACACCTGA	NM_001164089	26894	Cops7a	Mus musculus COP9 (constitutive photomorphogenic) homolog, subunit 7a (Arabidopsis thaliana) (Cops7a), transcript variant 2, mRNA [NM_001164089]	chr6:124909946-124909887	coding					chr6	124909946	124909887	-
CUST_OEV3_092451	ATGTCATTAGAATGAACAGCACACAGAAAGGAACAGTGTGAGCTAACCTGCACATCCATG	DV654504			DS117A_G09 Eppig [DV654504]	mm|chr3:155703450-155703391	noncoding	ENSMUST00000198230.1		NONMMUT114485.1		chr3	155703450	155703391	-
CUST_OEV3_014809	AACTGACAAAGGGACATCCTGAAACTAAGAAACTCATGTACAACAGAGGGATCAGTTGAT	NONMMUT121144.1				mm|chr5:114120710-114120651	noncoding			NONMMUT121144.1		chr5	114120710	114120651	-
CUST_OEV3_049514	CATTTCTAGAGAGTGAACACAAGACCTCATGCGTCCTAGGCAAACTGAGTCTTATCCCTA	NONMMUT075352.1				mm|chr1:042774489-042774548	noncoding			NONMMUT075355.1;NONMMUT075354.1;NONMMUT075352.1		chr1	42774489	42774548	+
CUST_OEV3_012303	GCGATGACCAGAGGAATGAGGATCCCCCACCTTCATAACTACTTCTAATATTGCAGAAAG	NONMMUT124433.1					noncoding			NONMMUT124434.1;NONMMUT124433.1;NONMMUT124432.1;NONMMUT123002.1;NONMMUT058878.2;NONMMUT058877.2		chr6	125379434	125381499	-	KnowTID_00006433;KnowTID_00006432
A_55_P2508343	ATGATAACAGAAGCAGCCTAGGCAGCCCTTCCTACTATCCTGGATGCCATCAATAAAGTT	NR_110491	665797	Gm7788	Mus musculus predicted gene 7788 (Gm7788), non-coding RNA [NR_110491]	chr18:23376248-23376307	noncoding		NR_110491.1	NONMMUT102991.1		chr18	23376248	23376307	+
CUST_OEV3_006370	CAGACGCGAAAAGGTAGAGAAAGTTATGGAGTTCTTATGCCAATACATTTTACAGTGTAA	NONMMUT132150.1				mm|chr9:022735946-022736005	noncoding			NONMMUT132150.1		chr9	22735946	22736005	+
CUST_OEV3_050855	AGAGAGGAGAAAAACCTATGGTGGCTTTGATGGCCATGATGCAACTATGTATGTGAGATT	XM_006527713	100503053	Gm14517	PREDICTED: Mus musculus predicted gene 14517 (Gm14517), transcript variant X2, mRNA [XM_006527713]	mm|chrX:15104041-15101822	coding/noncoding			NONMMUT071911.2		chrX	15104041	15101822	-
CUST_OEV3_052705	GTCCCCATCTGCTTGTGATGACGTCAATACATCTCCTATATCAGACTAGTAGATCACACC	NONMMUT066487.2				mm|chr8:088732144-088732085	noncoding			NONMMUT066487.2		chr8	88732144	88732085	-	NovelTID_00006189
A_55_P2733967	CTGAAGAAGTCAAGGTTTATGTCTCTTGACAAATTCAGAACATTTTCACATGACCAACAT	AK133446	102639841	Gm26588	Mus musculus adult male testis cDNA, RIKEN full-length enriched library, clone:4933433O05 product:unclassifiable, full insert sequence. [AK133446]	chr6:88669321-88669262	coding/noncoding	ENSMUST00000181064.1		NONMMUT124059.1;NONMMUT057887.2;NONMMUT057886.2		chr6	88669321	88669262	-
CUST_OEV3_084143	CACGTCAAAGGTTTACGGTGAAGACTATCCTTCATGCCTAGGCAAAGCAATTTAGTCCTA	mmu_circ_0006251					circRNA					chr16	37186736	37188806	-
CUST_OEV3_012891	AGCCTCTGAAAGTGGTATTTAAGCAGATTCTCAAAAAAGAATGATGGGGCAACCATGCAA	NONMMUT123680.1				mm|chr6:042615048-042614989	noncoding			NONMMUT123680.1		chr6	42615048	42614989	-
CUST_OEV3_025584	TCAGTGGCCTCATTCTTAGAAACAGGGTGTATTGGATGACCCATCATTGAAAACTGAAGT	NONMMUT106493.1				mm|chr19:059968405-059968346	noncoding			NONMMUT106493.1;NONMMUT106492.1		chr19	59968405	59968346	-
CUST_OEV3_016112	CAGGAGATGTTGGCAAATGGACATTCCATTGCATGATGAGCTCAAACCTTAATAAATGCT	NONMMUT119363.1				mm|chr5:123456754-123456813	noncoding			NONMMUT119363.1;NONMMUT119362.1		chr5	123456754	123456813	+
CUST_OEV3_059571	GTTTTCTGCTCATTCATCTTACAATTGATTTTGAATCTCTTGCTTGGCGTTGCTCCCCGC	AK132443	74245	Ctbs	Mus musculus 10 days neonate skin cDNA, RIKEN full-length enriched library, clone:4732401J22 product:unclassifiable, full insert sequence. [AK132443]	mm|chr3:146113067-146113008	noncoding			NONMMUT045676.2		chr3	146113067	146113008	-
CUST_OEV3_026747	AGAAGTAAAATCTAAACTGCTTAGCAGTTAAAATTCTAAAACTTCCAGACACTGCGCTCT	NONMMUT104939.1					noncoding			NONMMUT104939.1		chr18	77379229	77389507	-
CUST_OEV3_053144	TGTCTTCCTGGGTTTTAGAGTATTCATCTTCAAATATTGGACCACCATTCATGACCAGCC	AK157929			Mus musculus adult inner ear cDNA, RIKEN full-length enriched library, clone:F930009J24 product:unclassifiable, full insert sequence. [AK157929]	mm|chr8:37886312-37886253	noncoding			NONMMUT065300.2		chr8	37886312	37886253	-
A_51_P502906	ACTATGATGCCAAGCCAAAAGGGCCAGGACGACAGATACTGTGAATGTATGATGAAGGAA	ENSMUST00000162314			angiogenin, ribonuclease A family, pseudogene 1 [Source:MGI Symbol;Acc:MGI:104986] [ENSMUST00000162314]	chr14:44634972-44634913	coding					chr14	44634972	44634913	-
CUST_OEV3_064413	CATGTGTGGCCTGCTTAGTGCGGTCTGTTAACTGTGTACATTTCCATATTCCTTTTCCAT	AK053011	225164	Mib1	Mus musculus 15 days embryo head cDNA, RIKEN full-length enriched library, clone:D930015D10 product:unclassifiable, full insert sequence. [AK053011]	mm|chr18:10779864-10779923	noncoding			NONMMUT031462.2		chr18	10779864	10779923	+
A_55_P2715164	GTAGCTGAATACAGAAAATTGGAGAAGATCATGTGAGGCACGTGGACATCTTCAATAAGG	ENSMUST00000135372	80886	Senp3	SUMO/sentrin specific peptidase 3 [Source:MGI Symbol;Acc:MGI:2158736] [ENSMUST00000135372]	chr11:69490164-69488090	coding					chr11	69490164	69488090	-
CUST_OEV3_037546	AAGGAAAGACAGTGGTAAAGATTGGTGACCCCAGTTTACACAATTCCTGGATCACTAGGG	NONMMUT091049.1				mm|chr13:030603796-030603737	noncoding			NONMMUT091049.1		chr13	30603796	30603737	-
CUST_OEV3_029275	TTGAATGACTGTACTTGCTGGTATTTCTTCCCTACTTCCTGTCAGTTTCGTCATTTCCGG	TC1643813			Q8JZM0_MOUSE (Q8JZM0) Transcription factor B1, mitochondrial, partial (56%) [TC1643813]		noncoding			NONMMUT101654.1
CUST_OEV3_053962	CTTGCAACACTAACTTTAAACCTTCCGGTGTTCTATTTACCTTGATGATTAAAAGTTGGT	AK156657			Mus musculus activated spleen cDNA, RIKEN full-length enriched library, clone:F830035I24 product:unclassifiable, full insert sequence. [AK156657]	mm|chr7:100753656-100753597	noncoding			NONMMUT062757.2		chr7	100753656	100753597	-	KnowTID_00006866
A_55_P1966086	AGGGCACAGAGAAGACTATGCTGCTGGACAAAGTCATAGAAATAGAAGTCTAGGTGGGAA	NAP005045-002				chr7:058196082-058196023	coding					chr7	58196082	58196023	-
A_55_P2124401	ATGAAGCCCCTCCAAGTACACCATGGAGAAGCCATCTTTACCACAGACTACAGCAAGTAA	XM_006543167	101056084	Gm29776	PREDICTED: Mus musculus predicted gene, 29776 (Gm29776), transcript variant X1, mRNA [XM_006543167]	chr14:55312587-55311805	coding					chr14	55312587	55311805	-
A_55_P2065046	TAAGTTCAGAAGAAAGTGAAAACGTGACTGGAGACACCAAAGAGTCTTCAGGCAGCATGG	ENSMUST00000190159			predicted gene 7114 [Source:MGI Symbol;Acc:MGI:3643085] [ENSMUST00000190159]	chr1:33159459-33159518	coding					chr1	33159459	33159518	+
CUST_OEV3_031152	TTTATCGATGTTTTCACGTCTTTTATTACTTCCTTCCTGAGACTCCAAGCGTGGGAGCTG	NONMMUT099196.1				mm|chr16:090544635-090544694	noncoding			NONMMUT099196.1		chr16	90544635	90544694	+
A_51_P385961	TATAGCTCTTGGGCTGGGAGAAGAGGCGGGTCTGGGTCTTTGTTTCTGAGCTTTGTTCTA	NM_172257	214597	Sidt2	Mus musculus SID1 transmembrane family, member 2 (Sidt2), transcript variant 2, mRNA [NM_172257]	chr9:45746087-45746028	coding					chr9	45746087	45746028	-
A_55_P2733732	CTTAATGCACAACAACACAGTTTTAACGGAACCCTCTCCAAAATTTTAGATGATGTTCAT	AK132074	407804	BC051077	Mus musculus 12 days embryo head cDNA, RIKEN full-length enriched library, clone:3010060E01 product:unclassifiable, full insert sequence. [AK132074]	chr5:117762937-117762878	coding/noncoding	ENSMUST00000181440.2		NONMMUT121214.1;NONMMUT054139.2		chr5	117762937	117762878	-	KnowTID_00005967
A_65_P19372	ATAGACCTGACCATGTAGAAAGTCTGTAACTCTTCCCTTTACCTTTGACTAGACCCCATT	ENSMUST00000123050	24086	Tlk2	tousled-like kinase 2 (Arabidopsis) [Source:MGI Symbol;Acc:MGI:1346023] [ENSMUST00000123050]	chr11:105101807-105101866	coding					chr11	105101807	105101866	+
A_52_P172126	CACATCAGCTTCAAACTACGGTTTTAATAATCTAGCCACTTAAGTGTCTTGATTGTTCCT	ENSMUST00000060700	330998	Ankrd34c	ankyrin repeat domain 34C [Source:MGI Symbol;Acc:MGI:2685617] [ENSMUST00000060700]	chr9:89620540-89620481	coding					chr9	89620540	89620481	-
CUST_OEV3_000180	ATCAGAGTCATTGTAGGGGGATAACATGTACAACAAAGGCATCATCGGGTGCAACATTTA	NovelTID_00006630				mm|chrX:054268859-054268918	noncoding			NONMMUT072535.2		chrX	54268859	54268918	+	NovelTID_00006630
A_52_P457700	TGTGTACAAGCCCACCAGCCCATGTGAGTCACATCATGTGTACAAGCCCACCAGCCCATG	NAP103733-1				chr8:008744510-008744451	coding					chr8	8744510	8744451	-
A_55_P2508148	CACTCTAATCTCCCTAGCAGGCAAGCACTTCTTATGACTATCCCATGTAGATTCTTTTTT	NR_027452	100272221	Gm17801	Mus musculus predicted gene, 17801 (Gm17801), long non-coding RNA [NR_027452]	chr17:25412219-25412278	noncoding		NR_027452.1	NONMMUT028725.2		chr17	25412219	25412278	+
A_55_P2745240	ATGAATCACAGAGCTATGAGACAAAGAGCCATGAGTCAGAAGGTGACCTCTTGGTTCAAG	XM_006504763	77053	Sun1	PREDICTED: Mus musculus Sad1 and UNC84 domain containing 1 (Sun1), transcript variant X8, mRNA [XM_006504763]	chr5:139705857-139709442	coding					chr5	139705857	139709442	+
CUST_OEV3_090249	TGTGTCTCTTGCCAAGTCAGTGTATTCCCTTTACAGTCTCTTGTTTGCACTGTAGCTCTC	AK020986	77347	B230204H03Rik	Mus musculus adult male corpora quadrigemina cDNA, RIKEN full-length enriched library, clone:B230204H03 product:unclassifiable, full insert sequence. [AK020986]	mm|chr5:105828238-105828179	noncoding			NONMMUT053475.2		chr5	105828238	105828179	-	KnowTID_00005919
CUST_OEV3_075171	ACGTAACCTGACTTGCCGAGGTGTCGTTTCTATTTCAGTTCTATGAATTAAACCGACAAC	mmu_circ_0016267					circRNA					chrX	35784094	35795317	-
CUST_OEV3_028017	GAGTTCCCAGTGGAGCCAGGCGGATGGAACATTTGTTCTCCTTGTTGCTCCTTGCCTTGA	NONMMUT103336.1				mm|chr18:036105596-036105655	noncoding			NONMMUT103336.1		chr18	36105596	36105655	+
A_55_P1955847	AATAGGAACGAACATATTAGCATAGACAGAAATTTTTGCGTCAGATACTTTTGACTCGAG	TC1728395				chr6:101031140-101031199	coding					chr6	101031140	101031199	+
A_52_P259214	CCTGCTTTTGATTCTATTGTTGTGAGGGAAACATACAGTTGTGGTTATCTTTACATTTTG	NM_001243769	12540	Cdc42	Mus musculus cell division cycle 42 (Cdc42), transcript variant 2, mRNA [NM_001243769]	chr4:136877766-136877707	coding					chr4	136877766	136877707	-
CUST_OEV3_059246	CCAAAGTATTAATAGAAAGGTCAGAGGACGGATGTCAGAGGAAGGTTGCCTTGGAAAGAG	AK134795			Mus musculus adult male medulla oblongata cDNA, RIKEN full-length enriched library, clone:6330565G20 product:unclassifiable, full insert sequence. [AK134795]	mm|chr4:31932346-31932287	noncoding			NONMMUT046561.2		chr4	31932346	31932287	-	KnowTID_00005385
CUST_OEV3_002852	TTTCTGTGTATTACAGTGTGGTTGCCATTGGGCATGATTTTGATTGGTTGGTTTTGTTCT	NONMMUT136746.1				mm|chrX:013087764-013087705	noncoding			NONMMUT136746.1		chrX	13087764	13087705	-
A_55_P1990210	TTCCCATGTCAACATGACCTGCACTTCTTTTCCCATCAATAAATGTGTTGTGATATTTTT	NM_029023	74617	Scpep1	Mus musculus serine carboxypeptidase 1 (Scpep1), mRNA [NM_029023]	chr11:88785395-88785336	coding					chr11	88785395	88785336	-
CUST_OEV3_088016	TCCTACGAATCCGTGTCGATTTTCTAGAAAAACATACGCTAGGTCAGCTTGTGAGACAGT	mmu_circ_0001968					circRNA					chr10	114004182	114029262	-
Human-GAPDH_5							control
CUST_OEV3_030367	TTCTGTGTACAGATGGTTGCTCTGTGAATAGACAGTTCCTCCACACGTGTTCTCATTCAG	AK048377			Mus musculus 16 days embryo head cDNA, RIKEN full-length enriched library, clone:C130054A11 product:unclassifiable, full insert sequence. [AK048377]	mm|chr16:75198361-75198302	noncoding			NONMMUT100188.1;NONMMUT100187.1;NONMMUT027275.2		chr16	75198361	75198302	-	KnowTID_00003352
CUST_OEV3_048297	CTCTATGCAGAGTCAAGGGCAATGGAGCAAATGCCTACATCTGACTTCATGTGATCTTAT	NONMMUT076964.1				mm|chr1:185753044-185753103	noncoding	ENSMUST00000193891.1		NONMMUT076964.1		chr1	185753044	185753103	+
CUST_OEV3_009043	GAAACCAAACAACCGAAAACTCTTGTAATTGGGGCTGAGTCTGTAGTGTCGGGTACAATC	NONMMUT128802.1				mm|chr8:071761362-071761421	noncoding			NONMMUT128804.1;NONMMUT128803.1;NONMMUT128802.1		chr8	71761362	71761421	+
A_66_P107956	TTCATAGCAGACCATACTTTTGTTTACTTTGTAGTATATTATATGAGGGTAGGGAACCAA	ENSMUST00000187475	76867	Rhbdd1	rhomboid domain containing 1 [Source:MGI Symbol;Acc:MGI:1924117] [ENSMUST00000187475]	chr1:82316192-82316251	coding					chr1	82316192	82316251	+
CUST_OEV3_018712	ACTAGCTCCATTTCCATTTTCCTGGGGGTAAAGGAAGAGTGTATACCTTCTGTCAGGTAG	NONMMUT115900.1				mm|chr4:141688867-141688926	noncoding			NONMMUT115900.1		chr4	141688867	141688926	+
CUST_OEV3_085407	TTTAGTCGGAGGTTCCGAAGAAACCGTGAGTGTGTAAAGAGTTTAGACGTCGGACGTGTC	mmu_circ_0004859					circRNA					chr13	90130677	90132211	-
CUST_OEV3_050054	ACTCAGATTAGCAATCATCAGCTTCACCTCATCTTTTTGCCTTGGAGGCAAATAGAGACT	AK143083			Mus musculus 0 day neonate eyeball cDNA, RIKEN full-length enriched library, clone:E130013G16 product:unclassifiable, full insert sequence. [AK143083]	mm|chrX:140013205-140013264	noncoding			NONMMUT074152.2		chrX	140013205	140013264	+
A_55_P2143251	CTTCACATGGCTTCTGCATGTACAGTATTTGGGCAAAAAACAAAAAATAAAGTCCATTTG	ENSMUST00000071093	242662	Rims3	regulating synaptic membrane exocytosis 3 [Source:MGI Symbol;Acc:MGI:2443331] [ENSMUST00000071093]	chr4:120569114-120569173	coding					chr4	120569114	120569173	+
A_55_P2159585	GGGCTGAGCTCCATTAATTAATGGCTTTTTAAGGAGAGAATTTGAGAAAATAGACACATT	NM_178079	212933	Pm20d1	Mus musculus peptidase M20 domain containing 1 (Pm20d1), mRNA [NM_178079]	chr1:133714389-133714448	coding					chr1	133714389	133714448	+
CUST_OEV3_074707	TCATCATCTCAATCTATCACCATACTAAGCAATCCACTGTCCAAAAAAGCAAACGAGATT	NONMMUT000780.2				mm|chr1:043938313-043938254	noncoding			NONMMUT000780.2		chr1	43938313	43938254	-	NovelTID_00000241
CUST_OEV3_008155	GGCATAGTTTTAAATTTGACACTTAAATCTTTCCGTAACTCAAAGATGCAGGCGATGAGT	NONMMUT129913.1					noncoding			NONMMUT129915.1;NONMMUT129914.1;NONMMUT129913.1;NONMMUT129912.1		chr8	9147901	9153414	-
CUST_OEV3_079495	GAGAAGTGTTTCCTGTGGTCGTAGGGGTCGACGACCTTGTCTTTGAACTACCTCTGCTAA	mmu_circ_0011411					circRNA					chr4	147854973	147857831	+
CUST_OEV3_063770	GCTCCCTCACACCTAACAGGACTTCATGAAAAGAGAAATTGAATAAGCAAGATGGAATCC	XR_386353		LOC102636705	PREDICTED: Mus musculus uncharacterized LOC102636705 (LOC102636705), ncRNA [XR_386353]	mm|chr18:75977267-75976892	noncoding			NONMMUT104915.1;NONMMUT033099.2		chr18	75977267	75976892	-	NovelTID_00003541
CUST_OEV3_033599	GCTAGTTCCACGCTAGAAATTCCCACCCATCTCCTTTTCCTAAGGAATTGTTTTCCTTGG	NONMMUT096108.1				mm|chr15:077165360-077165419	noncoding			NONMMUT096108.1		chr15	77165360	77165419	+
A_52_P244908	GGGGGGAATAAAAGCTCCAAGCTAGTACTAATTATTCTTAATGTGCGACTCTTAATGCTG	XM_006526085	52662	Ldlrad4	PREDICTED: Mus musculus low density lipoprotein receptor class A domain containing 4 (Ldlrad4), transcript variant X1, mRNA [XM_006526085]	chr18:68419456-68419515	coding/noncoding			NONMMUT032844.2		chr18	68419456	68419515	+
CUST_OEV3_075189	TCGTACCTTTTATTAACCTCCGTCGTCTTACAACTTTTTATGGAGACCCAGTCACCGTCT	mmu_circ_0016249					circRNA					chrX	19763185	19779897	-
CUST_OEV3_081104	CATAGACGAGTCCTTGTGTGTGTCTGTGTGGGTGTCCGTGTGTGTATCCGTGTATGTGTA	mmu_circ_0009623					circRNA					chr2	169525125	169525633	-
CUST_OEV3_058439	GTTTAAGAGGAGGGTCCTACAGAAAGTCCTTAGATCATGAGTGGTAAGGCCTTAAAAGGA	AK035373			Mus musculus adult male urinary bladder cDNA, RIKEN full-length enriched library, clone:9530026K04 product:unclassifiable, full insert sequence. [AK035373]	mm|chr4:111427883-111427942	noncoding			NONMMUT048718.2		chr4	111427883	111427942	+
CUST_OEV3_008884	GATACAACAAGACGCCTGTGGTTCGGCAGAGGAAAAGAAAGGCAGGTGGAGATTTTTAAA	NONMMUT129033.1				mm|chr8:087775741-087775800	noncoding			NONMMUT129033.1		chr8	87775741	87775800	+
A_55_P2166833	AACACCACTTCTTCCACATCATATCAAAGAGATCAACAGCAATCTGAAGATTCAGACTAA	XM_011251667	383435	Ms4a14	PREDICTED: Mus musculus membrane-spanning 4-domains, subfamily A, member 14 (Ms4a14), transcript variant X2, mRNA [XM_011251667]	chr19:11376043-11375984	coding					chr19	11376043	11375984	-
CUST_OEV3_003450	CTGAACTCATTTCTTTGTTGTTGGCTTTATGTGGTACCTATGGGACTGCAGCTTCAAAAT	NONMMUT135934.1				mm|chrX:053651341-053651400	noncoding			NONMMUT135934.1		chrX	53651341	53651400	+
CUST_OEV3_087182	ACAATAGTACGGTTTAGGTGACAGAGTGTTAGACTAACCCTGTGAATTAATCATAGACGT	mmu_circ_0002905					circRNA					chr11	23346431	23349293	+
CUST_OEV3_025200	TTAAATTCGTCTTTCCATTTATTTGTGTGTGTGCAAGAGCACACACATGTGTGCACTCAA	NONMMUT107002.1				mm|chr2:050357144-050357203	noncoding			NONMMUT107002.1		chr2	50357144	50357203	+
CUST_OEV3_010202	TCACCAGGCCAAATGAAGCACCTAAAAATAACTGCTCTAGGGTACCAATACAGAGAAGTT	NONMMUT127264.1				mm|chr7:077427299-077427240	noncoding			NONMMUT127264.1;NONMMUT127263.1;NONMMUT127262.1		chr7	77427299	77427240	-
CUST_OEV3_005841	ACAGAAGAAATGTACTAGCATGAATGTTCACACTACACGTCTGTGGGAATCTATTTTCTT	NONMMUT132836.1				mm|chr9:073332788-073332847	noncoding			NONMMUT132836.1		chr9	73332788	73332847	+
A_66_P132491	GGCACTCATTTCTTCTTACCAATTGTGGAGCTGGCCATTTTATTTTTCAACATCCTTGTT	NR_046064	100038728	Gm10373	Mus musculus predicted gene 10373 (Gm10373), long non-coding RNA [NR_046064]	chr15:43262565-43262506	noncoding	ENSMUST00000100683.2	NR_046064.1	NONMMUT097037.1		chr15	43262565	43262506	-
A_55_P2153904	CATATGCAGAGAATGTGCTTAAGAGTCCACTATGAGAGGAAACATTTCATTCTCAAAAAA	XM_006544749	102642045	LOC102642045	PREDICTED: Mus musculus histone H3.3-like (LOC102642045), mRNA [XM_006544749]	chr13:070146103-070146044	coding					chr13	70146103	70146044	-
A_55_P1974855	CCCACCACACTTCTGGGTAACAGAAAGGTGTTTGTAGTTAATTTGAAGCTTTTAATTATA	NM_172754	234362	Zfp868	Mus musculus zinc finger protein 868 (Zfp868), transcript variant 1, mRNA [NM_172754]	chr8:72134695-72134636	coding					chr8	72134695	72134636	-
ERCC-00012_90							control
CUST_OEV3_053560	TTAAAAGATACTGTTTCTTCCTGGTCTCTGCCTGCTCCTTTGTATCTTGTCTCTCTGCAC	AK017175	75982	5033415L01Rik	Mus musculus 11 days pregnant adult female ovary and uterus cDNA, RIKEN full-length enriched library, clone:5033415L01 product:unclassifiable, full insert sequence. [AK017175]	mm|chr7:141167911-141167852	noncoding			NONMMUT063995.2		chr7	141167911	141167852	-
CUST_OEV3_083251	CGCATCAAAGTGAGGCCCCTTTAATGATAGATTCAATTTAATAAAAGTCAATTTCCGTCC	mmu_circ_0007253					circRNA					chr18	34428709	34432201	+
A_66_P134312	GGTAAAAAGTATTTTACACATCCTTGAGAAAGTTGAAGGCTCTTTAATAAGGAACATGGC	AK028633			Mus musculus 10 days neonate skin cDNA, RIKEN full-length enriched library, clone:4732420M05 product:unclassifiable, full insert sequence. [AK028633]	chr7:120086935-120086994	coding/noncoding			NONMMUT063273.2		chr7	120086935	120086994	+	KnowTID_00006628
A_55_P2137927	TATGTTTGTGCCGGTACATTCATTCTGAAGACTACAGCAAGGTCCCCAAGTACTGAGGTT	NM_001271432	12521	Cd82	Mus musculus CD82 antigen (Cd82), transcript variant 3, mRNA [NM_001271432]	chr2:93260077-93260018	coding					chr2	93260077	93260018	-
A_66_P111551	AGCAAATTCAGGAAAAAGTGGCGACCTTTCGACTCATGTTGCTGGAAAAGGATGTGAACC	NM_175229	75956	Srrm2	Mus musculus serine/arginine repetitive matrix 2 (Srrm2), mRNA [NM_175229]	chr17:23945044-23945103	coding					chr17	23945044	23945103	+
CUST_OEV3_060181	AGAGGACCGTTTGACCTATTCTCTAGATGGTTCTGTGGCTTGAAGTACATATCTGGCCAT	NONMMUT043646.2				mm|chr3:083963906-083963965	noncoding			NONMMUT043647.2;NONMMUT043646.2;NONMMUT043645.2		chr3	83963906	83963965	+
CUST_OEV3_083025	GTTCTTTTTGACAGTTCTGTAGACCACTCGTCCTACTGAACACCTTCGGTGTCCTTACAA	mmu_circ_0007496					circRNA					chr18	73822311	73837693	-
CUST_OEV3_049367	ATGCCGAGTGTCAGGGGTATTTTCACTATCAGTGTTCTAGTTTGTCTGTCAAGAGCAGAG	NONMMUT075551.1				mm|chr1:060453729-060453788	noncoding			NONMMUT075551.1		chr1	60453729	60453788	+
CUST_OEV3_047180	AGTTTAATCTTTAATCAGAATCAGGGTGCTGTTTTTGAACGCCCAGAGAACCTAAACAAA	NONMMUT078413.1				mm|chr1:113685395-113685336	noncoding			NONMMUT078413.1		chr1	113685395	113685336	-
CUST_OEV3_047599	TATACCCTGTGAGAGCACACTTTCTGGTAGACTAGCTAGGATCCTTAAACCCATGGAAAT	AK050209			Mus musculus adult male liver tumor cDNA, RIKEN full-length enriched library, clone:C730026P17 product:unclassifiable, full insert sequence. [AK050209]	mm|chr1:62503421-62503362	noncoding	ENSMUST00000147177.1		NONMMUT077898.1;NONMMUT077897.1;NONMMUT001201.2		chr1	62503421	62503362	-
CUST_OEV3_060878	GAAGGTACCGGGTTTTGATCTCTGGCCTCCACATGCATATGCATTCATGTATACTGTATA	NONMMUT041414.2				mm|chr2:169614636-169614577	noncoding			NONMMUT041414.2		chr2	169614636	169614577	-
CUST_OEV3_080654	AAGTAGTGCGAAAACGAACCGAAATTCAAAGACAAGAAAGTAAGGGATACACAAAGTCGT	mmu_circ_0010129					circRNA					chr2	69614186	69620175	-
A_52_P447477	CTCTGGAGGAAGATCTGAAATGATCCCCTGTAGATTTAGCACAGTTGATGATTCTCCAAA	NM_145984	213760	Prepl	Mus musculus prolyl endopeptidase-like (Prepl), transcript variant 2, mRNA [NM_145984]	chr17:85463212-85463153	coding					chr17	85463212	85463153	-
CUST_OEV3_031194	CTTGGTTCCCAGTTGGCGGTGGTGTATGATGTGTTTAGGATGTATAACCTTGTAACAAGA	NONMMUT099148.1				mm|chr16:088226190-088226249	noncoding			NONMMUT099148.1		chr16	88226190	88226249	+
CUST_OEV3_085858	CATTTCCTCTGTCTTGCACCATCCACAAACGTGGTGTCTTTGCCTGTCCCTCAGTAGTTG	mmu_circ_0004367					circRNA					chr13	100201379	100202002	-
CUST_OEV3_026897	GTGAGAATAAGGGGAGCCAATTGCACCAAGTTAGTGTCAGTAAAGACTGGAATGTCCATC	NONMMUT104730.1				mm|chr18:063134901-063134842	noncoding			NONMMUT104730.1		chr18	63134901	63134842	-
CUST_OEV3_087153	AAGTCTGTTTTTGAAGAGTAGAAGGTCCCGTTTAACACAACCAACACAATCTAGGTTCGT	mmu_circ_0002934					circRNA					chr11	29094572	29102908	+
A_55_P2003592	TGATATGCGCCAAACTGGCTACTGCCCTCGGGGACCTTTCTGTGCCTTTGCACACACTGA	NM_001197024	74154	Unkl	Mus musculus unkempt-like (Drosophila) (Unkl), transcript variant 1, mRNA [NM_001197024]	chr17:25346523-25346581	coding					chr17	25346523	25346581	+
CUST_OEV3_040477	TCTTTCCTCACTAGGAAAACTGAGGTTTCAGACTGTTTATCATGCATACACCGCATCTCA	NONMMUT087150.1				mm|chr12:067659033-067659092	noncoding			NONMMUT087150.1		chr12	67659033	67659092	+
A_66_P115114	GCTTGGAAACAAGCTATCCCATTTACAATTCTGTGGGTTAGAAATATGGACAGGGGGGCT	Z36233	20612	Siglec1	M.musculus (C57Bl/6) mRNA for 16-domain form of sialoadhesin. [Z36233]	chr2:130898022-130897963	coding					chr2	130898022	130897963	-
CUST_OEV3_075260	AGAAGTACACAGAAACAAGGAGGAAGTCTAGAAGTGTGTCCAGTGGCATCAGTTAGAGTT	mmu_circ_0016173					circRNA					chrX	148481202	148482511	+
CUST_OEV3_046459	GAAATATACAACATATGCTGGAGTCCTCTGTCACAGAAAAGCCAAGGATGGTCCCATTGG	NONMMUT079315.1				mm|chr1:176710047-176709988	noncoding			NONMMUT079315.1		chr1	176710047	176709988	-
CUST_OEV3_057771	AAGTTATTTGTCCGGTACTAGCTAGTGTACCAGACTCTGGGGTGTGTCATTCATGTTTGC	NONMMUT051135.2				mm|chr5:004774778-004774837	noncoding			NONMMUT051135.2		chr5	4774778	4774837	+	NovelTID_00005029
CUST_OEV3_015065	CACATGACATCACTGAGAAGTACCAAAGGACACAATATGCTAGGTGTTCAAACGCTTGGT	NONMMUT120815.1				mm|chr5:096797275-096797216	noncoding			NONMMUT120815.1		chr5	96797275	96797216	-
A_52_P671543	TGGTGACGCTCTTCAAGAACGCCATCATCAAGAACGCGCACAAGAAGGGCCAGTGAGGGT	NM_008895	18976	Pomc	Mus musculus pro-opiomelanocortin-alpha (Pomc), transcript variant 4, mRNA [NM_008895]	chr12:3960413-3960472	coding					chr12	3960413	3960472	+
CUST_OEV3_081730	GGACGGTAGTGTAACAAGTCGTGTGTGTCAAGACCAGTATGTTAAGAGTCGAGAAGACAA	mmu_circ_0008918					circRNA					chr1	68374641	68395993	-
CUST_OEV3_049710	GGCTGAGTTTTCAATGACTCCACAGATGTCCCCACTAAGACAATGTGGAAGTTACAACAT	NONMMUT075104.1				mm|chr1:020661819-020661878	noncoding			NONMMUT075104.1		chr1	20661819	20661878	+
CUST_OEV3_021139	GCCTAAGCAAATTCAAGGCTTTACGTAATCATCGGTGACAAAGAAAGAAGACCTCCACTA	NONMMUT112595.1				mm|chr3:010025626-010025567	noncoding			NONMMUT112595.1;NONMMUT110540.1		chr3	10025626	10025567	-
A_55_P2722550	CAAAGGAAGAGTTAATACAGAGTACATCATCAGAAAGGCTCTCATGGGACGTTTGGATGA	ENSMUST00000117345			predicted pseudogene 6743 [Source:MGI Symbol;Acc:MGI:3648616] [ENSMUST00000117345]	chrX:59084213-59084272	coding/noncoding			NONMMUT072623.2		chrX	59084213	59084272	+
CUST_OEV3_078718	GTCTCGAGAAACGTAGACTGTCAAATTTGTCTCGGTGAGAAACTAGAGTCAGTCCACCCC	mmu_circ_0012310					circRNA					chr5	14539409	14540801	+
CUST_OEV3_019675	AAATATGACCAATCCCAATTAAAGCACACGTCCCCAGCTCATCTCTGAGCTAATGTGTTC	NONMMUT114577.1					noncoding			NONMMUT114577.1;NONMMUT114576.1;NONMMUT114570.1;NONMMUT114569.1;NONMMUT046006.2		chr4	4490000	4493015	+	NovelTID_00004576
A_55_P2730411	CAAAACATATTCAGACAGTGTACAGAACTTAATCCCATTCCTAGGTTATTTTGGAATTCC	AK039792	14583	Gfpt1	Mus musculus 0 day neonate thymus cDNA, RIKEN full-length enriched library, clone:A430001B09 product:glutamine fructose-6-phosphate transaminase 1, full insert sequence. [AK039792]	chr6:87004827-87004886	coding					chr6	87004827	87004886	+
CUST_OEV3_008172	TCCAAAGTCTCTGAAACTCAAAGCAGAATGTCAATCTGTTAATTGTCACTCTCTATGAAA	NONMMUT129894.1				mm|chr8:008706924-008706865	noncoding			NONMMUT129894.1		chr8	8706924	8706865	-
A_55_P2183808	ATAATTTAACAGTTAGCTTGGAAGCTGGTCAGCTCTGGGGGAATTGGGGCAAATTGTGCT	ENSMUST00000117490			predicted gene 13504 [Source:MGI Symbol;Acc:MGI:3650156] [ENSMUST00000117490]	chr2:39092613-39092554	coding					chr2	39092613	39092554	-
A_55_P2162651	AATTGACTTGTGGCAAATGTGGCTACCCTGTGAAGCGCAAGAAGAAGTATAACTGGAGTG	NAP026464-1				chr19:016100008-016100067	coding					chr19	16100008	16100067	+
CUST_OEV3_021590	TCTTACAATGGGAGAAATTCCTTTGACGTCAATGTGTTACCAAGTACCGGTTTGGCCTGT	NONMMUT111970.1				mm|chr3:114877699-114877758	noncoding			NONMMUT111970.1		chr3	114877699	114877758	+
A_52_P892450	GCTTACAAGTTCAAACAATGACTGAGAATTACTATTTCATAAGAACACTCTAGAGAGAGC	AK076620	102631925	Gm12289	Mus musculus adult male testis cDNA, RIKEN full-length enriched library, clone:4921538I05 product:hypothetical protein, full insert sequence. [AK076620]	chr11:63828288-63828347	coding/noncoding	ENSMUST00000130860.1		NONMMUT083807.1;NONMMUT010216.2		chr11	63828288	63828347	+
CUST_OEV3_008689	ACATTTTCAAGCTATGGTAAACATAATGTAGACTGGTGTATAGTTCCTTGCAATCCTCTT	NONMMUT129282.1				mm|chr8:104077519-104077578	noncoding			NONMMUT129282.1		chr8	104077519	104077578	+
CUST_OEV3_089386	CTTGAGCCAATACTATAAGGACGTTCATGGCCTAGAACCTTCGTTGACACATGACATTCG	mmu_circ_0000411					circRNA					chr12	104229559	104260086	+
(+)E1A_r60_1							control
CUST_OEV3_076722	ATTCCGGACGAACCTCGAAAGTAACGTGGGTCATGCCTAGCCTGGATCTCGTCCGCAGTA	mmu_circ_0014540					circRNA					chr8	111316101	111318869	+
CUST_OEV3_019983	AATTTATAAGGAACAAAGGTTTCCTTTGGCTCTCACTTTGGAGGGTTCACTTTGAGAGGC	NONMMUT114182.1				mm|chr3:131141966-131141907	noncoding			NONMMUT114182.1		chr3	131141966	131141907	-
A_55_P2047800	AAGCCCTGCTGCTGCCAGTCCAGCTGCTGTGCCCCTGTGTGTTGTCAGTGCAAGATTTGA	AK137741			Mus musculus 6 days neonate skin cDNA, RIKEN full-length enriched library, clone:A030005K07 product:similar to Serine 2 ultra high sulfur protein [Mus musculus], full insert sequence. [AK137741]	chr7:149329718-149329659	coding					chr7	149329718	149329659	-
CUST_OEV3_029011	ATCTTGAACCACACCACAGGGGAAGATAGCTTGTATACGTGAATTAAAGAAACTTGCTCT	NONMMUT102009.1				mm|chr17:032846198-032846139	noncoding			NONMMUT102009.1		chr17	32846198	32846139	-
A_51_P348433	TAGGAGCCTTTGGTTAGGGCCCAGTCTTGTACTGACCAAACCTCACTTTCTTCTCTGAGC	NM_013832	19415	Rasal1	Mus musculus RAS protein activator like 1 (GAP1 like) (Rasal1), transcript variant 1, mRNA [NM_013832]	chr5:121129217-121129275	coding					chr5	121129217	121129275	+
CUST_OEV3_070556	TCATGAATAATTAAAGGTTTACCCCCAATCCCTGCTTTAAGTAAAGGTGGTTGCAACGTT	AK054424			Mus musculus 2 days pregnant adult female ovary cDNA, RIKEN full-length enriched library, clone:E330024G11 product:unclassifiable, full insert sequence. [AK054424]	mm|chr12:16988375-16988434	noncoding			NONMMUT013517.2		chr12	16988375	16988434	+
CUST_OEV3_028033	TGCGTACATACTTGCCTCTGTGACGGGGTTTGTCACTGTGTGTGTGACTAAATGTGCACT	NONMMUT103318.1				mm|chr18:036034283-036034342	noncoding			NONMMUT103318.1		chr18	36034283	36034342	+
A_52_P316857	TGCTTAACTCATATTTAGATGTAACCATATTTTATTACATACCATGTTTTTTAGATTACA	NR_045727	319752	B230209E15Rik	Mus musculus RIKEN cDNA B230209E15 gene (B230209E15Rik), long non-coding RNA [NR_045727]	chr7:68675349-68675290	noncoding	ENSMUST00000209115.1	NR_045727.1	NONMMUT061732.2;NONMMUT061731.2;NONMMUT061730.2;NONMMUT061728.2;NONMMUT061727.2		chr7	68675349	68675290	-	KnowTID_00006782;KnowTID_00006781
CUST_OEV3_082850	ACTTCAGTAACAGTTCCTATCGGAGGAAATACTCTAGGAAGCTGGAAGGTACTGCATGTG	mmu_circ_0007691					circRNA					chr19	31660056	31660223	-
A_52_P187488	TTAGAACAAGAAGTAGTTAGCCTTAGAAGTCACATGAAAAGGAATATGATAGAGTGTGGC	NM_178418	241943	Ccdc144b	Mus musculus coiled-coil domain containing 144B (Ccdc144b), mRNA [NM_178418]	chr3:35918984-35918925	coding					chr3	35918984	35918925	-
CUST_OEV3_062930	TTATTTGCATGTGTTTATAGCTGACCACCTAGGACTGGGGTCTCTCATCCCTGAAAAATC	AK034717			Mus musculus 12 days embryo embryonic body between diaphragm region and neck cDNA, RIKEN full-length enriched library, clone:9430028J01 product:unclassifiable, full insert sequence. [AK034717]	mm|chr2:4140347-4140406	noncoding			NONMMUT035413.2		chr2	4140347	4140406	+
A_66_P108567	TCATGGAGATTACAGTCTCCCACCTCACTGTGCCTTACTCTGTGAATAAAGAGCTCTAAC	NM_010247	14375	Xrcc6	Mus musculus X-ray repair complementing defective repair in Chinese hamster cells 6 (Xrcc6), mRNA [NM_010247]	chr15:81870452-81870511	coding/noncoding			NONMMUT024353.2		chr15	81870452	81870511	+
CUST_OEV3_048111	GCAAGCAGAGTAAGTGGGTGTGAGCAAAGATCTAGGAAAATATCTGTAGATTTGAATACA	NONMMUT077207.1				mm|chr1:003900366-003900307	noncoding			NONMMUT077207.1		chr1	3900366	3900307	-
CUST_OEV3_080644	GTTAAAGACGACGGAAAGAGATCGGAAAACAGCGGGCATTGCTGAGGTATATCCTAAATA	mmu_circ_0010139					circRNA					chr2	69815775	69826953	+
CUST_OEV3_013318	GGCGATAGCTTTGCTTGGGTGTAATCACAGTGATTGTCAAGTTCCTTTTTACCGTAACAC	NONMMUT123116.1				mm|chr6:134072982-134073041	noncoding			NONMMUT123116.1		chr6	134072982	134073041	+
CUST_OEV3_069493	TTTCCATTCTTCATCAAGTTTCCCTGTGCCTAGATACAGTACAGTCAGGAGCATGAAGGG	AK036027			Mus musculus 16 days neonate cerebellum cDNA, RIKEN full-length enriched library, clone:9630027P13 product:unclassifiable, full insert sequence. [AK036027]	mm|chr13:16113901-16113842	noncoding			NONMMUT016469.2		chr13	16113901	16113842	-
A_52_P570861	TACTGAAAATTGACTCAAATTCAAGAAGAAAGAAGTACTCGAGTCAGTGATGCTACAGGG	ENSMUST00000125950	71778	Klhl5	kelch-like 5 [Source:MGI Symbol;Acc:MGI:1919028] [ENSMUST00000125950]	chr5:65544429-65544488	coding					chr5	65544429	65544488	+
A_55_P2728976	CACGCTCAGGAGTCTATGTGCCTGCCCTGGAGATGTCTTGCATTAAAGAATGAAACATTT	AK020787	328381	Sh2d4b	Mus musculus 0 day neonate thymus cDNA, RIKEN full-length enriched library, clone:A430109M18 product:hypothetical protein, full insert sequence. [AK020787]	chr14:41673731-41673672	coding					chr14	41673731	41673672	-
CUST_OEV3_033898	GACCCATCAGACCAGAACAATTCATCTGGCTGAAGTAGAAACTCCCGAAGGTCATAAGGT	NONMMUT095721.1				mm|chr15:038887832-038887891	noncoding			NONMMUT095721.1		chr15	38887832	38887891	+
CUST_OEV3_008300	TTACAAGTATCATTCAGCAAACAACAGGCCACAAACATCCCGGAGTTCAAGATCCTCATG	NONMMUT129729.1				mm|chr8:127567324-127567383	noncoding			NONMMUT129729.1		chr8	127567324	127567383	+
A_51_P243514	AAGGAGGCTACAGTCAGGTCACTAAAACCTTTAGCACTTAGGAAGGAAAGATACACCTCA	NM_001163136	238455	Macc1	Mus musculus metastasis associated in colon cancer 1 (Macc1), mRNA [NM_001163136]	chr12:120705295-120705354	coding					chr12	120705295	120705354	+
CUST_OEV3_020279	AATGAGTGTGGCAGCTGTTCTTTTCCCACTTAGACCAGTAAGCTTATCTATAAAACATCT	NONMMUT113798.1				mm|chr3:106719453-106719394	noncoding			NONMMUT113798.1		chr3	106719453	106719394	-
CUST_OEV3_082558	GTCTTCTGTTGTGTGCTTCGTCCTTCACTCGGGTTACCACTATAGTACTAGGGCCCCTTC	mmu_circ_0008020					circRNA					chr19	7289782	7289974	-
CUST_OEV3_045767	GGCCATGAACCAACTGGAAACATTTTTGTCTTTAACATTTCTGGGCATCTCTGGCCTCTA	NONMMUT080208.1				mm|chr10:056751072-056751131	noncoding			NONMMUT080209.1;NONMMUT080208.1		chr10	56751072	56751131	+
CUST_OEV3_031494	AGAGAGGCCTGATGTTTTGTGTGATGTTCTCAAACAAACTATGCTAATTTTTTGATCAGT	NONMMUT098795.1				mm|chr16:067895080-067895139	noncoding			NONMMUT098795.1		chr16	67895080	67895139	+
CUST_OEV3_032637	ATATTTGTAGCACACATATATATGAGGACCCACGAGCTCCCTTGTGTAGGTCCACCAATA	NONMMUT097340.1				mm|chr15:074288677-074288618	noncoding			NONMMUT097340.1		chr15	74288677	74288618	-
A_55_P1953439	CTCCCTGTAAGACAGATGGGAATGTGTATAATAATTAGGTATTTGAAAAGTTCTGCTTTG	NM_001081193	380664	Lemd3	Mus musculus LEM domain containing 3 (Lemd3), mRNA [NM_001081193]	chr10:120360606-120360547	coding					chr10	120360606	120360547	-
CUST_OEV3_015070	AGTCCACAGGACAGACACTTTTGGACTCTCAAGACCAGAAGCGTCCTCTCTGGGACTATC	NONMMUT120809.1					noncoding			NONMMUT120809.1;NONMMUT120808.1;NONMMUT053156.2		chr5	93733428	93735492	-
CUST_OEV3_005659	AACACTGTGTTAATTGCTAACTGTCATGTTTCCAGCAAAGGGGAAATATATGATACCAAG	NONMMUT133065.1				mm|chr9:089279777-089279836	noncoding			NONMMUT133065.1		chr9	89279777	89279836	+
CUST_OEV3_085659	CGGTTCGTCTGGTAATATCTTCGAAGAGTGTTTGAGACTTAACTGTTCGACGACGAGGTA	mmu_circ_0004584					circRNA					chr13	36296377	36338363	+
CUST_OEV3_083553	AGGTTTACCAGTTAGAAAAGAACGTTATAACTTTCGACCGGGGACTTACAACATGTCCGC	mmu_circ_0006928					circRNA					chr17	64973867	65064052	+
CUST_OEV3_043341	AGGAAAAACAGGTAACACTTGAGAGCTCTCCTGTTAAGACTCTGTCTTTAAAGGGGCAAA	NONMMUT083352.1				mm|chr11:024790134-024790193	noncoding			NONMMUT083352.1		chr11	24790134	24790193	+
A_52_P655803	GGATGTTCATGTTTTACTGTGCTCATTGGCAGACTTACGTCTCAGGAGTGTTAAGATTTG	NM_144807	212862	Chpt1	Mus musculus choline phosphotransferase 1 (Chpt1), transcript variant 2, mRNA [NM_144807]	chr10:87951190-87951131	coding/noncoding		NR_027477.1			chr10	87951190	87951131	-
A_55_P2183549	ATTTTGCCAGGAAGTACAACAAGAAAGGCCTGAAGAAGATGCAGGCCAACAATGCAAAGG	ENSMUST00000119175			predicted gene 11449 [Source:MGI Symbol;Acc:MGI:3651346] [ENSMUST00000119175]	chr2:161308643-161308585	coding					chr2	161308643	161308585	-
A_51_P249578	AAACCGGACAACTGCTTCCCTAGTTCTTAACTTTGCTCTTTTATCAAGGCATCCTGCCAG	NM_025621	66533	2310050C09Rik	Mus musculus RIKEN cDNA 2310050C09 gene (2310050C09Rik), mRNA [NM_025621]	chr3:92672393-92672334	coding					chr3	92672393	92672334	-
CUST_OEV3_074024	ATTACAATGAAAGATACAATGAGATCCGTGGCTACTGGGGAGTCTACATCCTGGGTCCTA	TC1602210				mm|chr1:141030588-141030529	noncoding			NONMMUT002975.2		chr1	141030588	141030529	-
CUST_OEV3_005178	GCCACTGAGGAAAATGAAGTTAAAACGTCTGAGATACAAACCATAACCCCAGAAAAAACC	NONMMUT133689.1				mm|chr9:119385537-119385596	noncoding			NONMMUT133689.1		chr9	119385537	119385596	+
CUST_OEV3_076227	CTTCGACCTGAGCAGGAGTGAAAGTAGGAGTCTCGGTACGAGAGGTAGAAGAAGGTGTCG	mmu_circ_0015112					circRNA					chr8	93965561	94009177	+
A_51_P359315	TCCTCAGTCAAGGTACAGACCTTTGAAATACAGCTAGAAAAGTGTTCTGAATTGGGCTGA	NM_009694	11811	Apobec2	Mus musculus apolipoprotein B mRNA editing enzyme, catalytic polypeptide 2 (Apobec2), mRNA [NM_009694]	chr17:48558663-48558604	coding/noncoding			NONMMUT029931.2		chr17	48558663	48558604	-
CUST_OEV3_058385	GGGCGCTTGTTAGCATGATGGGAGTCATGATTTTGTTCTAAGTCCTAAGTTATGTATTAA	AK051343			Mus musculus 12 days embryo spinal ganglion cDNA, RIKEN full-length enriched library, clone:D130037D06 product:unclassifiable, full insert sequence. [AK051343]	mm|chr4:116377280-116377339	noncoding			NONMMUT048870.2		chr4	116377280	116377339	+
A_55_P2107947	GGTTCTTGGAACTTTCCTGGTAGGAACTGTGGTGGTTTTTCTGGTGTGGAAGAAATAAAG	NM_177923	333715	H2-M10.2	Mus musculus histocompatibility 2, M region locus 10.2 (H2-M10.2), mRNA [NM_177923]	chr17:36421283-36421226	coding					chr17	36421283	36421226	-
CUST_OEV3_087881	TTCTGAGACTTGCACGAGCACGATAACTAAAGTAAGAAGGTTTGAGGACCTTTAGTATTT	mmu_circ_0002112					circRNA					chr10	20699185	20708490	+
CUST_OEV3_081505	ACCCTGTAGGTAAAAAACTAAGAAAACTTTATCAAAACATGGGAATGAACCGAAAGCAAG	mmu_circ_0009175					circRNA					chr2	110597094	110615279	-
A_66_P119327	ACCACAAAGCTCCCAGATGTAGATAATTGTGAACACTTTCCAAGATTAAAACAGCGAACA	NM_001033241	211208	Gm382	Mus musculus predicted gene 382 (Gm382), mRNA [NM_001033241]	chrX:123598389-123598448	coding					chrX	123598389	123598448	+
CUST_OEV3_052567	GTAAGGGATAGCAGAGACCTTGGCAACTTAGTTCTGAGTTGTATCTAAACGCTTGCTTGC	AK049594			Mus musculus 7 days embryo whole body cDNA, RIKEN full-length enriched library, clone:C430048O18 product:glutamate oxaloacetate transaminase 2, mitochondrial, pseudogene 1, full insert sequence. [AK049594]	mm|chr8:98410664-98410605	noncoding			NONMMUT066854.2		chr8	98410664	98410605	-
CUST_OEV3_032241	GTTCTTAAAATTTGACCTCAGCTGCAGCAAACACTTCACTTGCTGACTACCTCACAATCT	NONMMUT097859.1				mm|chr16:005717362-005717421	noncoding			NONMMUT097859.1		chr16	5717362	5717421	+
CUST_OEV3_049287	TCGATGGAGGCCTGTGTGAAGAAAGACTTGGTTTCTGATGTTAAAAGTGGATTTTTTGAC	XR_373486		LOC102631962	PREDICTED: Mus musculus uncharacterized LOC102631962 (LOC102631962), ncRNA [XR_373486]	mm|chr1:71777936-71777995	noncoding			NONMMUT075653.1;NONMMUT075652.1		chr1	71777936	71777995	+
CUST_OEV3_017179	TCAGTCTCTTATTTAAGTCTGAGATGCTAAAAGAATGTCCCTCAAAGGACATTACCATTT	NONMMUT117907.1				mm|chr5:008472098-008472157	noncoding			NONMMUT117907.1		chr5	8472098	8472157	+
CUST_OEV3_042391	TATGTTTAGGCCCAGTTCCTGTTCATTCTCTTCCTCCTCCCTGAATCTTTAGGTCCATAT	NONMMUT084607.1				mm|chr11:114742714-114742773	noncoding			NONMMUT084607.1		chr11	114742714	114742773	+
CUST_OEV3_050152	GGTCAAATCGAAAATGGAGAAAACTCATGTTCACTATGTGAGAAAGCAGAGGTCATCATT	NONMMUT073822.2				mm|chrX:123312333-123312392	noncoding			NONMMUT073822.2		chrX	123312333	123312392	+	NovelTID_00006669
A_55_P2896346	GTCTTAACTGTCAAGCTATTTCTCCAGCCCACATGTGTGATTTTAAAGATGTCAATAATA	AK079005			Mus musculus adult male epididymis cDNA, RIKEN full-length enriched library, clone:9230108O21 product:unclassifiable, full insert sequence. [AK079005]	chr11:69189748-69189689	coding/noncoding			NONMMUT010407.2		chr11	69189748	69189689	-	KnowTID_00001279
A_52_P1026830	CATATGGTCCGCGCTTGTATACAAAGATACTGTTATACACACTTTGTTGAATATTTTGTC	NM_001081499	245638	Tbc1d8b	Mus musculus TBC1 domain family, member 8B (Tbc1d8b), mRNA [NM_001081499]	chrX:136288318-136288377	coding/noncoding			NONMMUT074069.2		chrX	136288318	136288377	+
A_51_P262421	TAGGAGAAAGGCCAAAGATGAACTCTGAGAAGCAAAATATCTTCTGTTCAAATCATGGTG	NM_023645	72050	Kdelc1	Mus musculus KDEL (Lys-Asp-Glu-Leu) containing 1 (Kdelc1), mRNA [NM_023645]	chr1:44164619-44163900	coding/noncoding	ENSMUST00000134195.2;ENSMUST00000148542.7		NONMMUT077730.1		chr1	44164619	44163900	-
A_55_P2232879	GACACATGTTTAGGGCTTGAAGTGTTGAGCGTAAATGGGAACACACTTTTAATAAATAAA	BC112909	320504	5930403N24Rik	Mus musculus cDNA clone IMAGE:6510304. [BC112909]	chr10:36863085-36863144	coding/noncoding	ENSMUST00000188813.1		NONMMUT080002.1		chr10	36863085	36863144	+
CUST_OEV3_029112	CTAGACCAGAAGTGAGAAGTGGACCTGCTAGGAGGCTGTGCACCCAATGTTTGACACACA	AI391317			mb70c07.y1 Soares mouse p3NMF19.5 Mus musculus cDNA clone IMAGE:334764 5' similar to gb:M19503 LINE-1 REVERSE TRANSCRIPTASE HOMOLOG (HUMAN); gb:U15647_cds1 Mus musculus (MOUSE);. [AI391317]	mm|chr17:21787379-21787320	noncoding			NONMMUT101872.1		chr17	21787379	21787320	-
A_51_P171200	GCAGTGTGATGTGGTTTTCCTTCAACTGCATGACTAAAGACCCTTAGAAATCTGTGTCAC	NM_027307	105348	Golm1	Mus musculus golgi membrane protein 1 (Golm1), transcript variant 1, mRNA [NM_027307]	chr13:59736525-59736466	coding/noncoding			NONMMUT017808.2		chr13	59736525	59736466	-
CUST_OEV3_054202	ATAAAGATCCCTGTTATCTGATTCAGAGGGAGACACACAGTTCTATCCAGGAGGGAAGGA	AK134384	11819	Nr2f2	Mus musculus 13 days embryo male testis cDNA, RIKEN full-length enriched library, clone:6030453I11 product:nuclear receptor subfamily 2, group F, member 2, full insert sequence. [AK134384]	mm|chr7:77500930-77500871	noncoding			NONMMUT062055.2		chr7	77500930	77500871	-
CUST_OEV3_009305	ATGGTTACTACACTGGTCTTCCATCCTTTAGCTGGTGTTAAGGGTAATGAGCTCTCTGAG	NONMMUT128463.1				mm|chr8:035840629-035840927	noncoding			NONMMUT128463.1		chr8	35840629	35840927	+
CUST_OEV3_001502	TCATACATAGCTGAGATGGGAGTTATTCGTCCAGTCATTGCTGATGCACCATTTAATTCA	NovelTID_00002451				mm|chr15:093596363-093596422	noncoding			NONMMUT024740.2		chr15	93596363	93596422	+	NovelTID_00002451
CUST_OEV3_085393	GGTAAGGTGAACTGTCGACAAATTTTGAGGACGTCATTAAAGGAACAAATCGCTGGAACC	mmu_circ_0004877					circRNA					chr13	93026649	93070313	-
CUST_OEV3_076159	TCGAGACGTAGTTCTGGACAGTAGGTCAAGTTAGGAAAAGTACGATACTTCCACGTTTTG	mmu_circ_0015186					circRNA					chr9	102764203	102778213	+
A_55_P2093433	AACGTCATCTCCATCCTCATCAAGCAGGTGCTCAACTGGATGCTGCGCAAGCTGAGCTGC	NM_199251	210741	Kcnk12	Mus musculus potassium channel, subfamily K, member 12 (Kcnk12), mRNA [NM_199251]	chr17:88145687-88145628	coding					chr17	88145687	88145628	-
A_66_P135567	TGTGATTGCAGCCTGAACATTGCATGTACACATGAAGTAGCTTGTTTACTCTTAACAAGC	AK042249			Mus musculus 3 days neonate thymus cDNA, RIKEN full-length enriched library, clone:A630075D05 product:unclassifiable, full insert sequence. [AK042249]	chr2:151657588-151657647	coding/noncoding	ENSMUST00000127230.1		NONMMUT040501.2		chr2	151657588	151657647	+
A_55_P2715765	GGCATTTCCCTTTAAGAAATCTAACAAAACCTTGTTCTGAAACTATTTGTGGACCTTGAA	ENSMUST00000138020	70574	Cpm	carboxypeptidase M [Source:MGI Symbol;Acc:MGI:1917824] [ENSMUST00000138020]	chr10:117072332-117072391	coding					chr10	117072332	117072391	+
A_52_P646705	TCTGTGTAAAAGCCTGTGCTTAGTCTTCTCTGGAAAGAACTGAGGCCAGACGATTTCTGT	NM_133850	99311	Commd7	Mus musculus COMM domain containing 7 (Commd7), transcript variant 1, mRNA [NM_133850]	chr2:153444752-153444693	coding					chr2	153444752	153444693	-
A_66_P115323	CTTTTGGATGAAAGGACACTTGTGGCAGTAGAGCGACCCCTGGACGACATCATTGCTCAA	NM_011574	21771	Cirh1a	Mus musculus cirrhosis, autosomal recessive 1A (human) (Cirh1a), mRNA [NM_011574]	chr8:109446783-109446842	coding					chr8	109446783	109446842	+
A_52_P656418	GAGAAAGCTGTAATGTGAAAATCATGTTCTCTATTTATGACTCTTCCTAGGGCAATGTGT	NM_008591	17295	Met	Mus musculus met proto-oncogene (Met), mRNA [NM_008591]	chr6:17523765-17523824	coding/noncoding			NONMMUT055862.2		chr6	17523765	17523824	+
CUST_OEV3_017653	ATGGCTTTAGATATTCTGAGGAAGAGTTGGCATCAAGAGGAGGCGAAGCTCAGATAATCT	NONMMUT117325.1				mm|chr4:128725131-128725072	noncoding			NONMMUT117326.1;NONMMUT117325.1		chr4	128725131	128725072	-
CUST_OEV3_080352	CCGAGAGTGTGAACAAAACCGACAAATACTGTAACACAAGAGTCTAGTTGAGGACAGGTG	mmu_circ_0010452					circRNA					chr3	126934706	126951150	-
CUST_OEV3_049576	CAAACCCAATTAAAGTCTCCTGAAGGGTTAGATGAAGAAACTGAGCTATGGCTGTGGGAC	NONMMUT075275.1				mm|chr1:039479592-039479651	noncoding			NONMMUT075275.1		chr1	39479592	39479651	+
A_55_P2739348	TAAATCCAGTAAATTGGAATGATTCATCATCAGGACAGCAGTTGGGGGCTGACCGTGTCA	AK178359			Mus musculus cDNA, clone:Y0G0106G13, strand:unspecified. [AK178359]	chr15:98570517-98570576	coding					chr15	98570517	98570576	+
CUST_OEV3_075606	GGTTTGTGTACAGTAATGGAATACACGTAGTTATTCTTGTTACGGAGGAAAGAGTTCACC	mmu_circ_0015807					circRNA					chr9	66318044	66322671	+
A_55_P2145521	GCTGAGTTTCAGAAATGACCATGAAAGCTGCTTGTAGAACCTAGTATGTTTTTATTAAAC	NM_172734	232533	Stk38l	Mus musculus serine/threonine kinase 38 like (Stk38l), mRNA [NM_172734]	chr6:146725000-146725059	coding					chr6	146725000	146725059	+
CUST_OEV3_015609	TTGTTAGGTCTGTCTCAGAGCCTTACAGCCATTCTTTAGACTTACAAAAGCCTGGCTTTT	NONMMUT120121.1				mm|chr5:028436755-028436696	noncoding			NONMMUT120121.1		chr5	28436755	28436696	-
CUST_OEV3_019311	CATGGGATGTGCCCATACATGGAAAAACATTAAAGTTGAACAATCTCAGATAAAAATGCT	NONMMUT115106.1				mm|chr4:073731188-073731247	noncoding			NONMMUT115106.1		chr4	73731188	73731247	+
A_52_P416272	CCGACCTGTTAAAATTCCATGCTGATCATGTGGTTTTAAAAGCATTAAAAGTTACTGGAG	NM_018761	54366	Ctnnal1	Mus musculus catenin (cadherin associated protein), alpha-like 1 (Ctnnal1), mRNA [NM_018761]	chr4:56842486-56842427	coding					chr4	56842486	56842427	-
CUST_OEV3_032317	GCCAGGTTGCATTTGTTGAATGAGTGGATGAGGGATGATTCCATACTCTGGAAATAAACT	NONMMUT097763.1				mm|chr15:102926127-102926068	noncoding			NONMMUT097767.1;NONMMUT097766.1;NONMMUT097765.1;NONMMUT097764.1;NONMMUT097763.1;NONMMUT097762.1;NONMMUT097761.1;NONMMUT025155.2;NONMMUT025154.2		chr15	102926127	102926068	-	NovelTID_00002608
A_55_P2076580	CCCTGGTTGCAAAGCCATTTGTACCTTTGAGGGAGGGATGCAGTAAATGTGTACTGTCTC	NM_130864	113868	Acaa1a	Mus musculus acetyl-Coenzyme A acyltransferase 1A (Acaa1a), mRNA [NM_130864]	chr9:119259353-119259412	coding					chr9	119259353	119259412	+
CUST_OEV3_044410	TAATCCCCACCATAATGAAAGCTCTTTGATCAGTCAGTAAGCATTTCATGACCTATTCCT	AK015449	73974	4930452L12Rik	Mus musculus adult male testis cDNA, RIKEN full-length enriched library, clone:4930452L12 product:unclassifiable, full insert sequence. [AK015449]	mm|chr10:56156480-56156421	noncoding			NONMMUT081985.1;NONMMUT081984.1;NONMMUT005652.2		chr10	56156480	56156421	-
CUST_OEV3_073995	ATGCCTCTTTGGATGTCTCAGAATTAGGTGCAAGACTGGGTTTAGGAGTTACTGGTTTTG	NONMMUT003096.2				mm|chr1:152303237-152303296	noncoding			NONMMUT003098.2;NONMMUT003097.2;NONMMUT003096.2		chr1	152303237	152303296	+
CUST_OEV3_006260	CAAGCCTTCTAAAAGCTTGTCTATCTCAATGTCCTTGCTTCAGAGAATGGCCGAGAACAG	NONMMUT132281.1				mm|chr9:032174797-032174856	noncoding			NONMMUT132281.1		chr9	32174797	32174856	+
CUST_OEV3_053867	TTGTCAATTAGGGGACCTATTTTATGAACGCAGAAAATATGGCTTTAAGAAGAGGTGATG	NONMMUT063042.2				mm|chr7:110284498-110284557	noncoding			NONMMUT063042.2		chr7	110284498	110284557	+
CUST_OEV3_014480	ACATTATAATAATGTAGCCTATCCTATGAACCAAGCTCCCTGTCTTGCTGCACAGTGCTC	NONMMUT121574.1				mm|chr5:142460703-142460644	noncoding			NONMMUT121574.1		chr5	142460703	142460644	-
(+)E1A_r60_a97							control
CUST_OEV3_042311	ACTACCAGGACTCTACTTTAGAAATAACAAAAGACCCCAAGAGGCTGAGCAAGAGAGGAG	NONMMUT084710.1				mm|chr11:119877284-119877343	noncoding			NONMMUT084710.1		chr11	119877284	119877343	+
CUST_OEV3_000262	TGGATTGAACTCCACTGAAAACACTCACCAAGCTCAGCCTGTTTGGTGGCCCTCTTCCTG	XR_379813		LOC102636522	PREDICTED: Mus musculus uncharacterized LOC102636522 (LOC102636522), ncRNA [XR_379813]	mm|chr9:106171251-106171310	noncoding			NONMMUT133487.1;NONMMUT070841.2		chr9	106171251	106171310	+	NovelTID_00006382
CUST_OEV3_042556	CTGCACCTCCATAGCTGAACAGTTAAATGGTGTACCTTAAACTTCTATGCCAGCTACCTC	NONMMUT084398.1				mm|chr11:102201636-102201695	noncoding			NONMMUT084398.1		chr11	102201636	102201695	+
A_55_P2197693	GACAAGACAAGAGTGTGTACATTTGGAGCATTCTGGGGACATAATTTTGATAGTAATATA	XR_395168	73465	1700048B10Rik	PREDICTED: Mus musculus RIKEN cDNA 1700048B10 gene (1700048B10Rik), transcript variant X3, ncRNA [XR_395168]	chr13:51009415-51009356	noncoding			NONMMUT017482.2;NONMMUT017481.2;NONMMUT017480.2;NONMMUT017478.2		chr13	51009415	51009356	-	KnowTID_00002048
CUST_OEV3_007365	GGTCAAATAGATGAATACAGGAATTGCACCAAAGGAAAGTGAGAAGTCTGAGTGACATAG	NONMMUT130838.1				mm|chr8:050954359-050954300	noncoding			NONMMUT130838.1		chr8	50954359	50954300	-
CUST_OEV3_013683	ACAGAGCAATCTAATTAATGTTTACTGAGGGTAGTATGTGGGTAGTGTGGCTTTTTGTCT	NONMMUT122638.1				mm|chr6:088944759-088944818	noncoding			NONMMUT122638.1		chr6	88944759	88944818	+
CUST_OEV3_065786	CCAGATTTCCTGGACTGACTTGGAAAATTCGATCCTTTTACTTCAGGAATAGCTGGGTCT	AK053631			Mus musculus 0 day neonate eyeball cDNA, RIKEN full-length enriched library, clone:E130116C07 product:unclassifiable, full insert sequence. [AK053631]	mm|chr16:72415317-72415376	noncoding			NONMMUT027211.2		chr16	72415317	72415376	+	KnowTID_00003181
A_55_P2023188	TGCTCGGAGCCGATGGTGTTTTGGGGGAAACCTTTAGCAAGTCCAAGAGAAAGCCCACGG	NM_030597	27756	Lsm2	Mus musculus LSM2 homolog, U6 small nuclear RNA associated (S. cerevisiae) (Lsm2), transcript variant 1, mRNA [NM_030597]	chr17:35119190-35119249	coding					chr17	35119190	35119249	+
CUST_OEV3_009937	AGGGGGAAGTGCTGAATTTTACCACTAAGTAGATGTGAGGAGGAACACAAAAGGAACTGA	NONMMUT127621.1				mm|chr7:116787278-116787219	noncoding			NONMMUT127621.1		chr7	116787278	116787219	-
A_51_P123613	CCTTGATCATCAGTCGTCGTCGTCTTCGATTTGCCAGAGGAGTTTAGATGAAGAATGTCA	NM_001287164	269966	Nup98	Mus musculus nucleoporin 98 (Nup98), transcript variant 1, mRNA [NM_001287164]	chr7:109268297-109268238	coding/noncoding			NONMMUT063026.2		chr7	109268297	109268238	-
A_55_P2054097	CCAACACACACTGATATATGCACACAAAGTGTGTGAGGAGGAAGTATATTATATATATGT	XM_011242343	670593	Gm9495	PREDICTED: Mus musculus predicted gene 9495 (Gm9495), transcript variant X1, mRNA [XM_011242343]	chr8:71944433-71944374	coding/noncoding			NONMMUT131148.1		chr8	71944433	71944374	-
CUST_OEV3_064777	GACTGAATAACATTGACTGCCCATGGTCCATGAAGTCTGGCTACTGTGCTTAGAAAAGTA	AK047120			Mus musculus 10 days neonate cerebellum cDNA, RIKEN full-length enriched library, clone:B930023F04 product:unclassifiable, full insert sequence. [AK047120]	mm|chr17:67216207-67216148	noncoding			NONMMUT030334.2		chr17	67216207	67216148	-
A_55_P2039105	AAACAGCCCATGGGGTTCAGCTCTGCATCCTCCTCTTTAAGTGAATTAAAGTGGTTTTCC	NM_001083921	24105	Rbck1	Mus musculus RanBP-type and C3HC4-type zinc finger containing 1 (Rbck1), transcript variant 1, mRNA [NM_001083921]	chr2:152142134-152142075	coding					chr2	152142134	152142075	-
CUST_OEV3_063257	TCTGGGCCAAAGAGAGGTTGCAGTTCATTAAATAAAGGCTCTTAAGTAGGAAGTTATATT	AK047888			Mus musculus 16 days embryo head cDNA, RIKEN full-length enriched library, clone:C130020D17 product:unclassifiable, full insert sequence. [AK047888]	mm|chr19:37014881-37014940	noncoding			NONMMUT034598.2		chr19	37014881	37014940	+
CUST_OEV3_049011	CAGATTCCAAGCCAAACAAGCAGAGGCAAAGACAAGAAAACAAAAGAAGGAACGCCCAAT	NONMMUT075992.1				mm|chr1:094080236-094080295	noncoding			NONMMUT075992.1		chr1	94080236	94080295	+
CUST_OEV3_083337	AAGGTGAAAGAGAGTAACGTCAGTCCTTTGTAAAAGATGTCTTTGTGTCCTTGATAGACT	mmu_circ_0007158					circRNA					chr18	21167225	21179500	+
CUST_OEV3_038345	GACCTGGTCAAGGCCCTTCCTCACTCTTTGACTTTCCCTGTATTTGATTTTTGCTTTTAA	NONMMUT089960.1				mm|chr13:058140031-058140090	noncoding			NONMMUT089960.1		chr13	58140031	58140090	+
A_52_P190873	AGATGAGGCTCAGAGAACTCTGTATCTTTACCATTGGTATTCAACAGAAGTCATCCAGGG	NM_172456	208194	Exog	Mus musculus endo/exonuclease (5'-3'), endonuclease G-like (Exog), transcript variant 2, mRNA [NM_172456]	chr9:119372226-119372285	coding					chr9	119372226	119372285	+
CUST_OEV3_000935	ATATCAATCTCCTTTCGGACTGCTCAGATCCAAATGGTAACTCACCTCAGTCCTATGTCA	NovelTID_00004283					noncoding			NONMMUT111570.1;NONMMUT043888.2;NONMMUT043884.2;NONMMUT043881.2						NovelTID_00004284;NovelTID_00004283;NovelTID_00004281
CUST_OEV3_050195	ACAGATTTGGTGAAAAGCATAATGAGGTATCTTAGGCAGGTGCATCCCATTTCCATCATG	NONMMUT073715.2				mm|chrX:110081461-110081520	noncoding			NONMMUT073715.2		chrX	110081461	110081520	+
A_55_P2038534	TTTATTTCTACTTTTCTTTTAGGGGGAAAAACTCATTAGCAGATGGTGGCTGGTTATCAT	AK135767	629734	Gm6999	Mus musculus in vitro fertilized eggs cDNA, RIKEN full-length enriched library, clone:7420413N10 product:hypothetical protein, full insert sequence. [AK135767]	chr14:80358474-80358533	coding/noncoding	ENSMUST00000180427.1		NONMMUT093341.1;NONMMUT021799.2		chr14	80358474	80358533	+
CUST_OEV3_089824	GTCTATTAGAAGAGGAATCCTCAGGTATGTACAGCCCAAGTTGGCCTGAAACTCATGAAC	KnowTID_00007886				mm|chrX:020359252-020360076	noncoding			NONMMUT135831.1;NONMMUT071982.2;NONMMUT071981.2;NONMMUT071980.2;NONMMUT071979.2		chrX	20359252	20360076	+	KnowTID_00007889;KnowTID_00007888;KnowTID_00007887;KnowTID_00007886
CUST_OEV3_015987	CACATCTCCGTTTGGCGCGAGATTCGACTGGGGCTCGAATCCCGGATAACAGAATAACCC	NONMMUT119558.1				mm|chr5:136611572-136611631	noncoding			NONMMUT119558.1		chr5	136611572	136611631	+
CUST_OEV3_017126	CTGCACATATACCATGACACATTCATGTGTGTTCTATATCTATCTCTCTGTCCCTCTGTC	AK078336			Mus musculus 10 days neonate cerebellum cDNA, RIKEN full-length enriched library, clone:6530401O20 product:unclassifiable, full insert sequence. [AK078336]	mm|chr5:18940463-18940522	noncoding			NONMMUT117982.1;NONMMUT051356.2		chr5	18940463	18940522	+
CUST_OEV3_027690	ATATTTCAGCATTTATTTGTAGAGGTGCCTGCCTTTCTTCGGTCTTTTCCTGCCCTACAC	AK082068			Mus musculus 16 days embryo head cDNA, RIKEN full-length enriched library, clone:C130099N11 product:unclassifiable, full insert sequence. [AK082068]	mm|chr18:70793572-70793631	noncoding			NONMMUT103739.1;NONMMUT032937.2		chr18	70793572	70793631	+	KnowTID_00003876
CUST_OEV3_086000	GGGGACCAGTTACCCCGGAAGACCATAAGAAAGTACCACAGGATTTAGGTTTTCTTAAAG	mmu_circ_0004211					circRNA					chr12	78465955	78466346	+
CUST_OEV3_005277	CAGCTCTGGTGAAGATATGCTCTCACATGGTGACATCACATGAGCATGAATAAGAACATT	NONMMUT133558.1					noncoding			NONMMUT133558.1;NONMMUT133557.1		chr9	111404080	111413292	+
A_52_P140497	TTTGAGTTTCTCATTTTTATAAAAAGTTATCTCATAAGGGAGTCAGTCTTCACGTTGGGG	ENSMUST00000112512	269682	Golga3	golgi autoantigen, golgin subfamily a, 3 [Source:MGI Symbol;Acc:MGI:96958] [ENSMUST00000112512]	chr5:110655283-110655342	coding/noncoding			NONMMUT053752.2		chr5	110655283	110655342	+
ERCC-00097_63							control
CUST_OEV3_021058	CTTTCTTGATCCTATTCATATGGCAGTCAGGTGAGACTGCTTTTTACCTCCTTCATCACA	NONMMUT112730.1				mm|chr3:017539942-017539883	noncoding			NONMMUT112730.1		chr3	17539942	17539883	-
CUST_OEV3_018137	AAATCCAGTCAACTGGTTTCTGTACATAACTCTGGAGGAGATGCTGACATTCCTTGCAGA	NONMMUT116677.1				mm|chr4:049616107-049616048	noncoding			NONMMUT116677.1		chr4	49616107	49616048	-
A_55_P1958453	TCGCTTCCGCGGGCCCGGGGGCGTGGCCTCTGCAGGTACCGCCCTACCTGCGCCGGATGA	AK021321	78589	Gm9802	Mus musculus 10 days lactation, adult female mammary gland cDNA, RIKEN full-length enriched library, clone:D730001C10 product:hypothetical protein, full insert sequence. [AK021321]	chr12:56300499-56300440	coding					chr12	56300499	56300440	-
CUST_OEV3_079791	CTATTCTCTCCGGACTAAGTCGTTCTGTGTAGAACGAGACAACCACAGGAAACAGTCTAG	mmu_circ_0011056					circRNA					chr4	109502410	109534568	+
CUST_OEV3_049068	TTTTACCTCAATCCTATATGGCAATGGTCCCGGCTATAAACTTCAGAAAGGTGACCCCAA	NAP112568-1				mm|chr1:088967115-088967297	noncoding			NONMMUT075921.1;NONMMUT075920.1;NONMMUT001871.2		chr1	88967115	88967297	+
CUST_OEV3_054760	TCACTGGGCTTTAGTTACTTCCCACAACTAACTTGGACCTCAGCCATCCGTGTGGCCACG	NONMMUT059793.2				mm|chr7:004787362-004787421	noncoding			NONMMUT059793.2		chr7	4787362	4787421	+
CUST_OEV3_091377	TTGCCAGATGCAAACCTGACGGGGGATTAGCAGCTTGCATATACAAATAACTAAAATCGT	AK044861			Mus musculus 9.5 days embryo parthenogenote cDNA, RIKEN full-length enriched library, clone:B130008K09 product:unclassifiable, full insert sequence. [AK044861]	mm|chr10:117740731-117740671	noncoding			NONMMUT007593.2		chr10	117740731	117740671	-	KnowTID_00001073
A_66_P109224	CGAAAGGTTCCCGGTTTGGGACAAGTTAAGGTTCCTGGCTTTGGGACAAGTTAAGGTTCC	BC089523			Mus musculus CWC22 spliceosome-associated protein homolog (S. cerevisiae), mRNA (cDNA clone IMAGE:30504576), complete cds. [BC089523]	chr2:83798672-83798732	coding					chr2	83798672	83798732	+
A_55_P2026635	CCTCTGCCCTTCTGCCAAAACGAGCCATACAATTTGGATCTAGAATTGCAAAACTGGAAA	NM_133728	70396	Asnsd1	Mus musculus asparagine synthetase domain containing 1 (Asnsd1), transcript variant 1, mRNA [NM_133728]	chr1:53401686-53401627	coding					chr1	53401686	53401627	-
CUST_OEV3_066979	ATCAGCGCCTTGTAATAAACATTACAGCTCTCCCTCTGGGAGTCAGTCCCAGAGTGAAGA	NONMMUT023899.2				mm|chr15:073528592-073528651	noncoding			NONMMUT023899.2;NONMMUT023898.2		chr15	73528592	73528651	+
CUST_OEV3_037370	TTAGCACAGTGGTATGTAGTTTAGCCTACTGGTGGTGTCCAGAAAGTCTGGTACAGATGA	NONMMUT091269.1				mm|chr13:044112996-044112937	noncoding			NONMMUT091269.1		chr13	44112996	44112937	-
CUST_OEV3_061423	CAACCATGGACTCTGAGTACTAGAAGTTCATAAATCAACAGTGCCACCCCTTGTGAAGAC	XR_374970		LOC102640033	PREDICTED: Mus musculus uncharacterized LOC102640033 (LOC102640033), ncRNA [XR_374970]	mm|chr2:128401098-128401039	noncoding			NONMMUT039744.2		chr2	128401098	128401039	-
A_52_P200244	AACCACACTTCAGTGACCCCTTCATGTGAAAGACATTTCTGAAGCTACTGAAGGTGGCCA	NM_011479	20773	Sptlc2	Mus musculus serine palmitoyltransferase, long chain base subunit 2 (Sptlc2), mRNA [NM_011479]	chr12:88650777-88650718	coding					chr12	88650777	88650718	-
CUST_OEV3_067309	TTCTTTCTATGTAGCTCTTGAAAGCAGCAGTGTTCAGGAGTTATCAGATGAACGTGTCCA	AK082042	402772	C130098B18Rik	Mus musculus 16 days embryo head cDNA, RIKEN full-length enriched library, clone:C130098B18 product:unclassifiable, full insert sequence. [AK082042]	mm|chr15:27607483-27607424	noncoding			NONMMUT022961.2		chr15	27607483	27607424	-
A_52_P480088	CCAACCTTTCGAGTGCAGCCAAACCTTACTGCTTTTACAACATTGCACAGCTGTGTAGAA	NM_025685	373864	Col27a1	Mus musculus collagen, type XXVII, alpha 1 (Col27a1), mRNA [NM_025685]	chr4:62995485-62995544	coding/noncoding			NONMMUT047609.2		chr4	62995485	62995544	+
CUST_OEV3_005407	AGCAGACCTCGAACAGGTAAGGATTCTCTTTTTAAGGCTGTTGGGAAAATAAGGCTATGC	AK153844			Mus musculus 2 days neonate thymus thymic cells cDNA, RIKEN full-length enriched library, clone:C920021B18 product:hypothetical protein, full insert sequence. [AK153844]	mm|chr9:100569856-100569915	noncoding			NONMMUT133390.1		chr9	100569856	100569915	+
A_55_P2157867	AAACCTGCTTGAGCATCAGAAGCTGTGTACAAACAGAAGCAGAAAACAAGGGTGGTCATC	XM_006540513	384752	Nlrp4d	PREDICTED: Mus musculus NLR family, pyrin domain containing 4D (Nlrp4d), transcript variant X2, mRNA [XM_006540513]	chr7:10944253-10944194	coding					chr7	10944253	10944194	-
A_52_P533817	ATGAGACGGTCAGGTGCCGACAGACCTGATGGTCTTTGGCTTCCCTGCTTCGTGAAGTTG	NM_013800	12023	Barx2	Mus musculus BarH-like homeobox 2 (Barx2), mRNA [NM_013800]	chr9:31653762-31653703	coding/noncoding			NONMMUT068500.2		chr9	31653762	31653703	-
CUST_OEV3_059166	AGAGAAATAGGATGTCCTTGGCCTAGAGTTTATACTTCTAGGTCTGAGGCCAGAGAGAAG	NONMMUT046748.2				mm|chr4:039211277-039211336	noncoding			NONMMUT046748.2		chr4	39211277	39211336	+
CUST_OEV3_017256	GCAGCTTCGACCATCAGGCAAGAAGGAAACCCACAGCCTTTGGGTTCAGATCTTCTACAA	NONMMUT117797.1				mm|chr4:151273762-151273703	noncoding			NONMMUT117797.1		chr4	151273762	151273703	-
CUST_OEV3_076127	AAGTGAGAGCAACAATGTAGACGAACTTCAACGGTAAAAAGGAAACAAGGGTCAGGTAGT	mmu_circ_0015224					circRNA					chr9	106854642	106909210	-
CUST_OEV3_047179	GTATTTATCAGTATGTCCAAGAACCTGAGGCTAGAATACCCAAAATCCTCAGGCAAGGCC	NONMMUT078414.1				mm|chr1:113686142-113686083	noncoding			NONMMUT078414.1;NONMMUT078413.1		chr1	113686142	113686083	-
CUST_OEV3_092630	GTTGTGAGAGAAAGCATGCAGAAATGGGATGGGGGTGTAGAGTTGCTTAATTGTCCTTAA	AK050709	320469	9930014A18Rik	Mus musculus 9 days embryo whole body cDNA, RIKEN full-length enriched library, clone:D030008D14 product:unclassifiable, full insert sequence. [AK050709]	mm|chr15:60657102-60657161	noncoding	ENSMUST00000192865.1		NONMMUT023662.2		chr15	60657102	60657161	+
CUST_OEV3_077350	AGTATCAGGCAGTGTTTTATCCTGAGTTCTTTCGTTACCTTGTCATTCTAGGGGACGTCT	mmu_circ_0013785					circRNA					chr7	121190160	121203933	-
A_55_P2326260	AGGGAATGGGCCTCCCCATCCTTTATAAGCACATTCGCTACTAAACATTTGAGCCTTGAT	NR_045194	320163	4930525G20Rik	Mus musculus RIKEN cDNA 4930525G20 gene (4930525G20Rik), long non-coding RNA [NR_045194]	chr13:67897591-67897532	noncoding	ENSMUST00000181912.1	NR_045194.1	NONMMUT018130.2		chr13	67897591	67897532	-
CUST_OEV3_063914	ACTGGGGTTCTATACCTCTGTAGGCCCTTTATTGAACAGCATTATTCACTAGATGCAAAG	NM_031881	83814	Nedd4l	Mus musculus neural precursor cell expressed, developmentally down-regulated gene 4-like (Nedd4l), transcript variant 2, mRNA [NM_031881]	mm|chr18:065374516-065374575	coding/noncoding			NONMMUT032686.2		chr18	65374516	65374575	+
CUST_OEV3_089408	GAAGTAATCGACTCTCCCACCCTACATGAACGAGGACTTGTCTTCCGAACTTGTTGAAAG	mmu_circ_0000386					circRNA					chr12	70741040	70759065	-
A_52_P148952	TTAAAAAGAGTGTAATCACACCACATAAATTTCCTTTAGATGATGTGCGGGGAAACTGAT	NM_001127576	268491	Gm1564	Mus musculus predicted gene 1564 (Gm1564), mRNA [NM_001127576]	chr11:102543274-102543333	coding					chr11	102543274	102543333	+
A_55_P2068306	AATCTTTGCTGGCTGTATAGTGCTGAGTGGACATATTCTTTTATTTCAGTGTTGCTTTAG	ENSMUST00000028874	20017	Polr1b	polymerase (RNA) I polypeptide B [Source:MGI Symbol;Acc:MGI:108014] [ENSMUST00000028874]	chr2:128946001-128946060	coding					chr2	128946001	128946060	+
CUST_OEV3_075685	GTAAAAACAAAAGTGAAGCAAATACCGGTCACTACAGTCCTCGTCGTAGTCCTTGGAGTA	mmu_circ_0015724					circRNA					chr9	58488475	58491609	+
A_66_P124776	GCACAGGCAGCTGGAGAACTGAGACCATCTTTGGCCTCCCTCTCCTTGACATGTGGCTTT	AK080391			Mus musculus 3 days neonate thymus cDNA, RIKEN full-length enriched library, clone:A630090A15 product:unclassifiable, full insert sequence. [AK080391]	chr12:29634656-29634715	coding/noncoding					chr12	29634656	29634715	+	KnowTID_00001392
CUST_OEV3_016883	GCTGTCTGCTTGCATCAACATAAAATTTTCTGCAAAGTTCTTCATCTGCTCATGTCTGCA	NONMMUT118302.1				mm|chr5:039335629-039335688	noncoding			NONMMUT118302.1		chr5	39335629	39335688	+
CUST_OEV3_034914	TACTTCCTGCTGCTGCTTTTGCTGTTTAGTGGATTCCTGGTTGCTGGTTGAAGATATCCA	NONMMUT094464.1				mm|chr14:062876160-062876101	noncoding			NONMMUT094464.1		chr14	62876160	62876101	-
CUST_OEV3_045311	GTCCCAGGAATTAAATACAAGCTGTCAATCTTCGCAGCGAGTACCTGGGCCAGGTTGACT	NONMMUT080819.1				mm|chr10:099379477-099379536	noncoding			NONMMUT080819.1;NONMMUT007104.2;NONMMUT007103.2		chr10	99379477	99379536	+	NovelTID_00000576;NovelTID_00000575
CUST_OEV3_090501	TTTTTCATGAACTTTGCTGTACTATAGGGCAGGTAGCACCCCAAGATTGTTAAGAGGGAC	AK140106			Mus musculus adult male corpora quadrigemina cDNA, RIKEN full-length enriched library, clone:B230215H11 product:hypothetical protein, full insert sequence. [AK140106]	mm|chr3:102174698-102174757	noncoding	ENSMUST00000199507.1		NONMMUT044512.2		chr3	102174698	102174757	+	KnowTID_00004827
CUST_OEV3_068368	TTTGTTATCAGAACAGAACTGGTCCTCTGGCCCTGAAAAGAGCGTCTAAGATAAAAACTG	NONMMUT019929.2				mm|chr14:022719493-022719552	noncoding			NONMMUT092528.1;NONMMUT092527.1;NONMMUT019929.2		chr14	22719493	22719552	+
A_52_P242526	GACTTTTCAAATTGTGCCAGAGGTTGAGTTTTCCTCTTCTTCAGATCTATTCCAGGACAT	NM_175306	100169	Phactr4	Mus musculus phosphatase and actin regulator 4 (Phactr4), transcript variant 1, mRNA [NM_175306]	chr4:131926770-131926711	coding					chr4	131926770	131926711	-
CUST_OEV3_082286	ACCATGAATTAACTCTTGTATAGACCTAAAACGTGAACCGAAGGTGGTCGACGTCAAACC	mmu_circ_0008319					circRNA					chr1	162156615	162161998	-
CUST_OEV3_090403	TAGCTGGGGGTTGATTTTCTTAGGAAGGTTAGGGCTTGGTGGGATTTCTTAAACTTCTAA	AK034657			Mus musculus 12 days embryo embryonic body between diaphragm region and neck cDNA, RIKEN full-length enriched library, clone:9430020E19 product:unclassifiable, full insert sequence. [AK034657]	mm|chr4:90847710-90847769	noncoding			NONMMUT048074.2		chr4	90847710	90847769	+	KnowTID_00005293
A_55_P1956063	GACTCCCTCTTCTGGAGTGTCTGAAGACAGCTACAGTGTAATTTCATATAATAAATAAAT	NM_026701	68371	Pbld1	Mus musculus phenazine biosynthesis-like protein domain containing 1 (Pbld1), mRNA [NM_026701]	chr10:62540215-62540274	coding					chr10	62540215	62540274	+
A_55_P2388118	GAAGGGAAAAATCCTGAAAAGATTTCTAAACTGTTCATATTTTGGAGAGCTGGTCAATGA	AK047660	328479	Gm5089	Mus musculus adult male corpus striatum cDNA, RIKEN full-length enriched library, clone:C030005G22 product:unclassifiable, full insert sequence. [AK047660]	chr14:122764605-122764546	coding/noncoding			NONMMUT022510.2		chr14	122764605	122764546	-
A_52_P151934	AGAGACACCTGGCAAGGCTTATACAAGGATTTCCTGAAGCTGCAGAAGGATTTCATCCTA	ENSMUST00000178601	241634	Gm355	predicted gene 355 [Source:MGI Symbol;Acc:MGI:2685201] [ENSMUST00000178601]	chr2:128422315-128422374	coding					chr2	128422315	128422374	+
CUST_OEV3_023749	ATTAGGCTTAAAGTACACCAGCTTATGTTCATTCTCTAGGAGCCTCGCATCTGGTTCCGA	NONMMUT109022.1				mm|chr2:045025820-045025761	noncoding			NONMMUT109022.1		chr2	45025820	45025761	-
A_51_P396752	TATAGTAAACAGACTCCGTGCTGACTTTCCATGTGACCATTAGACTTTAAGGGATATAAG	NM_024191	107566	Arl2bp	Mus musculus ADP-ribosylation factor-like 2 binding protein (Arl2bp), transcript variant 1, mRNA [NM_024191]	chr8:97198181-97198240	coding/noncoding			NONMMUT066791.2		chr8	97198181	97198240	+
CUST_OEV3_076684	TAGAAAAGAACATAGAAAGGTCAGAACTAAGTCGTGGTTGTCGGGTAACATCCTGTCCGC	mmu_circ_0014584					circRNA					chr8	114130646	114133288	+
CUST_OEV3_009389	GAAGGACTCAAGAGTCAGCCCCACAGAAAGGACTCCTAACCGTTAAATGTTATTCGAAAG	NONMMUT128348.1				mm|chr8:025798928-025799409	noncoding			NONMMUT128348.1		chr8	25798928	25799409	+
A_55_P2085127	TATCAACAACAGTACACACAGTATGGCCACAACCAGCGGCCTCCATATGGTTACTATTGA	NM_025997	67148	Fam103a1	Mus musculus family with sequence similarity 103, member A1 (Fam103a1), mRNA [NM_025997]	chr7:88913385-88913444	coding					chr7	88913385	88913444	+
A_51_P512002	CTAGAGATGTTTCTCGAATTGGCCTCGATCATAATGACTCAAAACTATGTTCTTAACTAC	NM_026395	67830	Rer1	Mus musculus RER1 retention in endoplasmic reticulum 1 homolog (S. cerevisiae) (Rer1), mRNA [NM_026395]	chr4:154448600-154448541	coding/noncoding			NONMMUT117853.1;NONMMUT050930.2		chr4	154448600	154448541	-
A_55_P2305430	ATAAGGTCAGACAGGAATGGTGCTTCTTGGGTTTTCCTGAGTCCAAGTCTCAGGATATGT	AK016767	74077	4933411E02Rik	Mus musculus adult male testis cDNA, RIKEN full-length enriched library, clone:4933411E02 product:unclassifiable, full insert sequence. [AK016767]	chr9:112292724-112292665	coding/noncoding			NONMMUT071148.2		chr9	112292724	112292665	-	KnowTID_00007818
CUST_OEV3_070150	TCGTGTTTGCTTCTCTGAGAATGGAAATCATAGTGGAGGACACTGAAGGCACAGTAAATG	AK086151			Mus musculus 15 days embryo head cDNA, RIKEN full-length enriched library, clone:D930008H05 product:unclassifiable, full insert sequence. [AK086151]	mm|chr12:75267371-75267430	noncoding			NONMMUT014660.2		chr12	75267371	75267430	+
CUST_OEV3_067959	TTAATCTAAGCATCACTTTTGTCCTTCCTAGTGTGAGCCGCTTTCAGACAGACCTTATGG	AK032534	68177	Ebpl	Mus musculus adult male olfactory brain cDNA, RIKEN full-length enriched library, clone:6430584L07 product:unclassifiable, full insert sequence. [AK032534]	mm|chr14:61962796-61962737	noncoding			NONMMUT021152.2		chr14	61962796	61962737	-
CUST_OEV3_070674	TCTTGCTTTAGGGTGTTTTGCATGTGGAATGGAAAATGGATTCCGAGTCTATAATACCGA	AK051720	66840	Wdr45b	Mus musculus 12 days embryo spinal ganglion cDNA, RIKEN full-length enriched library, clone:D130067K11 product:unclassifiable, full insert sequence. [AK051720]	mm|chr11:121210631-121210572	noncoding			NONMMUT013183.2		chr11	121210631	121210572	-
A_52_P444849	AACTATAACAGCCTATCATGAATCTGGTCATGCTATTATTGCATATTACACAAAGGATGC	NM_013771	27377	Yme1l1	Mus musculus YME1-like 1 (S. cerevisiae) (Yme1l1), mRNA [NM_013771]	chr2:23048648-23048707	coding					chr2	23048648	23048707	+
CUST_OEV3_071225	ACACCAAACATGTGGGAAATGGCAATTAAGACATGCCACATTGGGAAAAGAATAAACACA	AK134123			Mus musculus adult male thymus cDNA, RIKEN full-length enriched library, clone:5830444K01 product:unclassifiable, full insert sequence. [AK134123]	mm|chr11:86709738-86709797	noncoding			NONMMUT011319.2		chr11	86709738	86709797	+	KnowTID_00001171
A_55_P2727439	TCCTTTCAAAATGCCTCTTGTTCTGACAGCTAATGACTTGAATACATCAACCCTTGCATT	NM_025989	67133	Gp2	Mus musculus glycoprotein 2 (zymogen granule membrane) (Gp2), mRNA [NM_025989]	chr7:126586117-126586058	coding					chr7	126586117	126586058	-
CUST_OEV3_004179	ACTTAGCATGGAGTGATCAAAAGCCTCCTCAAAGCAGGGACTGGAAAAGAACAGAAAATC	AK157880			Mus musculus adult inner ear cDNA, RIKEN full-length enriched library, clone:F930003F07 product:hypothetical protein, full insert sequence. [AK157880]	mm|chr9:87633153-87633094	noncoding			NONMMUT134974.1;NONMMUT070326.2		chr9	87633153	87633094	-	KnowTID_00007760
CUST_OEV3_051208	AGGTTTTCCCCTGGAAGAGCAGCTGTTTTCTCTGGAAAGATTTAGCCTTAAATTATGAAT	AK142402	100093627	D430039P05Rik	Mus musculus 13 days embryo lung cDNA, RIKEN full-length enriched library, clone:D430039P05 product:unclassifiable, full insert sequence. [AK142402]	mm|chr9:105623256-105623197	noncoding			NONMMUT070814.2		chr9	105623256	105623197	-
A_66_P109415	GGTCCAAATCCTGACAGGTGGGAGAGCTTAGGTTAGACCTTCAAGAGCCCTGCAGATGGA	XR_867384	102632212	Gm30352	PREDICTED: Mus musculus predicted gene, 30352 (Gm30352), transcript variant X1, ncRNA [XR_867384]	chr3:83844675-83844734	noncoding			NONMMUT111479.1;NONMMUT043639.2;NONMMUT043640.2;NONMMUT043637.2;NONMMUT043638.2		chr3	83844675	83844734	+
CUST_OEV3_001204	TCAGTGCCAGACACAGGTTTTAAACAACCTCTACTCCTATGGACTGACTTCTCTCAAGTC	NovelTID_00003521				mm|chr18:062392999-062392942	noncoding			NONMMUT032623.2		chr18	62392999	62392942	-	NovelTID_00003521
A_55_P2865056	CACTGAACGTCTCTTGTTAAAACTGTAACCTTGTTATCAAGAACTGTTATGTGTCATAAC	ENSMUST00000185970	78255	Ralgps2	Ral GEF with PH domain and SH3 binding motif 2 [Source:MGI Symbol;Acc:MGI:1925505] [ENSMUST00000185970]	chr1:158758837-158758778	coding					chr1	158758837	158758778	-
CUST_OEV3_037787	GACAGTTGGCCCTGGGTTTCTGTCTATATCACAATGCATGGCAAGGTAAAGATTCATCAT	NONMMUT090731.1				mm|chr13:114172784-114172843	noncoding			NONMMUT090731.1		chr13	114172784	114172843	+
CUST_OEV3_058694	AGACAACTGAAAGAGCCAGAGACAATTGAAAGTCCCCAACAGTGACAAATTCTACAGACA	NONMMUT048053.2				mm|chr4:088942584-089034397	noncoding			NONMMUT048053.2		chr4	88942584	89034397	+
CUST_OEV3_059382	TGTGGTTGGAAAACGAGATGGAAATGGTAACTTCTTTGCAAATTGGTGTGCAGGTGGGTC	AK048458	319674	C130062D02Rik	Mus musculus 16 days embryo head cDNA, RIKEN full-length enriched library, clone:C130062D02 product:unclassifiable, full insert sequence. [AK048458]	mm|chr4:13706414-13706473	noncoding			NONMMUT046263.2		chr4	13706414	13706473	+
CUST_OEV3_038590	GGTCCATGATTCGCTGAAGAATGATACCACAGATTCAAATAGTATGCAAAAGCAAATTGC	NONMMUT089622.1				mm|chr13:039059691-039059750	noncoding			NONMMUT089622.1		chr13	39059691	39059750	+
CUST_OEV3_046478	TCTGTATTTCTTGCATGCCTAAAGCACCTTCTGATTGATTAAAATAAAAACCCTGTGGCT	AK040981			Mus musculus adult male aorta and vein cDNA, RIKEN full-length enriched library, clone:A530055C18 product:unclassifiable, full insert sequence. [AK040981]	mm|chr1:173250797-173250738	noncoding	ENSMUST00000192658.1		NONMMUT079290.1;NONMMUT076773.1		chr1	173250797	173250738	-	KnowTID_00000600
A_51_P476449	GTGTGGGACCCAGCTCCTTTTTGCTCTGACTCTTGGGGGAACTGAGTTTCTGTTGCTGGC	NM_001011528	259144	Olfr456	Mus musculus olfactory receptor 456 (Olfr456), mRNA [NM_001011528]	chr6:42436906-42436847	coding					chr6	42436906	42436847	-
A_55_P2743190	CATTTGCATCTGCTAAACATAACGCATCTTTTCCTTTGTCACCCTTGTGTTGATTTGAGA	NM_001303033	68795	Ubr3	Mus musculus ubiquitin protein ligase E3 component n-recognin 3 (Ubr3), transcript variant 3, mRNA [NM_001303033]	chr2:69860083-69860142	coding					chr2	69860083	69860142	+
A_55_P2006035	AGATCCACCCTGTGGATGAACGATGAACGACCTTGACAGAGAGCAAAGAAAGGCTGGGCA	NM_030166	78754	Galnt15	Mus musculus UDP-N-acetyl-alpha-D-galactosamine:polypeptide N-acetylgalactosaminyltransferase 15 (Galnt15), mRNA [NM_030166]	chr14:32871453-32871512	coding					chr14	32871453	32871512	+
CUST_OEV3_020910	AAGAAGACTACTTCACAATTAATAACACACAAGGGTTCTGTTGGGGGCCCCTCTGAAGTT	NONMMUT112918.1				mm|chr3:024620387-024620328	noncoding			NONMMUT112918.1		chr3	24620387	24620328	-
A_55_P2053704	TGGTCCGAGATCTCCAGTCGTTCTTCATGAACAGGCTAAATGCATGTGACATTGGGTATA	NM_001165968	384997	Pglyrp4	Mus musculus peptidoglycan recognition protein 4 (Pglyrp4), transcript variant 1, mRNA [NM_001165968]	chr3:90539505-90539564	coding					chr3	90539505	90539564	+
A_66_P127301	GTGGGGCGGGCCCGCCTCTAGGAACAAACAAGGTCATTACACCGATCACGCTGTGATTCC	XR_391206	102640044	Gm26550	PREDICTED: Mus musculus predicted gene, 26550 (Gm26550), transcript variant X2, ncRNA [XR_391206]	chr7:25421472-25418956	noncoding	ENSMUST00000180699.1		NONMMUT126535.1;NONMMUT060243.2		chr7	25421472	25418956	-
A_55_P2179378	TTTAGTGCCTAGTACAGTGCTGAGCACACAGTAGGTGTTTAATAAATGCTTGTTAAATTA	NM_139141	93681	Zkscan8	Mus musculus zinc finger with KRAB and SCAN domains 8 (Zkscan8), transcript variant 1, mRNA [NM_139141]	chr13:21605150-21605091	coding/noncoding			NONMMUT016564.2		chr13	21605150	21605091	-
A_52_P370299	TGGTCTAGAAAAGATCTTAGCAAGACATCAGTTACCAAAAGAGATCAGTCTCTCCCCAAA	NM_025750	66761	4933417A18Rik	Mus musculus RIKEN cDNA 4933417A18 gene (4933417A18Rik), mRNA [NM_025750]	chr13:35024333-35024392	coding					chr13	35024333	35024392	+
A_66_P106926	AAGAACTTCGAGTTGGAGCAGAAAGAAGAGGATACGTCAGGCCAAGAGCAGAGTGACACG	NM_026817	68708	Rabl2	Mus musculus RAB, member RAS oncogene family-like 2 (Rabl2), mRNA [NM_026817]	chr15:89414031-89413805	coding					chr15	89414031	89413805	-
CUST_OEV3_024288	TTGGCATGTGCTGCGTTGTCTTGGTGTTTTAGTTTATATCTCAGACGCAGACTGGACATC	NONMMUT108228.1				mm|chr2:160298632-160298691	noncoding			NONMMUT108228.1;NONMMUT108227.1		chr2	160298632	160298691	+
CUST_OEV3_019103	TGTGGTCTTGCAAAAGATGATGTAATTTTGCTGTACCTGAAGCCATCGTCTCAAGAGAAA	NONMMUT115377.1				mm|chr4:104425354-104425413	noncoding			NONMMUT115377.1		chr4	104425354	104425413	+
A_52_P321857	TTGAATATGCATTTTTGTTTAAAGTATTTTGTCTCAATAAAACATTATAGATTGTTACAT	AK012973	380669	Lin28b	Mus musculus 10, 11 days embryo whole body cDNA, RIKEN full-length enriched library, clone:2810403D23 product:hypothetical Nucleic acid-binding OB-fold containing protein, full insert sequence. [AK012973]	chr10:45176723-45176664	coding					chr10	45176723	45176664	-
CUST_OEV3_039573	GTGTATGGAGTCCATTCCTATGAAAGATACCCCAGTGAGCCTTTTATCCTCCAAGAGACT	NONMMUT088325.1				mm|chr12:040716842-040716783	noncoding			NONMMUT088325.1		chr12	40716842	40716783	-
A_55_P2487509	AACAATGTGCCCCATGCAGCTACCTGTAATGTTAGATTCAGAAGTTACTTCATCCCCAAG	NM_028089	72082	Cyp2c55	Mus musculus cytochrome P450, family 2, subfamily c, polypeptide 55 (Cyp2c55), mRNA [NM_028089]	chr19:39110063-39110122	coding					chr19	39110063	39110122	+
CUST_OEV3_070774	GATATGCGATGTAGACAAAGCAGCTAAGCAGGAAGCTGTTAGAGGGAAGCTGATGTGTTA	NONMMUT012717.2				mm|chr11:115338917-115338976	noncoding			NONMMUT012716.2;NONMMUT012718.2;NONMMUT012717.2		chr11	115338917	115338976	+
CUST_OEV3_052638	CCTTTCCTAAGGGTGGCAGATAGCAGAGGCAGCAATTCCTAAAGAGAAGTACAGATATAC	AK080509			Mus musculus 7 days neonate cerebellum cDNA, RIKEN full-length enriched library, clone:A730063P13 product:unclassifiable, full insert sequence. [AK080509]	mm|chr8:94052793-94052734	noncoding			NONMMUT066670.2		chr8	94052793	94052734	-
CUST_OEV3_041803	ACCAATGGCAACAACTTGGGCATTGTGCGACACTGTATACAAAAACTGAACTGTTCGGAG	NONMMUT085385.1				mm|chr11:068877755-068877696	noncoding			NONMMUT085385.1		chr11	68877755	68877696	-
CUST_OEV3_046320	TTCCCCCAAACAGCCAGCAATCTTACAAACTTCAGGGAAGAGTTCATTAAAAACGATTCT	NONMMUT079492.1					noncoding			NONMMUT079493.1;NONMMUT079492.1;NONMMUT079491.1		chr1	187017062	187020470	-
CUST_OEV3_026418	AACAACTACACATAGAGCAGCCATCTTGCTAGACACAAGTTATACTGCATGGAGAGCAAG	NONMMUT105394.1				mm|chr19:030542116-030542175	noncoding			NONMMUT105394.1		chr19	30542116	30542175	+
CUST_OEV3_007662	GCAAACAAACAAATTCCCGAAGCCATCATTAACGGAGCATGTAGCTCTCAACCCTGATTT	NONMMUT130506.1				mm|chr8:036504132-036504073	noncoding			NONMMUT130506.1;NONMMUT065237.2;NONMMUT065236.2		chr8	36504132	36504073	-
CUST_OEV3_020515	TAGACAAGGTCGGTTACTCAACTTGCTGATCCTCTGTCTGCAGGTCTATACTGTTAGATG	NONMMUT113457.1				mm|chr3:078214908-078214849	noncoding			NONMMUT113457.1		chr3	78214908	78214849	-
CUST_OEV3_064639	AAAGCACTTCCATCACTCCAATATATGGGTTAGAGGAACAGAGCCCCTCCATGGAAGTTT	AK013639	72941	2900042E19Rik	Mus musculus adult male hippocampus cDNA, RIKEN full-length enriched library, clone:2900042E19 product:unclassifiable, full insert sequence. [AK013639]	mm|chr17:81838046-81837987	noncoding			NONMMUT030796.2		chr17	81838046	81837987	-
CUST_OEV3_034666	TATTTGCCTTATATTTCACTAACCGGACGGACACTTCTCATGAAGAGAAGACTGAGCGTC	NONMMUT094782.1				mm|chr14:097381852-097381793	noncoding			NONMMUT094783.1;NONMMUT094782.1		chr14	97381852	97381793	-
CUST_OEV3_050132	ATATCAGCAAAGGCCATTATGACAGCATGGTACTATCTGGTAGTACCATCATGTGCCCTG	NAP021145-001				mm|chrX:129745821-129745880	noncoding			NONMMUT073874.2		chrX	129745821	129745880	+
CUST_OEV3_082821	CCGACGACAGTTCTCACGTGACTGTAGTAGACGGAGCAGGACACAACTATTATTACATTT	mmu_circ_0007722					circRNA					chr19	36953724	37047508	+
CUST_OEV3_071021	CTGATCACTTGAAAACTAATCTGTAGGCTGAATGCTTCTGGAGTGTGGGGGAAATGTGAC	NM_197940	68524	Wipf2	Mus musculus WAS/WASL interacting protein family, member 2 (Wipf2), mRNA [NM_197940]	mm|chr11:098764272-098764331	coding/noncoding			NONMMUT011930.2;NONMMUT011927.2		chr11	98764272	98764331	+
CUST_OEV3_078617	ACAGAAAGAGAAATTAAAACAGAAACTAAAATAGACTCGTACTTTTAACCTGTATCAGCA	mmu_circ_0012415					circRNA					chr5	20425342	20433548	-
A_55_P2060188	ATCTTGACTTTCATCCACTAAATAAATAGTCCTCTGAAGCATTGCTTGCTGATTATCCAG	ENSMUST00000120532	15260	Hira	histone cell cycle regulation defective homolog A (S. cerevisiae) [Source:MGI Symbol;Acc:MGI:99430] [ENSMUST00000120532]	chr16:18928064-18928123	coding					chr16	18928064	18928123	+
A_51_P471362	TCACTCTGGAGCTCAATTTCCTAACAGCCAATGGAGCCGTGGGGTCTAAAATGACTTCCA	NM_153784	212733	Ccdc64b	Mus musculus coiled-coil domain containing 64B (Ccdc64b), mRNA [NM_153784]	chr17:23805258-23805317	coding					chr17	23805258	23805317	+
CUST_OEV3_010384	GTAGCACTCAGCCATCTTAGCTTTTATTAATCAAACGCCAATTTTCATACAGTGTCAAAA	NONMMUT127036.1				mm|chr7:068180730-068180671	noncoding			NONMMUT127036.1		chr7	68180730	68180671	-
CUST_OEV3_048507	ATTGCATTAAGAAAATTCCAACCAAATGGAAGAAACCTGCTGCTGGACAGGCTGTCGATG	NONMMUT076689.1				mm|chr1:165373540-165373599	noncoding			NONMMUT076689.1		chr1	165373540	165373599	+
CUST_OEV3_002039	TGGAAGAACATTCTGCAGAAATTACTTTCTAGGGTAGGGGAATGTCACAATGTCACTCGG	NovelTID_00000456				mm|chr10:018018706-018018765	noncoding			NONMMUT004841.2		chr10	18018706	18018765	+	NovelTID_00000456
CUST_OEV3_010481	TTTTGTCACAAGAGATGAGTTTTGCCACCTGTGGAAGTTTGTGCAAATGGAATCACCCCT	NONMMUT126869.1				mm|chr7:064819928-064819869	noncoding			NONMMUT126870.1;NONMMUT126869.1		chr7	64819928	64819869	-
CUST_OEV3_091720	TGCTGTTGAGAGTGTCATCAACCAGTACAACTAAGGAGACTACCAGAGGAGAATACTCCA	ENSMUST00000210759.1				mm|chr7:047044763-047044704	noncoding	ENSMUST00000210759.1				chr7	47044763	47044704	-
A_66_P133679	TACGAAGCTGCAGGGCCTCCTTTGGGGGAGACCTATATCCTTTCCTTTGCTTCCAGGGCC	ENSMUST00000119157			predicted gene 6539 [Source:MGI Symbol;Acc:MGI:3645062] [ENSMUST00000119157]	chrX:50233177-50233236	coding					chrX	50233177	50233236	+
A_55_P2087607	GCTTGCAGTGTCTATATGTACTAGAGATAAGAGACAATGAAAGAATCTCCTTTAGTGATA	NM_001276248	12870	Cp	Mus musculus ceruloplasmin (Cp), transcript variant 3, mRNA [NM_001276248]	chr3:19907511-19907570	coding					chr3	19907511	19907570	+
CUST_OEV3_054870	CTTCCTCTAACTCTTGAAAGCCCTCTTGGGCTCTTCTGAGTCACTCACCACAGAAACTTG	NONMMUT059419.2				mm|chr6:144637774-144637819	noncoding			NONMMUT059419.2		chr6	144637774	144637819	+
A_55_P1963960	CTGAGATTCAGTCTGGAGGCGGCACTGAGTTGTTAGTCCTTGGTAAGTACTACATTTTTT	XM_006544504	102642410	LOC102642410	PREDICTED: Mus musculus tyrosine-protein phosphatase non-receptor type substrate 1-like (LOC102642410), mRNA [XM_006544504]	chr3:015863359-015863301	coding					chr3	15863359	15863301	-
A_55_P2739706	ATGGCTTCTGCATGAGTGGCAGCATCACAGCAAAGTCTAAGTTCTATGGGAACTCATTGT	NM_024289	79196	Osbpl5	Mus musculus oxysterol binding protein-like 5 (Osbpl5), transcript variant 1, mRNA [NM_024289]	chr7:150886666-150885226	coding					chr7	150886666	150885226	-
A_51_P229655	GATATCAAAGATGGTCAGCTTTCAAATGGGCATTTTGGGATAATGCTGGAAAATGTAAGA	NM_178758	272428	Acsm5	Mus musculus acyl-CoA synthetase medium-chain family member 5 (Acsm5), mRNA [NM_178758]	chr7:126686414-126686473	coding					chr7	126686414	126686473	+
A_55_P2737304	CGGCTTACCTGCTGTGACAAGTTATGCTTTGATTACTGTGCCTAGAGAGATCCATGAAAC	NR_028266	414066	BC037032	Mus musculus cDNA Sequence BC037032 (BC037032), long non-coding RNA [NR_028266]	chr15:3972430-3972371	noncoding	ENSMUST00000140003.1;ENSMUST00000155191.1;ENSMUST00000194637.1	NR_028266.1	NONMMUT096613.1;NONMMUT022598.2;NONMMUT022597.2;NONMMUT022596.2;NONMMUT022595.2		chr15	3972430	3972371	-
CUST_OEV3_028251	CTGGTAACAAATCTCTATAGCCATTGCATTAAGCCCTAGTTCACGGACAGGAGAAGCATG	NONMMUT103052.1				mm|chr18:025968164-025968223	noncoding			NONMMUT103052.1		chr18	25968164	25968223	+
CUST_OEV3_077566	AGAAAGGATAACGAGAGTAAAGACACCGAAAAAGAAAGGACCTTGTGTATGAAAGTGTGA	mmu_circ_0013543					circRNA					chr6	83892827	83897935	+
CUST_OEV3_003011	TGGATTTGGAGTGTGCAGAAGCCTAGAAGTCACTACAGAAAGGCACAAATAGCTAGACTA	NONMMUT136529.1				mm|chrX:149527723-149527782	noncoding			NONMMUT136529.1		chrX	149527723	149527782	+
CUST_OEV3_069938	CAGGGAGCGGCTTCTAAATTAAGCTGAATTCACCGGACTAAAGGTTAAGCTTTACATTTA	NONMMUT015132.2				mm|chr12:088641916-088641975	noncoding			NONMMUT015132.2		chr12	88641916	88641975	+	NovelTID_00001514
CUST_OEV3_084049	CGGCGGTACAGTCTTCGACGAGGTTAGTGAGAGAGTTACGCTTAAGAACTTCCTAGTTAG	mmu_circ_0006355					circRNA					chr16	59954477	59960268	-
CUST_OEV3_009325	AATACGTTGTTGGTGCCAATAATCATAGGTTTGGGCTCTGTATCTTCAGTATCTGGGATG	NONMMUT128437.1				mm|chr8:035157952-035158011	noncoding	ENSMUST00000181097.1		NONMMUT128437.1;NONMMUT065178.2		chr8	35157952	35158011	+
CUST_OEV3_040115	CATTCTAACAGGCAGTAGAAGGATGGACTTAAAGTGTCTGCTTTGGAGCTTTGTTAGCGG	NONMMUT087623.1				mm|chr12:106334630-106334689	noncoding			NONMMUT087623.1		chr12	106334630	106334689	+
CUST_OEV3_073832	CTCTCAGGGAAATATGGAAAAGCAATACTCCACAAACCTCAACGGCAAGAAGAGTTCCTC	XR_373670	69476	1700029M03Rik	PREDICTED: Mus musculus RIKEN cDNA 1700029M03 gene (1700029M03Rik), misc_RNA [XR_373670]	mm|chr1:166891105-166891164	noncoding	ENSMUST00000187517.1;ENSMUST00000187300.1		NONMMUT076718.1;NONMMUT076717.1;NONMMUT003586.2;NONMMUT003585.2;NONMMUT003584.2		chr1	166891105	166891164	+	KnowTID_00000333;KnowTID_00000332
CUST_OEV3_036973	AGGCAGCCCTGCTGACTAGTACTGCTAATAAACCTTGGAGTATTTTATTTCCTATTGTAA	NONMMUT091821.1				mm|chr13:083406280-083406221	noncoding			NONMMUT091821.1		chr13	83406280	83406221	-
A_51_P409101	GCGTTGGCTGTGAGGCGGAGTAGCTGCTTTACTCTGTGGGGAGTTCCCTTTTCCCATGAT	ENSMUST00000177226	69398	Cdhr4	cadherin-related family member 4 [Source:MGI Symbol;Acc:MGI:1916648] [ENSMUST00000177226]	chr9:107901904-107901963	coding					chr9	107901904	107901963	+
A_51_P467668	AGCTCTAGTGGACTGACTGGAAGCTACATCCCTTCCTTTCTGAAAAAGGAAATCGGTTCT	NM_019987	56542	Ick	Mus musculus intestinal cell kinase (Ick), transcript variant 2, mRNA [NM_019987]	chr9:78014734-78014793	coding					chr9	78014734	78014793	+
CUST_OEV3_052822	CAATGTTCCCAGCAGTGATGGCCAAGCCACTCAGTTACAGCTAGTAAAGTATAAGAAGAA	NONMMUT066187.2				mm|chr8:079059360-079059301	noncoding			NONMMUT131224.1;NONMMUT066187.2		chr8	79059360	79059301	-
CUST_OEV3_063306	TGCTTCCTTACCATCTGAACCTCCCACATCTTAGTGCTTATTAGGTCTGGATGTTGTGCT	AK134423			Mus musculus 13 days embryo male testis cDNA, RIKEN full-length enriched library, clone:6030479F19 product:unclassifiable, full insert sequence. [AK134423]	mm|chr19:32341615-32341556	noncoding			NONMMUT034460.2		chr19	32341615	32341556	-
A_66_P137447	ATAGACCTTTGAGTGGAAACATCTAGTTTCTTTGGAAAGTTATGTCAAATGATGGTTTGC	AK160206	108876	2610017A05Rik	Mus musculus 10 days embryo whole body cDNA, RIKEN full-length enriched library, clone:2610017A05 product:unclassifiable, full insert sequence. [AK160206]	chr6:148780975-148781034	coding/noncoding			NONMMUT059594.2		chr6	148780975	148781034	+
CUST_OEV3_049056	TATTCACCTTTGCCTACAAGTGGAGTCCTCAAGTCTAGAGCCTTTCGCTCTCTATCATAC	NONMMUT075939.1				mm|chr1:091056969-091057028	noncoding			NONMMUT075939.1		chr1	91056969	91057028	+
CUST_OEV3_083890	GTAGAAGAAGTCCGACAGAAGTGGAAGTCGGAGCCAGACGCCAGTGTTAGGAAACCATTC	mmu_circ_0006528					circRNA					chr17	10406223	10410668	-
CUST_OEV3_084558	TTCGTCGACGGTAAGAAAACGATCTACGATCCATAGACAGTATAAGACAACTATCTTCTT	mmu_circ_0005779					circRNA					chr15	73156178	73173789	-
A_55_P1957797	AGGAGTGTGGAAGCCTACTGTGTAGACTACCCCCCTGCAGTTAATAAACACTTGCCCGTG	NM_001012392	228801	Bpifb1	Mus musculus BPI fold containing family B, member 1 (Bpifb1), transcript variant 1, mRNA [NM_001012392]	chr2:154046019-154046078	coding/noncoding			NONMMUT040602.2		chr2	154046019	154046078	+
CUST_OEV3_027400	TGGGTTGAAAATAAGACAGTAAACCTGTTAGTCATAGGACAATCGTGGTGGGGATTCCAA	NONMMUT104109.1				mm|chr18:012404418-012404359	noncoding			NONMMUT104109.1		chr18	12404418	12404359	-
A_55_P2195187	GTATGAGGTATACATGGGCATGAGTGAATTTCATGTACAGATTCGAGTCCTTTCCCCCAA	NR_045372	74456	4933424G05Rik	Mus musculus RIKEN cDNA 4933424G05 gene (4933424G05Rik), long non-coding RNA [NR_045372]	chr18:15206394-15206453	noncoding		NR_045372.1	NONMMUT031556.2		chr18	15206394	15206453	+
A_66_P125264	CTGACCTTAAGGATCTGTGTGTTAACTGATTTACCCGAGTCTGAATCTCAATTCACTTTA	AK090025			Mus musculus nullipotent stem cell CRL-2070 NE cDNA, RIKEN full-length enriched library, clone:G430065F06 product:unclassifiable, full insert sequence. [AK090025]	chr6:148660712-148660771	coding/noncoding	ENSMUST00000203917.1		NONMMUT059590.2		chr6	148660712	148660771	+	KnowTID_00006230
CUST_OEV3_037263	ACTCAGGAGAGATAGATGACAGTGGCAATTAGAGAGGTCTAAAATGAGAGAGATACTCTG	NONMMUT091401.1				mm|chr13:051732134-051732075	noncoding			NONMMUT091401.1		chr13	51732134	51732075	-
CUST_OEV3_032120	TAGATGGCTTCTGGTTCTGTAGTCTGCTCAAGACTTCTCTCTGCTCCAAACAGCTTTAAG	NONMMUT098014.1				mm|chr16:013769337-013769396	noncoding			NONMMUT098014.1		chr16	13769337	13769396	+
CUST_OEV3_041274	TAACGGTGATGATTTAAGATGCCAAGATGTCCAGGTATTGCCAAGGTCCTCTACAAAGAG	NONMMUT086124.1				mm|chr12:005310507-005310560	noncoding			NONMMUT086124.1		chr12	5310507	5310560	+
CUST_OEV3_033676	AATGAGTATCAATTACTGGAGACTGTTGGAGCAGGCAGAAGAGAGAAGATAGAGTCCAGG	NONMMUT096001.1					noncoding			NONMMUT096001.1;NONMMUT096000.1		chr15	70155920	70177828	+
A_55_P2732473	GGCACTAAGTGGACTAATTCTTTTCACCCTAATCTTAGTATCTTCAAATTGAAGGATTCT	AK077424	212391	Lcor	Mus musculus 8 days embryo whole body cDNA, RIKEN full-length enriched library, clone:5730406F04 product:KIAA1795 PROTEIN (FRAGMENT) homolog [Homo sapiens], full insert sequence. [AK077424]	chr19:41631029-41631088	coding					chr19	41631029	41631088	+
A_55_P2264231	CTTGGGAGTATATGGGCAGTACAAGTTGGACTAAATAGATTATTGATGAAAAGATAACAG	AK046028	320384	B230334L07Rik	Mus musculus adult male corpora quadrigemina cDNA, RIKEN full-length enriched library, clone:B230334L07 product:unclassifiable, full insert sequence. [AK046028]	chr1:5148366-5148425	coding/noncoding			NONMMUT000046.2		chr1	5148366	5148425	+
CUST_OEV3_048659	TCACCCTTTTCTTTTGACATATTTTGGCTGTCCTCAATTTCTTCTAAGACAGTGGCAGAA	NONMMUT076476.1				mm|chr1:139875760-139875819	noncoding			NONMMUT076476.1		chr1	139875760	139875819	+
A_51_P477285	AGAAGCTGAGTTTAAGTATGTCCCTAAAAATATAATTACTTAACCCTCAGTGCATGTGAC	NR_015572	66263	1810014B01Rik	Mus musculus RIKEN cDNA 1810014B01 gene (1810014B01Rik), non-coding RNA [NR_015572]	chr10:86152352-86152411	noncoding		NR_015572.2	NONMMUT006693.2;NONMMUT006692.2;NONMMUT006689.2		chr10	86152352	86152411	+
CUST_OEV3_062584	GAAATCCAGGAACCAAGGGTGGAAAACTCTCATGATGTTGGTTTTTAAGAATCCAGCCTT	AK019703	78198	4930527E20Rik	Mus musculus adult male testis cDNA, RIKEN full-length enriched library, clone:4930527E20 product:unclassifiable, full insert sequence. [AK019703]	mm|chr2:30659471-30662816	noncoding	ENSMUST00000135700.1		NONMMUT106850.1;NONMMUT036602.2		chr2	30659471	30662816	+
CUST_OEV3_021387	TTTCCCATATGTGACTTGGAACATATGTGTGCATGTGTATGTGTGTGTTTATCTATATCA	NONMMUT112236.1				mm|chr3:133990900-133990959	noncoding					chr3	133990900	133990959	+
Rat-PGK1_5							control
CUST_OEV3_040568	TGTTCGATATAGCTAAAAAGTCTTTCTCCCAGCAGGGATGCTATGGACACACATGAGAGG	NONMMUT087039.1				mm|chr12:053435198-053435257	noncoding			NONMMUT087039.1		chr12	53435198	53435257	+
CUST_OEV3_030815	ACTTCTATGGGTAAGTGTCAAATGCCAAGGGTTACCTTGGGAAAGCAAAGACGGGAAAAG	NONMMUT099645.1				mm|chr16:033178564-033178505	noncoding			NONMMUT099645.1		chr16	33178564	33178505	-
A_55_P2185273	TCATGGTCTAACTTGTAATCACTGCATTGGTACTGTAATGAGCAGCCCTTTTGAAAGCTT	NM_009471	22247	Umps	Mus musculus uridine monophosphate synthetase (Umps), mRNA [NM_009471]	chr16:33956742-33956683	coding					chr16	33956742	33956683	-
A_55_P2056744	GTCAGTAACCACAGAAAGTCTTTGAAAATATCAAGAACCAGAAATACAGAGCTATTACTG	ENSMUST00000097867	107581	Col16a1	collagen, type XVI, alpha 1 [Source:MGI Symbol;Acc:MGI:1095396] [ENSMUST00000097867]	chr4:129770686-129770745	coding					chr4	129770686	129770745	+
CUST_OEV3_005026	AGTTCTGACAACACAGAACTGGTTAACTGTGAATCCCACCCATGTGCACTTTCTCTCTAG	NONMMUT133893.1				mm|chr9:014010075-014010016	noncoding			NONMMUT133893.1		chr9	14010075	14010016	-
CUST_OEV3_007503	AGCAGAAGGCCATATCCTGATTCAGGATATAATGACCAGAGTGGGCACTATAGCTATTTT	NONMMUT130693.1				mm|chr8:050091359-050091300	noncoding			NONMMUT130693.1		chr8	50091359	50091300	-
A_52_P294834	TGCCATTCTGGACCAAGACTCTTCCCCAGAAGATGCTAGAGCTAAAAGGAAATCACGATA	NM_001079865	71903	Ces2f	Mus musculus carboxylesterase 2F (Ces2f), mRNA [NM_001079865]	chr8:107478540-107478599	coding					chr8	107478540	107478599	+
CUST_OEV3_046624	TTCACCATACAAGATTTGGGAAACAGCCTGCTTTAGCAAAATGAGGGTGCCCAGAATCAG	NONMMUT079092.1				mm|chr1:157086840-157086781	noncoding			NONMMUT079092.1		chr1	157086840	157086781	-
CUST_OEV3_014153	AATACCATCAAGAGGGACAGCAAGCTACACAAGATTTAAACAGGAAACTCTCCCATCACC	XR_377527		LOC102635113	PREDICTED: Mus musculus uncharacterized LOC102635113 (LOC102635113), transcript variant X2, ncRNA [XR_377527]	mm|chr6:34160485-34162075	noncoding			NONMMUT122016.1		chr6	34160485	34162075	+
CUST_OEV3_025427	TGCCTTTGACTTGACTGAAAAGAAGTACACCCTGTTATCATGTCTTTTGATGACCTCTTG	NONMMUT106701.1				mm|chr2:019283897-019283956	noncoding			NONMMUT106701.1		chr2	19283897	19283956	+
A_66_P124510	TTGTCCTGTGACTTCTGCCCATTACCTGAGGCCTGTGGAAATAAACCTTTATGTACTTAA	NM_001301067	12331	Cap1	Mus musculus CAP, adenylate cyclase-associated protein 1 (yeast) (Cap1), transcript variant 1, mRNA [NM_001301067]	chr4:122536396-122536337	coding					chr4	122536396	122536337	-
CUST_OEV3_082299	TGCAATTCTTTATTCAATCATCTTTAGGAGTCTCACTTACTTTAGGATACCAACTGAAAT	mmu_circ_0008305					circRNA					chr1	160360293	160361101	-
CUST_OEV3_053868	ATACTGTCAACAAAGACACCTGCATCTTTACTTCTCATCAAAGCTCCTAATGCTGACAGC	AK014616	170639	Olfr78	Mus musculus 0 day neonate skin cDNA, RIKEN full-length enriched library, clone:4633402A21 product:unclassifiable, full insert sequence. [AK014616]	mm|chr7:109892900-109892841	noncoding			NONMMUT063041.2		chr7	109892900	109892841	-
CUST_OEV3_027554	AGCCTCAACAGGGGCAGTTTCTTCAAAAAGACTTTGGTCAACAGATTTGTACTGAAATAA	NONMMUT103911.1				mm|chr18:083795390-083795449	noncoding			NONMMUT103911.1		chr18	83795390	83795449	+
CUST_OEV3_060332	ATGCTGAAATTGGGATTCTTCTGGAGTTAGGTAAAGGGTAAGCCCCGATAGACTGTGAAC	NONMMUT043215.2				mm|chr3:057958404-057958345	noncoding			NONMMUT113314.1;NONMMUT043215.2		chr3	57958404	57958345	-
A_55_P1984283	ACATGGAGTAAGAAACCCTGGACCACCCACCCCAGCAAGGACACTGAGAGCAACAGAGAG	NAP115100-1				chr15:084697738-084697797	coding					chr15	84697738	84697797	+
A_55_P2170963	GATTCTGAGTGTGGGAGTGTGTCTGCACATGTTAAAAAGACAACTACCATATTAATAAAA	NM_146066	14852	Gspt1	Mus musculus G1 to S phase transition 1 (Gspt1), transcript variant 1, mRNA [NM_146066]	chr16:11220564-11220505	coding					chr16	11220564	11220505	-
CUST_OEV3_073448	ATTGCTGAAGGTCATCATGTAAGGCTGTAAATGTCTCTTATCATGTCCTGCGAAACACTG	AK038768	320855	A230061C15Rik	Mus musculus adult male hypothalamus cDNA, RIKEN full-length enriched library, clone:A230061C15 product:unclassifiable, full insert sequence. [AK038768]	mm|chr10:13701660-13701719	noncoding			NONMMUT004784.2		chr10	13701660	13701719	+
CUST_OEV3_055524	CCAGAAGTATTTGCCTCAGAAGTTTTCAAAGAAACCCAAATGTGCATGCAACACTGGACA	AK047037			Mus musculus 10 days neonate cerebellum cDNA, RIKEN full-length enriched library, clone:B930013D24 product:unclassifiable, full insert sequence. [AK047037]	mm|chr6:77696069-77696010	noncoding			NONMMUT057495.2		chr6	77696069	77696010	-
A_51_P518542	TCATTTCCTACTCTGGATGCATGGTTCAGCTCTACTTCTTCTTCATATTTGGTATTGCAG	NM_146507	258500	Olfr944	Mus musculus olfactory receptor 944 (Olfr944), mRNA [NM_146507]	chr9:39025215-39025274	coding					chr9	39025215	39025274	+
A_66_P101727	GAGACCAGCTGCTAGGAGCTGTGAGGAGAGAGGGCGAGCTGGGGATCCGCGCCATGGATG	NM_001243067	73610	Zfp433	Mus musculus zinc finger protein 433 (Zfp433), mRNA [NM_001243067]	chr10:81167590-81181667	coding/noncoding			NONMMUT006516.2		chr10	81167590	81181667	+
CUST_OEV3_016499	ACTCAGGATGGAGGAGCAAGGTGATGGACTACATTTGAACACCAGTAAGAAAAATAAATA	NONMMUT118824.1				mm|chr5:100363695-100363754	noncoding			NONMMUT118824.1		chr5	100363695	100363754	+
A_52_P678117	TTGAGGTTTTCCGGCGATTTGTGTGGAACTTCTTCCGTCTGGAGAACGAGCATCTAAATA	NM_011273	19775	Xpr1	Mus musculus xenotropic and polytropic retrovirus receptor 1 (Xpr1), mRNA [NM_011273]	chr1:157137337-157130518	coding					chr1	157137337	157130518	-
CUST_OEV3_018648	TTACCTCTAGAATAAAGTCAAGTTTAAGAGTCCGTGTCTGAGGACAGTGGCTGGCTGGAT	NONMMUT115998.1				mm|chr4:149157408-149174446	noncoding			NONMMUT115998.1		chr4	149157408	149174446	+
CUST_OEV3_005166	AGTCAGGGCAATACCTTTGAAGTTCAGATTCACTGCAGCATCAGAAAACAATTTATTTTT	XR_406130		LOC102642880	PREDICTED: Mus musculus uncharacterized LOC102642880 (LOC102642880), ncRNA [XR_406130]	mm|chr9:120165913-120165972	noncoding			NONMMUT133703.1		chr9	120165913	120165972	+
[truncated: 143,912 more rows]
