# Supplementary material for: Understanding pathogen–host interplay by expression profiles of lncRNA and mRNA in the liver of Echinococcus multilocularis-infected mice
Source: PLoS Negl Trop Dis. 2022 May 31;16(5):e0010435. doi: 10.1371/journal.pntd.0010435 (PMC9187083; doi:10.1371/journal.pntd.0010435)
Supplement: S2 Table — (XLSX) [file pntd.0010435.s003.xlsx]

## Sheet: Sheet1
Supplementary Table S2 | The primers
Gene	Forward primer (5'-3')	Reverse primer (5'-3')
Gng4	5’-CTTTGCTGTGGCTTGTGCTC -3’	5’-GCAGAAGTTGGCTGTTGGAAG -3’
Lcn2	5’-CCACCACGGACTACAACCA -3’	5’-TGGCAAAGCGGGTGAAAC -3’
Ruvbl2	5’-GGAGGAAGATGTGGAGATGAGTG -3’	5’-TGTCCATTGTTTCGCCTTTG -3’
Bnip1	5’-CAAGGGAGCAAGACAAGGAG -3’	5’-TGGTTTTCCTTTGCCGTAAG -3’
Abr	5’-AAGTGGAGAGCAAAGCACATCTC -3’	5’-GGGAGTTTCTGTTGCAGTCTTTC -3’
G6pc	5’-GGCAAGGAGACCCAGGATTC -3’	5’-TGAAGAAGTACTCTGCAAATCAGC -3’
Cyp4a10	5’-CCTGGGATCACCTAGACCAGATT -3’	5’-CTTCGGGTTGTGGTGGAGA -3’
Prdx4	5’-TGGATTTCACCTTTGTGTGTCC -3’	5’-GGGTAAACTGAGAGTCAACAGAGCA -3’
Rpl23a	5’-CAGCCATGAAGAAAATAGAGGACAA -3’	5’-TCAGGAGCCAAGCGAACATAC -3’
Trp53	5’-GCTTTGAGGTTCGTGTTTGTG -3’	5’-GCGGATCTTGAGGGTGAAA -3’
NONMMUT120083.1	5’-TAGAGCTTGCAGCCACTCCT-3’	5’-TTCCAAATGGTCCCTGTTGT-3’
AK017047	5’-GAACGTACCTTGGCACCTGT-3’	5’-CATGCTGCTCTCTCCCTTTC-3’
NONMMUT137613.1	5’-ACGGAGTTTGGAAGAGGGTGT -3’	5’-GATTGAGTATCCAGCATTCACTTTG -3’
NONMMUT081543.1	5’-TCCACGTCACCCATCATTACA -3’	5’-CAATCTTTAGCCTGCCCAATC -3’
AK014756	5’-GCCGTTCCAGAGCACAGAT -3’	5’-CCACAGTTCATGCCCCAAA -3’
NONMMUT062621.2	5’-TGCAGAGTAATGCTGAACTTTAGGG -3’	5’-AACCTCCTCTTCTGGCTTTGG -3’
AK079007	5’-CCGAGATCACCTGGGAAAA -3’	5’-CCTAGTCCAGAATGCCAAAGGT -3’
NONMMUT102390.1	5’-CAGTCACCAGGACATCACCTTTAC -3’	5’-CTCATCCCCACCTGATTTTCTC -3’
AK044084	5’-GCAATCAGAGATACAGGAAATCG -3’	5’-AGAGGGAAGCAAGGTGAGAGG -3’
ENSMUST00000140645.1	5’-CTGCCAAGCTGGAGAAACTG -3’	5’-GTGTGTTATGTATGTGTTGGGGTGT -3’
MKK3	5’- CAGAGAGGGGGATGTATGGA-3’	5’- AGGACATTGGATGGCTTCAC-3’
IRAK4	5’- TCAAAAGCCTGCCTCCTAGA-3’	5’- TCATGGAACGAGAAGCTGTG-3’
NLRX1	5’- GGGCCTTTATCCGTTACCAT-3’	5’- CTCATCTGGGGTGCTCTCTC-3’
IFN-a	5’- TCTGTGCTTTCCTGATGGTC-3’	5’- CGGGAATCCAAAGTCCTTC-3’
IKKβ	5’- TGGTCACCGTCCCTCCCAA -3’	5’- TGGCGATCTGTTCACCTGT -3’
JNK	5’- CTTGGATGTGAAAATTGCCTT -3’	5’- CTATTCCCTGAGCCCCAGA -3’
NF-KB	5’- CAAAGGTTATCGTTCAGTTGGTCA-3	5’- TTCTTAGTCACATGAAGTATT-3’
GAPDH	5’- AGCCCAAGATGCCCTTCAGT-3’	5’- CCGTGTTCCTACCCCCAATG-3’
nad1	5’-GAGTTTGCGTCTCGATGATAGG’-3	5’-TCCCCAAAACCCACATTCTAC-3’
cox1	5’-AGGTTTGACTTTCTCTTTGGTT-3’	5’-CCAACAAATCCAAATAAACGG-3’
