# Supplementary material for: Understanding pathogen–host interplay by expression profiles of lncRNA and mRNA in the liver of Echinococcus multilocularis-infected mice
Source: PLoS Negl Trop Dis. 2022 May 31;16(5):e0010435. doi: 10.1371/journal.pntd.0010435 (PMC9187083; doi:10.1371/journal.pntd.0010435)
Supplement: S3 Table — (XLSX) [file pntd.0010435.s004.xlsx]

## Sheet: supplementary table S4A Venn mR
ProbeName	p ([2] Vs [0]) ( 2 VS 0 T Test unpaired [2] Vs [0] P <= 1.0 FC >=1.0 ) ( 2345 Entitylist of selection ) ( shengwuxue Entitylist of selection )	Regulation ([2] Vs [0]) ( 2 VS 0 T Test unpaired [2] Vs [0] P <= 1.0 FC >=1.0 ) ( 2345 Entitylist of selection ) ( shengwuxue Entitylist of selection )	FC (abs) ([2] Vs [0]) ( 2 VS 0 T Test unpaired [2] Vs [0] P <= 1.0 FC >=1.0 ) ( 2345 Entitylist of selection ) ( shengwuxue Entitylist of selection )	FC ([2] Vs [0]) ( 2 VS 0 T Test unpaired [2] Vs [0] P <= 1.0 FC >=1.0 ) ( 2345 Entitylist of selection ) ( shengwuxue Entitylist of selection )	Log FC ([2] Vs [0]) ( 2 VS 0 T Test unpaired [2] Vs [0] P <= 1.0 FC >=1.0 ) ( 2345 Entitylist of selection ) ( shengwuxue Entitylist of selection )	p ([3] Vs [0]) ( 3 VS 0 T Test unpaired [3] Vs [0] P <= 1.0 FC >=1.0 ) ( 2345 Entitylist of selection ) ( shengwuxue Entitylist of selection )	Regulation ([3] Vs [0]) ( 3 VS 0 T Test unpaired [3] Vs [0] P <= 1.0 FC >=1.0 ) ( 2345 Entitylist of selection ) ( shengwuxue Entitylist of selection )	FC (abs) ([3] Vs [0]) ( 3 VS 0 T Test unpaired [3] Vs [0] P <= 1.0 FC >=1.0 ) ( 2345 Entitylist of selection ) ( shengwuxue Entitylist of selection )	FC ([3] Vs [0]) ( 3 VS 0 T Test unpaired [3] Vs [0] P <= 1.0 FC >=1.0 ) ( 2345 Entitylist of selection ) ( shengwuxue Entitylist of selection )	Log FC ([3] Vs [0]) ( 3 VS 0 T Test unpaired [3] Vs [0] P <= 1.0 FC >=1.0 ) ( 2345 Entitylist of selection ) ( shengwuxue Entitylist of selection )	p ([4] Vs [0]) ( 4 VS 0 T Test unpaired [4] Vs [0] P <= 1.0 FC >=1.0 ) ( 2345 Entitylist of selection ) ( shengwuxue Entitylist of selection )	Regulation ([4] Vs [0]) ( 4 VS 0 T Test unpaired [4] Vs [0] P <= 1.0 FC >=1.0 ) ( 2345 Entitylist of selection ) ( shengwuxue Entitylist of selection )	FC (abs) ([4] Vs [0]) ( 4 VS 0 T Test unpaired [4] Vs [0] P <= 1.0 FC >=1.0 ) ( 2345 Entitylist of selection ) ( shengwuxue Entitylist of selection )	FC ([4] Vs [0]) ( 4 VS 0 T Test unpaired [4] Vs [0] P <= 1.0 FC >=1.0 ) ( 2345 Entitylist of selection ) ( shengwuxue Entitylist of selection )	Log FC ([4] Vs [0]) ( 4 VS 0 T Test unpaired [4] Vs [0] P <= 1.0 FC >=1.0 ) ( 2345 Entitylist of selection ) ( shengwuxue Entitylist of selection )	p ([5] Vs [0]) ( 5 VS 0 T Test unpaired [5] Vs [0] P <= 1.0 FC >=1.0 ) ( 2345 Entitylist of selection ) ( shengwuxue Entitylist of selection )	Regulation ([5] Vs [0]) ( 5 VS 0 T Test unpaired [5] Vs [0] P <= 1.0 FC >=1.0 ) ( 2345 Entitylist of selection ) ( shengwuxue Entitylist of selection )	FC (abs) ([5] Vs [0]) ( 5 VS 0 T Test unpaired [5] Vs [0] P <= 1.0 FC >=1.0 ) ( 2345 Entitylist of selection ) ( shengwuxue Entitylist of selection )	FC ([5] Vs [0]) ( 5 VS 0 T Test unpaired [5] Vs [0] P <= 1.0 FC >=1.0 ) ( 2345 Entitylist of selection ) ( shengwuxue Entitylist of selection )	Log FC ([5] Vs [0]) ( 5 VS 0 T Test unpaired [5] Vs [0] P <= 1.0 FC >=1.0 ) ( 2345 Entitylist of selection ) ( shengwuxue Entitylist of selection )	p ([6] Vs [0]) ( 6 VS 0 T Test unpaired [6] Vs [0] P <= 1.0 FC >=1.0 ) ( 6789 Entitylist of selection ) ( shengwuxue Entitylist of selection )	Regulation ([6] Vs [0]) ( 6 VS 0 T Test unpaired [6] Vs [0] P <= 1.0 FC >=1.0 ) ( 6789 Entitylist of selection ) ( shengwuxue Entitylist of selection )	FC (abs) ([6] Vs [0]) ( 6 VS 0 T Test unpaired [6] Vs [0] P <= 1.0 FC >=1.0 ) ( 6789 Entitylist of selection ) ( shengwuxue Entitylist of selection )	FC ([6] Vs [0]) ( 6 VS 0 T Test unpaired [6] Vs [0] P <= 1.0 FC >=1.0 ) ( 6789 Entitylist of selection ) ( shengwuxue Entitylist of selection )	Log FC ([6] Vs [0]) ( 6 VS 0 T Test unpaired [6] Vs [0] P <= 1.0 FC >=1.0 ) ( 6789 Entitylist of selection ) ( shengwuxue Entitylist of selection )	p ([7] Vs [0]) ( 7 VS 0 T Test unpaired [7] Vs [0] P <= 1.0 FC >=1.0 ) ( 6789 Entitylist of selection ) ( shengwuxue Entitylist of selection )	Regulation ([7] Vs [0]) ( 7 VS 0 T Test unpaired [7] Vs [0] P <= 1.0 FC >=1.0 ) ( 6789 Entitylist of selection ) ( shengwuxue Entitylist of selection )	FC (abs) ([7] Vs [0]) ( 7 VS 0 T Test unpaired [7] Vs [0] P <= 1.0 FC >=1.0 ) ( 6789 Entitylist of selection ) ( shengwuxue Entitylist of selection )	FC ([7] Vs [0]) ( 7 VS 0 T Test unpaired [7] Vs [0] P <= 1.0 FC >=1.0 ) ( 6789 Entitylist of selection ) ( shengwuxue Entitylist of selection )	Log FC ([7] Vs [0]) ( 7 VS 0 T Test unpaired [7] Vs [0] P <= 1.0 FC >=1.0 ) ( 6789 Entitylist of selection ) ( shengwuxue Entitylist of selection )	p ([8] Vs [0]) ( 8 VS 0 T Test unpaired [8] Vs [0] P <= 1.0 FC >=1.0 ) ( 6789 Entitylist of selection ) ( shengwuxue Entitylist of selection )	Regulation ([8] Vs [0]) ( 8 VS 0 T Test unpaired [8] Vs [0] P <= 1.0 FC >=1.0 ) ( 6789 Entitylist of selection ) ( shengwuxue Entitylist of selection )	FC (abs) ([8] Vs [0]) ( 8 VS 0 T Test unpaired [8] Vs [0] P <= 1.0 FC >=1.0 ) ( 6789 Entitylist of selection ) ( shengwuxue Entitylist of selection )	FC ([8] Vs [0]) ( 8 VS 0 T Test unpaired [8] Vs [0] P <= 1.0 FC >=1.0 ) ( 6789 Entitylist of selection ) ( shengwuxue Entitylist of selection )	Log FC ([8] Vs [0]) ( 8 VS 0 T Test unpaired [8] Vs [0] P <= 1.0 FC >=1.0 ) ( 6789 Entitylist of selection ) ( shengwuxue Entitylist of selection )	p ([9] Vs [0]) ( 9 VS 0 T Test unpaired [9] Vs [0] P <= 1.0 FC >=1.0 ) ( 6789 Entitylist of selection ) ( shengwuxue Entitylist of selection )	Regulation ([9] Vs [0]) ( 9 VS 0 T Test unpaired [9] Vs [0] P <= 1.0 FC >=1.0 ) ( 6789 Entitylist of selection ) ( shengwuxue Entitylist of selection )	FC (abs) ([9] Vs [0]) ( 9 VS 0 T Test unpaired [9] Vs [0] P <= 1.0 FC >=1.0 ) ( 6789 Entitylist of selection ) ( shengwuxue Entitylist of selection )	FC ([9] Vs [0]) ( 9 VS 0 T Test unpaired [9] Vs [0] P <= 1.0 FC >=1.0 ) ( 6789 Entitylist of selection ) ( shengwuxue Entitylist of selection )	Log FC ([9] Vs [0]) ( 9 VS 0 T Test unpaired [9] Vs [0] P <= 1.0 FC >=1.0 ) ( 6789 Entitylist of selection ) ( shengwuxue Entitylist of selection )	[0-6](normalized)	[0-7](normalized)	[0-8](normalized)	[2-6](normalized)	[2-7](normalized)	[2-8](normalized)	[3-6](normalized)	[3-7](normalized)	[3-8](normalized)
A_51_P250807	0.00486539	down	3.09353	-3.09353	-1.62926	0.00293994	down	7.0779	-7.0779	-2.82332	0.000288	down	4.68921	-4.68921	-2.22934	0.000433	down	5.44784	-5.44784	-2.44569	0.0108947	down	5.34271	-5.34271	-2.41757	0.000177	down	6.67193	-6.67193	-2.7381	6.6e-05	down	6.78877	-6.78877	-2.76315	0.0116278	down	5.48593	-5.48593	-2.45574	10.8954	10.7861	10.3949	9.4798	8.6292	9.07968	8.68385	7.52289	7.39975
A_55_P2048498	4.88e-05	down	2.4192	-2.4192	-1.27453	0.00534162	down	2.24307	-2.24307	-1.16547	0.000133	down	2.26025	-2.26025	-1.17648	0.0101948	down	2.52534	-2.52534	-1.33648	0.0310453	down	2.15862	-2.15862	-1.11011	0.000173	down	3.89325	-3.89325	-1.96097	0.000438	down	2.8044	-2.8044	-1.48769	0.000935	down	2.89358	-2.89358	-1.53286	8.72133	8.87945	8.66356	7.43708	7.51349	7.49019	7.99218	7.36187	7.41387
A_51_P225573	0.0204769	down	2.3652	-2.3652	-1.24196	0.00788726	down	2.71691	-2.71691	-1.44197	0.0187628	down	2.78123	-2.78123	-1.47572	0.00388157	down	3.59169	-3.59169	-1.84466	0.00337053	down	3.92728	-3.92728	-1.97353	0.00213825	down	3.56204	-3.56204	-1.8327	0.00537852	down	3.95487	-3.95487	-1.98363	0.00382724	down	3.29956	-3.29956	-1.72227	7.02919	6.74888	6.19393	4.96333	5.62014	5.66266	5.53221	5.02655	5.08735
A_55_P2067518	0.0302189	up	2.79026	2.79026	1.4804	0.000575	up	3.92088	3.92088	1.97118	0.00204329	up	2.8027	2.8027	1.48682	0.0110825	up	4.82282	4.82282	2.26988	0.0216308	up	6.53615	6.53615	2.70844	0.00746012	up	7.20988	7.20988	2.84997	0.00357507	up	5.22821	5.22821	2.38632	0.000397	up	9.55068	9.55068	3.2556	4.7984	5.05474	4.51378	5.44753	6.84662	6.51397	6.5921	6.9975	6.69086
A_55_P2034491	0.00574007	down	2.92414	-2.92414	-1.54801	0.0310217	down	7.65529	-7.65529	-2.93646	0.000116	down	4.75526	-4.75526	-2.24952	0.0116146	down	7.63113	-7.63113	-2.9319	0.00835429	down	9.11613	-9.11613	-3.18842	0.00103631	down	19.5621	-19.5621	-4.28999	0.00329705	down	12.238	-12.238	-3.6133	0.000713	down	4.57355	-4.57355	-2.19332	8.82818	8.84597	8.39263	6.7935	7.61668	7.01256	7.43448	5.40469	4.41824
A_51_P250445	0.00546902	down	3.38225	-3.38225	-1.75798	0.00447815	down	3.39152	-3.39152	-1.76193	0.00527212	down	3.09824	-3.09824	-1.63145	0.00733558	down	3.13435	-3.13435	-1.64817	0.0470472	down	2.68722	-2.68722	-1.42612	0.0302512	down	2.70176	-2.70176	-1.4339	0.00741858	down	3.66997	-3.66997	-1.87577	0.00774659	down	3.6509	-3.6509	-1.86825	9.05368	9.67634	8.68006	7.25554	7.22519	7.65541	7.36124	7.54362	7.21944
A_52_P683598	0.0436135	up	2.63846	2.63846	1.3997	0.00145523	up	5.62278	5.62278	2.49128	0.00825002	up	2.85353	2.85353	1.51275	0.0243264	up	2.45135	2.45135	1.29358	0.00862119	up	3.49663	3.49663	1.80597	0.00698916	up	8.73896	8.73896	3.12746	0.0149909	up	5.6779	5.6779	2.50536	0.00626107	up	8.64389	8.64389	3.11168	9.09794	9.782	10.0719	11.6996	11.0821	10.3692	11.9261	12.3939	12.1057
A_51_P129360	0.00655973	down	2.41839	-2.41839	-1.27405	0.00346087	down	2.72561	-2.72561	-1.44658	0.00243176	down	2.61463	-2.61463	-1.38661	0.00354514	down	2.7593	-2.7593	-1.4643	0.0196802	down	2.70161	-2.70161	-1.43382	0.00213659	down	3.23992	-3.23992	-1.69596	0.00565918	down	2.8794	-2.8794	-1.52577	0.00150472	down	2.94497	-2.94497	-1.55825	8.35234	7.7486	7.8304	6.42683	6.9687	6.71368	6.80119	6.43516	6.35526
A_52_P1044503	0.0462093	down	2.76364	-2.76364	-1.46657	0.000401	down	4.75716	-4.75716	-2.2501	0.0225317	down	3.84823	-3.84823	-1.94419	0.0179961	down	2.64772	-2.64772	-1.40475	0.0449295	down	2.87224	-2.87224	-1.52217	0.0378177	down	4.47668	-4.47668	-2.16243	0.000983	down	5.75197	-5.75197	-2.52406	8.91e-05	down	7.22659	-7.22659	-2.85332	4.2618	4.33625	4.07648	1.74238	3.28189	3.25056	2.30419	1.97856	1.64148
A_55_P1983393	0.00219265	down	2.97696	-2.97696	-1.57384	0.00333417	down	3.10438	-3.10438	-1.63431	0.027846	down	2.04867	-2.04867	-1.03469	0.00703298	down	2.94389	-2.94389	-1.55772	0.038478	down	3.38578	-3.38578	-1.75949	0.00311575	down	3.6448	-3.6448	-1.86584	0.00446467	down	4.3922	-4.3922	-2.13494	0.00282227	down	2.76558	-2.76558	-1.46758	5.57805	6.27696	5.70375	4.2318	4.4085	4.19695	4.19478	4.48677	3.97429
A_55_P2728212	0.00307422	down	2.7729	-2.7729	-1.4714	0.0189612	down	5.0492	-5.0492	-2.33605	0.00219639	down	4.27561	-4.27561	-2.09613	0.00708343	down	4.22709	-4.22709	-2.07966	0.00651433	down	4.58119	-4.58119	-2.19572	0.0114797	down	8.56027	-8.56027	-3.09766	0.000476	down	6.96335	-6.96335	-2.79978	0.0121509	down	6.02489	-6.02489	-2.59094	7.01536	6.85914	6.97815	5.33661	5.92102	5.18083	5.83771	3.98495	4.02183
A_66_P109224	0.001767	down	2.29767	-2.29767	-1.20017	0.0295835	down	3.9271	-3.9271	-1.97346	0.000204	down	3.58241	-3.58241	-1.84093	0.00343432	down	4.12906	-4.12906	-2.04581	0.0416407	down	3.51441	-3.51441	-1.81328	0.000711	down	4.44034	-4.44034	-2.15067	0.000501	down	5.35402	-5.35402	-2.42062	0.0190263	down	3.84316	-3.84316	-1.94229	11.2502	10.9707	11.2747	9.80056	10.2199	9.87456	10.2371	9.13435	8.20367
A_55_P2499803	0.0494881	down	2.04002	-2.04002	-1.02859	0.00761223	down	2.23239	-2.23239	-1.15859	0.00418328	down	2.25451	-2.25451	-1.17281	0.00114912	down	2.70625	-2.70625	-1.43629	0.00999507	down	2.21211	-2.21211	-1.14543	0.000562	down	3.11248	-3.11248	-1.63807	0.00490542	down	2.52057	-2.52057	-1.33375	0.00786847	down	2.75959	-2.75959	-1.46445	7.24792	6.9207	6.84423	5.31518	6.49457	6.11734	6.06681	6.01781	5.45246
A_55_P1977451	0.0233014	up	2.22079	2.22079	1.15108	0.0426559	up	2.83335	2.83335	1.50251	0.0374699	up	2.91053	2.91053	1.54128	0.00963343	up	5.1853	5.1853	2.37443	0.0496944	up	5.43443	5.43443	2.44213	0.00469653	up	88.1203	88.1203	6.4614	0.000998	up	18.8424	18.8424	4.23591	0.000376	up	65.7592	65.7592	6.03912	3.37524	2.95727	4.05194	4.57632	4.55911	4.70225	5.70971	4.33682	4.84544
A_52_P467389	0.00283037	up	3.46611	3.46611	1.79332	0.0106647	up	4.42673	4.42673	2.14624	0.00565833	up	2.17215	2.17215	1.11913	0.034598	up	2.88366	2.88366	1.5279	0.000401	up	3.5886	3.5886	1.84342	0.0464048	up	4.40443	4.40443	2.13895	0.00294044	up	4.90145	4.90145	2.29321	0.000114	up	6.48723	6.48723	2.6976	3.40311	3.30873	3.7078	4.77466	5.48329	5.54163	5.67221	6.38745	4.79869
A_52_P165824	0.00051	down	2.19128	-2.19128	-1.13177	0.00348461	down	2.35327	-2.35327	-1.23466	0.00349029	down	2.43001	-2.43001	-1.28096	0.0180017	down	2.09115	-2.09115	-1.06429	0.00933103	down	2.20016	-2.20016	-1.13761	0.00114895	down	2.83627	-2.83627	-1.504	5.26e-05	down	3.01064	-3.01064	-1.59007	0.000348	down	2.38811	-2.38811	-1.25587	8.54533	8.27144	8.35065	7.37446	7.11879	7.27885	7.50491	7.06761	6.89091
A_51_P222741	0.028816	up	2.71984	2.71984	1.44352	0.00159828	up	5.54321	5.54321	2.47072	0.00730854	up	2.91135	2.91135	1.54169	0.0141747	up	2.73079	2.73079	1.44932	0.00775778	up	3.26663	3.26663	1.7078	0.00715484	up	9.02005	9.02005	3.17314	0.0229546	up	3.90566	3.90566	1.96557	0.0165458	up	6.21693	6.21693	2.6362	6.55829	7.21359	7.58738	8.96673	8.76981	7.95329	9.54503	9.82081	9.40559
A_55_P2720123	0.00119117	down	12.4317	-12.4317	-3.63595	0.000113	down	19.253	-19.253	-4.26701	0.00184626	down	7.67785	-7.67785	-2.9407	0.00173767	down	7.03981	-7.03981	-2.81554	0.0050449	down	4.33542	-4.33542	-2.11617	0.00376207	down	7.04008	-7.04008	-2.81559	0.000319	down	16.3583	-16.3583	-4.03195	0.00658065	down	8.36352	-8.36352	-3.06411	5.19229	5.31019	6.08812	2.57186	1.62578	1.4851	1.22376	1.32801	1.2378
A_55_P1998937	0.00693263	up	2.94235	2.94235	1.55697	0.00445899	up	4.03987	4.03987	2.01431	0.00687421	up	2.48048	2.48048	1.31062	0.00389212	up	3.16321	3.16321	1.66139	0.0299685	up	3.50088	3.50088	1.80772	0.010958	up	3.19983	3.19983	1.67799	0.0288583	up	3.34079	3.34079	1.74019	0.00703344	up	3.75496	3.75496	1.9088	5.27482	4.88062	5.16387	6.10799	7.01717	6.86506	6.46662	7.39778	7.49784
A_55_P2146560	0.022159	up	2.01163	2.01163	1.00837	0.00114539	up	3.92821	3.92821	1.97387	0.0170471	up	2.26373	2.26373	1.1787	0.0485271	up	2.12471	2.12471	1.08727	0.00739258	up	2.90358	2.90358	1.53783	0.00265268	up	6.14618	6.14618	2.61969	0.0207894	up	3.31445	3.31445	1.72877	0.0168961	up	5.18883	5.18883	2.37541	6.00866	6.54057	6.69086	7.67425	7.53037	7.06056	8.15572	8.52705	8.47893
A_52_P392509	0.00544359	down	3.2492	-3.2492	-1.70009	0.00320765	down	3.02219	-3.02219	-1.59559	0.00402482	down	2.90247	-2.90247	-1.53728	0.0205992	down	2.56673	-2.56673	-1.35993	0.0365195	down	2.38119	-2.38119	-1.25169	0.00251401	down	3.95457	-3.95457	-1.98352	0.00214205	down	4.54746	-4.54746	-2.18506	0.0031432	down	3.90396	-3.90396	-1.96494	7.33761	8.19042	7.79412	5.74013	6.0848	6.39697	6.10538	6.14344	6.28656
A_55_P1962747	0.0178176	up	2.78319	2.78319	1.47674	0.0010248	up	5.73455	5.73455	2.51968	0.0045184	up	3.26221	3.26221	1.70585	0.0109662	up	3.1198	3.1198	1.64145	0.00513763	up	3.8434	3.8434	1.94238	0.00190011	up	9.10444	9.10444	3.18657	0.0167116	up	5.03535	5.03535	2.33209	0.0136541	up	8.04749	8.04749	3.00854	7.10774	7.63365	7.98746	9.46383	9.18185	8.51339	9.80558	10.2732	10.2091
A_52_P860519	0.00633511	down	4.70894	-4.70894	-2.2354	0.00258833	down	3.91293	-3.91293	-1.96825	0.00343522	down	3.41756	-3.41756	-1.77296	0.037449	down	3.1087	-3.1087	-1.63631	0.0337655	down	4.3278	-4.3278	-2.11363	0.00392421	down	15.4281	-15.4281	-3.94749	0.000398	down	8.164	-8.164	-3.02928	0.00129828	down	8.16501	-8.16501	-3.02945	8.38764	9.31432	9.0098	6.02088	7.0821	6.90257	7.01498	6.71873	7.07331
A_51_P112308	0.00279305	down	2.82657	-2.82657	-1.49905	0.00219304	down	4.35059	-4.35059	-2.12121	0.00037	down	4.72345	-4.72345	-2.23984	0.000682	down	2.86593	-2.86593	-1.519	0.00941986	down	3.38692	-3.38692	-1.75997	0.000429	down	9.06635	-9.06635	-3.18052	0.000108	down	6.67557	-6.67557	-2.73889	0.00186951	down	9.19052	-9.19052	-3.20015	8.70628	9.22117	8.83215	7.09148	7.52836	7.64259	7.29431	6.41214	6.6895
A_55_P2716836	0.000838	down	2.40917	-2.40917	-1.26853	0.00350319	down	3.30431	-3.30431	-1.72435	3.73e-05	down	4.69686	-4.69686	-2.2317	0.000426	down	3.3839	-3.3839	-1.75869	0.0247219	down	2.13361	-2.13361	-1.0933	0.00773781	down	2.89859	-2.89859	-1.53535	0.0249375	down	3.93879	-3.93879	-1.97775	0.000756	down	2.72455	-2.72455	-1.44602	7.09765	7.41573	7.42951	5.86955	6.10468	6.16306	6.10008	5.39708	5.27268
A_55_P2115330	0.0386415	down	2.15007	-2.15007	-1.10439	0.0457227	down	3.67181	-3.67181	-1.87649	0.00973942	down	4.07711	-4.07711	-2.02755	0.00669351	down	5.6714	-5.6714	-2.5037	0.00698603	down	3.62781	-3.62781	-1.8591	0.00283831	down	5.84276	-5.84276	-2.54665	0.0274538	down	3.45701	-3.45701	-1.78953	0.045702	down	3.24357	-3.24357	-1.69758	7.58264	7.35747	6.55198	5.69533	6.3082	6.1754	6.06178	5.63813	4.16271
A_55_P2729398	0.000724	down	3.10703	-3.10703	-1.63554	0.00546208	down	4.756	-4.756	-2.24975	0.000583	down	3.28792	-3.28792	-1.71717	0.037023	down	4.8144	-4.8144	-2.26736	0.0247339	down	4.13703	-4.13703	-2.0486	0.0103304	down	18.5396	-18.5396	-4.21254	0.00124498	down	6.7658	-6.7658	-2.75826	0.00389991	down	10.7057	-10.7057	-3.4203	6.6665	7.19064	7.06189	5.24463	5.28186	5.48593	5.42825	4.12267	4.61886
A_55_P2156731	0.0480002	up	2.21868	2.21868	1.1497	0.000523	up	4.3525	4.3525	2.12184	0.00129678	up	2.1934	2.1934	1.13317	0.00104591	up	2.17828	2.17828	1.12319	0.00325743	up	2.95732	2.95732	1.56429	0.00457509	up	6.99237	6.99237	2.80578	0.0338647	up	4.16226	4.16226	2.05737	0.049949	up	4.9098	4.9098	2.29566	5.1307	5.28186	5.39735	7.01244	6.59071	5.65586	7.07537	7.74295	7.35712
A_52_P330214	0.00303798	down	2.88432	-2.88432	-1.52823	0.00287839	down	3.04877	-3.04877	-1.60823	0.00572323	down	3.75644	-3.75644	-1.90937	0.00768643	down	2.7369	-2.7369	-1.45254	0.0108851	down	2.90043	-2.90043	-1.53627	0.00825989	down	2.21808	-2.21808	-1.14931	0.00261949	down	2.66827	-2.66827	-1.4159	0.00663097	down	3.39313	-3.39313	-1.76262	5.20733	5.39076	4.92591	4.018	3.35111	3.57021	3.1544	3.8056	3.73933
A_51_P446856	0.0349101	down	2.52791	-2.52791	-1.33795	0.0327492	down	5.06661	-5.06661	-2.34102	0.00204287	down	3.01642	-3.01642	-1.59284	0.00401317	down	6.94057	-6.94057	-2.79505	0.0143313	down	6.14898	-6.14898	-2.62035	0.00659527	down	7.1491	-7.1491	-2.83776	0.0027596	down	9.81452	-9.81452	-3.29492	0.00445766	down	8.21295	-8.21295	-3.0379	4.79254	5.30782	4.67915	3.49974	4.28652	2.97941	3.52741	1.2073	3.02172
A_52_P343306	0.025762	up	2.17293	2.17293	1.11964	0.000493	up	4.99534	4.99534	2.32058	0.00129277	up	2.94789	2.94789	1.55968	0.00499616	up	2.42051	2.42051	1.27531	0.00557636	up	2.7905	2.7905	1.48053	0.00392778	up	7.30719	7.30719	2.86932	0.014849	up	4.09818	4.09818	2.03498	0.01629	up	5.7906	5.7906	2.53371	5.36352	5.7631	6.00953	7.23241	6.92626	6.33639	7.9038	8.27653	7.91756
[truncated: 70 more columns]
