# Supplementary material for: Understanding pathogen–host interplay by expression profiles of lncRNA and mRNA in the liver of Echinococcus multilocularis-infected mice
Source: PLoS Negl Trop Dis. 2022 May 31;16(5):e0010435. doi: 10.1371/journal.pntd.0010435 (PMC9187083; doi:10.1371/journal.pntd.0010435)
Supplement: S4 Table — (XLSX) [file pntd.0010435.s005.xlsx]

## Sheet: supplementary table S4B Venn ln
ProbeName	p ([2] Vs [0]) ( 2 VS 0 T Test unpaired [2] Vs [0] P <= 1.0 FC >=1.0 ) ( 2345 Entitylist of selection ) ( shengwuxue Entitylist of selection )	Regulation ([2] Vs [0]) ( 2 VS 0 T Test unpaired [2] Vs [0] P <= 1.0 FC >=1.0 ) ( 2345 Entitylist of selection ) ( shengwuxue Entitylist of selection )	FC (abs) ([2] Vs [0]) ( 2 VS 0 T Test unpaired [2] Vs [0] P <= 1.0 FC >=1.0 ) ( 2345 Entitylist of selection ) ( shengwuxue Entitylist of selection )	FC ([2] Vs [0]) ( 2 VS 0 T Test unpaired [2] Vs [0] P <= 1.0 FC >=1.0 ) ( 2345 Entitylist of selection ) ( shengwuxue Entitylist of selection )	Log FC ([2] Vs [0]) ( 2 VS 0 T Test unpaired [2] Vs [0] P <= 1.0 FC >=1.0 ) ( 2345 Entitylist of selection ) ( shengwuxue Entitylist of selection )	p ([3] Vs [0]) ( 3 VS 0 T Test unpaired [3] Vs [0] P <= 1.0 FC >=1.0 ) ( 2345 Entitylist of selection ) ( shengwuxue Entitylist of selection )	Regulation ([3] Vs [0]) ( 3 VS 0 T Test unpaired [3] Vs [0] P <= 1.0 FC >=1.0 ) ( 2345 Entitylist of selection ) ( shengwuxue Entitylist of selection )	FC (abs) ([3] Vs [0]) ( 3 VS 0 T Test unpaired [3] Vs [0] P <= 1.0 FC >=1.0 ) ( 2345 Entitylist of selection ) ( shengwuxue Entitylist of selection )	FC ([3] Vs [0]) ( 3 VS 0 T Test unpaired [3] Vs [0] P <= 1.0 FC >=1.0 ) ( 2345 Entitylist of selection ) ( shengwuxue Entitylist of selection )	Log FC ([3] Vs [0]) ( 3 VS 0 T Test unpaired [3] Vs [0] P <= 1.0 FC >=1.0 ) ( 2345 Entitylist of selection ) ( shengwuxue Entitylist of selection )	p ([4] Vs [0]) ( 4 VS 0 T Test unpaired [4] Vs [0] P <= 1.0 FC >=1.0 ) ( 2345 Entitylist of selection ) ( shengwuxue Entitylist of selection )	Regulation ([4] Vs [0]) ( 4 VS 0 T Test unpaired [4] Vs [0] P <= 1.0 FC >=1.0 ) ( 2345 Entitylist of selection ) ( shengwuxue Entitylist of selection )	FC (abs) ([4] Vs [0]) ( 4 VS 0 T Test unpaired [4] Vs [0] P <= 1.0 FC >=1.0 ) ( 2345 Entitylist of selection ) ( shengwuxue Entitylist of selection )	FC ([4] Vs [0]) ( 4 VS 0 T Test unpaired [4] Vs [0] P <= 1.0 FC >=1.0 ) ( 2345 Entitylist of selection ) ( shengwuxue Entitylist of selection )	Log FC ([4] Vs [0]) ( 4 VS 0 T Test unpaired [4] Vs [0] P <= 1.0 FC >=1.0 ) ( 2345 Entitylist of selection ) ( shengwuxue Entitylist of selection )	p ([5] Vs [0]) ( 5 VS 0 T Test unpaired [5] Vs [0] P <= 1.0 FC >=1.0 ) ( 2345 Entitylist of selection ) ( shengwuxue Entitylist of selection )	Regulation ([5] Vs [0]) ( 5 VS 0 T Test unpaired [5] Vs [0] P <= 1.0 FC >=1.0 ) ( 2345 Entitylist of selection ) ( shengwuxue Entitylist of selection )	FC (abs) ([5] Vs [0]) ( 5 VS 0 T Test unpaired [5] Vs [0] P <= 1.0 FC >=1.0 ) ( 2345 Entitylist of selection ) ( shengwuxue Entitylist of selection )	FC ([5] Vs [0]) ( 5 VS 0 T Test unpaired [5] Vs [0] P <= 1.0 FC >=1.0 ) ( 2345 Entitylist of selection ) ( shengwuxue Entitylist of selection )	Log FC ([5] Vs [0]) ( 5 VS 0 T Test unpaired [5] Vs [0] P <= 1.0 FC >=1.0 ) ( 2345 Entitylist of selection ) ( shengwuxue Entitylist of selection )	p ([6] Vs [0]) ( 6 VS 0 T Test unpaired [6] Vs [0] P <= 1.0 FC >=1.0 ) ( 6789 Entitylist of selection ) ( shengwuxue Entitylist of selection )	Regulation ([6] Vs [0]) ( 6 VS 0 T Test unpaired [6] Vs [0] P <= 1.0 FC >=1.0 ) ( 6789 Entitylist of selection ) ( shengwuxue Entitylist of selection )	FC (abs) ([6] Vs [0]) ( 6 VS 0 T Test unpaired [6] Vs [0] P <= 1.0 FC >=1.0 ) ( 6789 Entitylist of selection ) ( shengwuxue Entitylist of selection )	FC ([6] Vs [0]) ( 6 VS 0 T Test unpaired [6] Vs [0] P <= 1.0 FC >=1.0 ) ( 6789 Entitylist of selection ) ( shengwuxue Entitylist of selection )	Log FC ([6] Vs [0]) ( 6 VS 0 T Test unpaired [6] Vs [0] P <= 1.0 FC >=1.0 ) ( 6789 Entitylist of selection ) ( shengwuxue Entitylist of selection )	p ([7] Vs [0]) ( 7 VS 0 T Test unpaired [7] Vs [0] P <= 1.0 FC >=1.0 ) ( 6789 Entitylist of selection ) ( shengwuxue Entitylist of selection )	Regulation ([7] Vs [0]) ( 7 VS 0 T Test unpaired [7] Vs [0] P <= 1.0 FC >=1.0 ) ( 6789 Entitylist of selection ) ( shengwuxue Entitylist of selection )	FC (abs) ([7] Vs [0]) ( 7 VS 0 T Test unpaired [7] Vs [0] P <= 1.0 FC >=1.0 ) ( 6789 Entitylist of selection ) ( shengwuxue Entitylist of selection )	FC ([7] Vs [0]) ( 7 VS 0 T Test unpaired [7] Vs [0] P <= 1.0 FC >=1.0 ) ( 6789 Entitylist of selection ) ( shengwuxue Entitylist of selection )	Log FC ([7] Vs [0]) ( 7 VS 0 T Test unpaired [7] Vs [0] P <= 1.0 FC >=1.0 ) ( 6789 Entitylist of selection ) ( shengwuxue Entitylist of selection )	p ([8] Vs [0]) ( 8 VS 0 T Test unpaired [8] Vs [0] P <= 1.0 FC >=1.0 ) ( 6789 Entitylist of selection ) ( shengwuxue Entitylist of selection )	Regulation ([8] Vs [0]) ( 8 VS 0 T Test unpaired [8] Vs [0] P <= 1.0 FC >=1.0 ) ( 6789 Entitylist of selection ) ( shengwuxue Entitylist of selection )	FC (abs) ([8] Vs [0]) ( 8 VS 0 T Test unpaired [8] Vs [0] P <= 1.0 FC >=1.0 ) ( 6789 Entitylist of selection ) ( shengwuxue Entitylist of selection )	FC ([8] Vs [0]) ( 8 VS 0 T Test unpaired [8] Vs [0] P <= 1.0 FC >=1.0 ) ( 6789 Entitylist of selection ) ( shengwuxue Entitylist of selection )	Log FC ([8] Vs [0]) ( 8 VS 0 T Test unpaired [8] Vs [0] P <= 1.0 FC >=1.0 ) ( 6789 Entitylist of selection ) ( shengwuxue Entitylist of selection )	p ([9] Vs [0]) ( 9 VS 0 T Test unpaired [9] Vs [0] P <= 1.0 FC >=1.0 ) ( 6789 Entitylist of selection ) ( shengwuxue Entitylist of selection )	Regulation ([9] Vs [0]) ( 9 VS 0 T Test unpaired [9] Vs [0] P <= 1.0 FC >=1.0 ) ( 6789 Entitylist of selection ) ( shengwuxue Entitylist of selection )	FC (abs) ([9] Vs [0]) ( 9 VS 0 T Test unpaired [9] Vs [0] P <= 1.0 FC >=1.0 ) ( 6789 Entitylist of selection ) ( shengwuxue Entitylist of selection )	FC ([9] Vs [0]) ( 9 VS 0 T Test unpaired [9] Vs [0] P <= 1.0 FC >=1.0 ) ( 6789 Entitylist of selection ) ( shengwuxue Entitylist of selection )	Log FC ([9] Vs [0]) ( 9 VS 0 T Test unpaired [9] Vs [0] P <= 1.0 FC >=1.0 ) ( 6789 Entitylist of selection ) ( shengwuxue Entitylist of selection )	[0-6](normalized)	[0-7](normalized)	[0-8](normalized)	[2-6](normalized)	[2-7](normalized)	[2-8](normalized)	[3-6](normalized)	[3-7](normalized)	[3-8](normalized)
CUST_OEV3_002717	0.031282	down	2.29778	-2.29778	-1.20024	0.00463542	down	2.2773	-2.2773	-1.18732	0.000671	down	2.98065	-2.98065	-1.57563	0.0011778	down	4.90887	-4.90887	-2.29539	0.0428337	down	3.54259	-3.54259	-1.82481	0.00286237	down	6.13732	-6.13732	-2.61761	0.00226947	down	5.30022	-5.30022	-2.40605	0.0162552	down	5.73849	-5.73849	-2.52067	8.65186	8.9492	8.70783	6.9333	8.17017	7.60469	7.92611	7.28454	7.53627
CUST_OEV3_093834	0.00171656	down	2.97354	-2.97354	-1.57218	0.00698035	down	4.4787	-4.4787	-2.16308	0.0034038	down	2.80697	-2.80697	-1.48901	0.00693244	down	3.47477	-3.47477	-1.79692	0.0199141	down	2.69621	-2.69621	-1.43093	0.000109	down	3.28997	-3.28997	-1.71807	0.00383241	down	3.37298	-3.37298	-1.75403	0.0161584	down	4.70353	-4.70353	-2.23374	5.65744	5.6066	5.62455	4.46076	3.95646	3.75483	4.31216	3.09342	2.99377
CUST_OEV3_055712	0.0133626	down	4.12237	-4.12237	-2.04347	0.0103698	down	4.46822	-4.46822	-2.1597	0.007849	down	4.30641	-4.30641	-2.10649	0.018445	down	3.65725	-3.65725	-1.87076	0.011305	down	3.0484	-3.0484	-1.60805	0.00795023	down	2.78641	-2.78641	-1.47841	0.00982328	down	2.09659	-2.09659	-1.06805	0.0489115	down	4.02067	-4.02067	-2.00744	4.32589	4.47834	3.78273	1.29163	2.68637	2.47854	2.84914	1.41848	1.84024
CUST_OEV3_063789	0.00340667	down	2.38075	-2.38075	-1.25142	0.0243544	down	2.27957	-2.27957	-1.18876	0.0036261	down	3.33638	-3.33638	-1.73828	0.00364693	down	3.51586	-3.51586	-1.81388	0.0223412	down	3.79702	-3.79702	-1.92487	0.00796514	down	7.84147	-7.84147	-2.97112	0.00185895	down	4.55591	-4.55591	-2.18774	0.00149995	down	4.35857	-4.35857	-2.12385	6.30671	5.67087	6.09231	4.72113	4.91959	4.67493	5.28286	4.9035	4.31725
CUST_OEV3_066498	0.000185	down	4.6345	-4.6345	-2.21241	0.00105878	down	7.35704	-7.35704	-2.87913	0.000398	down	7.61634	-7.61634	-2.9291	0.000838	down	4.92014	-4.92014	-2.2987	0.0184673	down	5.94527	-5.94527	-2.57174	0.00130682	down	14.0346	-14.0346	-3.81092	0.000555	down	9.37908	-9.37908	-3.22945	0.00125425	down	6.4594	-6.4594	-2.6914	6.06061	6.54328	6.40508	4.18581	3.95769	4.22824	4.06195	3.25238	3.05728
CUST_OEV3_074524	0.00201671	down	4.9193	-4.9193	-2.29845	0.00146277	down	5.625	-5.625	-2.49185	0.00219451	down	5.68898	-5.68898	-2.50817	0.00290354	down	4.84488	-4.84488	-2.27646	0.00421722	down	5.60237	-5.60237	-2.48604	0.00454956	down	5.94835	-5.94835	-2.57249	0.00219991	down	6.82571	-6.82571	-2.77098	0.000922	down	8.45335	-8.45335	-3.07952	9.77328	10.1373	9.05008	7.31177	7.41808	7.33544	7.16314	7.13879	7.18317
CUST_OEV3_090769	0.000429	down	3.25673	-3.25673	-1.70342	0.0071913	down	3.06904	-3.06904	-1.61779	3.44e-05	down	3.77021	-3.77021	-1.91465	0.00673903	down	4.25162	-4.25162	-2.08801	0.0188839	down	2.94849	-2.94849	-1.55998	0.00116004	down	6.08018	-6.08018	-2.60411	0.000486	down	4.49054	-4.49054	-2.16689	0.00127747	down	4.20844	-4.20844	-2.07329	9.48639	9.58455	9.26912	7.54155	7.70581	7.98243	8.43446	7.44973	7.6025
CUST_OEV3_020347	2.3e-05	down	4.18691	-4.18691	-2.06589	0.0358539	down	6.34793	-6.34793	-2.66629	1.82e-05	down	9.8325	-9.8325	-3.29756	0.00164705	down	15.1478	-15.1478	-3.92104	0.0459949	down	5.04522	-5.04522	-2.33492	0.00139278	down	8.94744	-8.94744	-3.16148	0.00405228	down	8.01099	-8.01099	-3.00198	8.27e-05	down	12.5221	-12.5221	-3.6464	6.55665	6.47407	6.40301	4.46579	4.25412	4.51617	5.34185	3.71148	2.38154
CUST_OEV3_000614	0.0425883	down	2.74716	-2.74716	-1.45794	0.00370361	down	3.33529	-3.33529	-1.73781	0.0050319	down	2.91493	-2.91493	-1.54346	0.0404758	down	2.53096	-2.53096	-1.33969	0.00104113	down	5.8348	-5.8348	-2.54468	0.0034089	down	4.20991	-4.20991	-2.07379	0.013205	down	6.61899	-6.61899	-2.72661	0.0107122	down	2.33926	-2.33926	-1.22605	6.38678	6.32469	5.65814	4.11214	5.5313	4.35236	4.63812	4.07411	4.44395
CUST_OEV3_068874	9.19e-05	down	2.37765	-2.37765	-1.24954	0.0225284	down	3.68029	-3.68029	-1.87982	0.0027882	down	3.23033	-3.23033	-1.69168	0.0166308	down	2.95176	-2.95176	-1.56158	0.00541455	down	2.84778	-2.84778	-1.50984	0.000422	down	5.07504	-5.07504	-2.34342	5.5e-05	down	5.66167	-5.66167	-2.50123	0.00262104	down	4.09319	-4.09319	-2.03323	6.45301	6.70085	6.64751	5.32148	5.39571	5.33557	5.74635	4.12566	4.28991
CUST_OEV3_062840	0.00383427	down	4.25586	-4.25586	-2.08945	0.00696632	down	4.0778	-4.0778	-2.02779	0.0010325	down	6.41323	-6.41323	-2.68105	0.0256408	down	4.32725	-4.32725	-2.11345	0.0110026	down	5.14054	-5.14054	-2.36192	0.0296787	down	6.40663	-6.40663	-2.67956	0.0004	down	7.37046	-7.37046	-2.88175	0.00141303	down	7.28216	-7.28216	-2.86437	7.20232	6.50565	7.30299	4.49164	5.32267	4.92829	5.02907	5.48122	4.41729
CUST_OEV3_047547	0.000642	down	12.2902	-12.2902	-3.61943	0.00146836	down	28.8983	-28.8983	-4.85291	0.00170779	down	16.5746	-16.5746	-4.0509	0.00261222	down	11.6532	-11.6532	-3.54265	0.0274678	down	19.5677	-19.5677	-4.2904	0.0274397	down	44.8668	-44.8668	-5.48758	0.000332	down	49.6481	-49.6481	-5.63367	0.00116952	down	89.4707	-89.4707	-6.48334	8.52741	9.13088	7.97878	5.10548	5.09124	4.58205	4.02615	4.39234	2.65985
CUST_OEV3_073063	0.0044586	down	2.51728	-2.51728	-1.33187	0.00324996	down	3.16737	-3.16737	-1.66328	0.00195226	down	2.96371	-2.96371	-1.5674	0.000273	down	4.05367	-4.05367	-2.01923	0.00517299	down	3.35018	-3.35018	-1.74424	0.000366	down	3.90378	-3.90378	-1.96487	0.00404053	down	3.4411	-3.4411	-1.78287	0.00096	down	3.25733	-3.25733	-1.70369	9.10122	8.83706	8.53754	7.17477	7.71409	7.59136	7.55141	6.84068	7.09388
CUST_OEV3_064395	0.0035776	down	2.57429	-2.57429	-1.36418	7.74e-05	down	3.96117	-3.96117	-1.98593	0.000277	down	2.75929	-2.75929	-1.4643	0.000285	down	4.1883	-4.1883	-2.06636	0.00226577	down	3.12571	-3.12571	-1.64418	0.000253	down	5.82326	-5.82326	-2.54183	0.00900239	down	2.69604	-2.69604	-1.43084	0.00084	down	3.69739	-3.69739	-1.88651	8.03476	8.05654	7.92209	6.80934	6.9046	6.20693	6.1395	6.12182	5.79429
CUST_OEV3_062174	0.000694	down	2.94749	-2.94749	-1.55949	0.00669106	down	2.73863	-2.73863	-1.45346	2.24e-05	down	3.19966	-3.19966	-1.67792	0.0070381	down	3.6289	-3.6289	-1.85953	0.0286548	down	2.60815	-2.60815	-1.38303	4.93e-05	down	5.18627	-5.18627	-2.3747	5.9e-05	down	3.74481	-3.74481	-1.90489	0.00197984	down	3.59095	-3.59095	-1.84437	10.0207	10.0976	9.85574	8.15613	8.47439	8.66502	9.08267	8.27011	8.26085
CUST_OEV3_057339	0.0417875	down	2.0588	-2.0588	-1.0418	0.0132573	down	3.84102	-3.84102	-1.94149	0.00392813	down	2.92727	-2.92727	-1.54955	0.0018127	down	2.94793	-2.94793	-1.5597	0.000484	down	3.9034	-3.9034	-1.96473	0.00429735	down	4.21395	-4.21395	-2.07517	0.00517591	down	6.13548	-6.13548	-2.61718	0.00446756	down	4.96797	-4.96797	-2.31266	5.35702	5.6073	5.56444	4.48115	5.05691	3.86528	4.08246	2.66866	3.95317
CUST_OEV3_008321	0.000341	down	2.43883	-2.43883	-1.28619	0.0302028	down	2.60988	-2.60988	-1.38399	0.000342	down	3.18296	-3.18296	-1.67037	0.00762371	down	2.93882	-2.93882	-1.55524	0.00117659	down	2.56146	-2.56146	-1.35697	0.000208	down	3.92942	-3.92942	-1.97431	0.00128196	down	3.17437	-3.17437	-1.66647	0.00445214	down	2.62898	-2.62898	-1.3945	5.98687	6.06192	6.04657	4.5241	4.85699	4.85569	5.45204	4.03578	4.45557
CUST_OEV3_066500	0.000737	down	2.6903	-2.6903	-1.42777	0.000309	down	4.08136	-4.08136	-2.02905	0.000236	down	3.84244	-3.84244	-1.94202	0.00278018	down	3.18067	-3.18067	-1.66933	0.0181909	down	3.65858	-3.65858	-1.87129	0.000332	down	6.91162	-6.91162	-2.78902	0.0023261	down	4.64759	-4.64759	-2.21648	0.00116003	down	3.83821	-3.83821	-1.94043	7.51032	7.9277	7.79017	6.18379	6.26991	6.4912	5.84094	5.83275	5.46737
CUST_OEV3_022182	0.0142233	down	2.16859	-2.16859	-1.11675	0.0105816	down	2.72366	-2.72366	-1.44555	0.00564604	down	2.92392	-2.92392	-1.54791	0.00233918	down	3.61489	-3.61489	-1.85395	0.0294638	down	2.93021	-2.93021	-1.55101	0.00347117	down	3.15678	-3.15678	-1.65845	0.00380243	down	2.91344	-2.91344	-1.54272	0.00555369	down	2.86462	-2.86462	-1.51834	7.68394	7.19872	6.83627	5.93055	6.30999	6.12814	6.19926	5.55218	5.63085
CUST_OEV3_006306	0.00307009	down	2.48783	-2.48783	-1.31489	0.00387853	down	2.24232	-2.24232	-1.16499	0.0180132	down	2.86975	-2.86975	-1.52092	0.00159692	down	4.48704	-4.48704	-2.16576	0.0286379	down	2.14393	-2.14393	-1.10026	0.000346	down	4.59412	-4.59412	-2.19979	0.00214707	down	2.49139	-2.49139	-1.31695	0.00229934	down	3.91434	-3.91434	-1.96877	5.28125	4.83465	5.1473	3.71354	4.07021	3.53477	4.10686	3.64337	4.018
CUST_OEV3_013853	0.00693793	down	2.73208	-2.73208	-1.45	0.00986067	down	2.95556	-2.95556	-1.56343	0.00731709	down	2.70818	-2.70818	-1.43732	0.003625	down	3.23801	-3.23801	-1.69511	0.0420796	down	2.46202	-2.46202	-1.29984	0.00762219	down	3.44815	-3.44815	-1.78582	0.0229034	down	2.23027	-2.23027	-1.15722	0.0142721	down	2.87986	-2.87986	-1.526	8.07291	7.70355	8.64354	6.60122	6.62741	6.84137	6.97309	6.34752	6.40908
CUST_OEV3_059852	0.00878672	down	2.97226	-2.97226	-1.57156	0.00855101	down	5.62827	-5.62827	-2.49269	0.00569595	down	3.59524	-3.59524	-1.84609	0.000801	down	8.98571	-8.98571	-3.16763	0.03077	down	4.1368	-4.1368	-2.04852	0.00371408	down	6.79901	-6.79901	-2.76532	0.00720115	down	5.10986	-5.10986	-2.35328	0.00622052	down	6.36317	-6.36317	-2.66975	5.01519	5.10564	4.86148	3.53682	3.91266	2.81815	1.74501	2.28002	3.4792
CUST_OEV3_011610	0.0367841	down	2.38559	-2.38559	-1.25435	0.00239828	down	3.55235	-3.55235	-1.82877	0.00426971	down	2.96108	-2.96108	-1.56612	0.00831056	down	2.61464	-2.61464	-1.38661	0.00137048	down	4.69549	-4.69549	-2.23128	0.000979	down	4.20302	-4.20302	-2.07143	0.00108509	down	4.27016	-4.27016	-2.09429	0.00793731	down	2.82148	-2.82148	-1.49645	6.08753	5.93682	5.31937	4.39268	5.15708	4.03092	4.16259	3.9741	3.72071
CUST_OEV3_047546	0.00240797	down	7.93779	-7.93779	-2.98874	0.000493	down	12.0439	-12.0439	-3.59023	0.000701	down	8.8018	-8.8018	-3.1378	0.00423986	down	7.92796	-7.92796	-2.98695	0.011534	down	9.6289	-9.6289	-3.26737	0.00854931	down	16.4265	-16.4265	-4.03795	0.00072	down	15.6873	-15.6873	-3.97153	0.000435	down	17.2177	-17.2177	-4.10582	9.23808	9.64649	8.54162	6.42225	6.4757	5.56202	5.68467	5.67554	5.29529
CUST_OEV3_027870	0.0165304	down	2.31165	-2.31165	-1.20893	0.0055626	down	3.11442	-3.11442	-1.63897	0.0200666	down	2.03143	-2.03143	-1.02249	0.0123717	down	2.92088	-2.92088	-1.54641	0.00413885	down	2.68326	-2.68326	-1.42399	0.000629	down	4.80421	-4.80421	-2.2643	0.000755	down	3.4043	-3.4043	-1.76736	0.00366903	down	4.1073	-4.1073	-2.03819	5.70406	6.0598	5.58788	4.04	4.78781	4.89715	4.65221	4.03061	3.75203
CUST_OEV3_074272	0.00382506	down	4.34014	-4.34014	-2.11774	0.00419421	down	5.99596	-5.99596	-2.58399	0.00076	down	5.39627	-5.39627	-2.43196	0.00217602	down	3.78683	-3.78683	-1.92099	0.0325918	down	3.16088	-3.16088	-1.66033	0.000456	down	8.27312	-8.27312	-3.04843	0.00253407	down	8.93269	-8.93269	-3.15909	0.00252412	down	9.43458	-9.43458	-3.23796	4.59874	5.30071	5.41858	2.61021	2.91837	3.43623	3.23224	2.24194	2.09188
CUST_OEV3_091338	7.06e-06	down	5.07375	-5.07375	-2.34305	0.000169	down	4.65617	-4.65617	-2.21914	6e-06	down	5.34302	-5.34302	-2.41765	4.26e-05	down	3.36474	-3.36474	-1.7505	0.0229302	down	3.58612	-3.58612	-1.84242	1.45e-05	down	5.11734	-5.11734	-2.35539	7.66e-06	down	5.34909	-5.34909	-2.41929	0.00228366	down	4.40503	-4.40503	-2.13915	3.81613	3.60634	3.66535	1.32486	1.29178	1.44201	1.77673	1.35272	1.30093
CUST_OEV3_001691	0.0349647	down	8.85729	-8.85729	-3.14687	0.0221487	down	9.61696	-9.61696	-3.26558	0.0018833	down	20.5467	-20.5467	-4.36083	0.00163529	down	17.0928	-17.0928	-4.09532	0.00110387	down	22.3289	-22.3289	-4.48084	0.000202	down	32.3171	-32.3171	-5.01423	0.000197	down	29.9771	-29.9771	-4.90579	0.00582047	down	8.86163	-8.86163	-3.14757	6.69484	6.70392	5.5842	2.51298	5.0216	2.00778	3.7607	3.99591	1.4296
CUST_OEV3_006305	0.0031785	down	3.81016	-3.81016	-1.92985	0.0475393	down	3.02064	-3.02064	-1.59486	0.0158936	down	4.02208	-4.02208	-2.00794	0.00113661	down	3.32283	-3.32283	-1.73241	0.0375756	down	2.18578	-2.18578	-1.12815	0.00111852	down	3.05637	-3.05637	-1.61182	0.0225137	down	2.51856	-2.51856	-1.3326	0.0020734	down	4.17021	-4.17021	-2.06012	5.33785	4.74301	5.20096	3.3436	2.67788	3.47078	4.56871	2.94514	2.9834
CUST_OEV3_070560	0.0292739	down	5.91084	-5.91084	-2.56336	0.0340693	down	7.80876	-7.80876	-2.96509	5.82e-05	down	11.5568	-11.5568	-3.53067	0.00251922	down	33.0177	-33.0177	-5.04517	0.00431939	down	23.3394	-23.3394	-4.5447	9.39e-06	down	97.2452	-97.2452	-6.60356	0.00169318	down	33.1685	-33.1685	-5.05174	7.01e-05	down	47.7825	-47.7825	-5.57841	10.1295	10.7109	10.2797	6.94541	9.30651	7.17807	9.24906	6.54263	6.43311
CUST_OEV3_065209	0.00472622	down	5.80236	-5.80236	-2.53664	0.00533423	down	7.52066	-7.52066	-2.91086	0.000191	down	11.9483	-11.9483	-3.57873	0.00560584	down	17.9038	-17.9038	-4.16219	0.0267108	down	6.97786	-6.97786	-2.80279	0.00582216	down	17.6661	-17.6661	-4.14291	3.95e-05	down	15.8235	-15.8235	-3.984	0.000754	down	8.07511	-8.07511	-3.01348	8.42538	9.03397	8.59807	5.33543	6.60346	6.50862	6.56531	5.90318	4.85635
CUST_OEV3_073851	0.00123012	down	5.96305	-5.96305	-2.57605	0.00110591	down	6.41048	-6.41048	-2.68043	0.00106942	down	5.49379	-5.49379	-2.4578	0.00229765	down	6.44172	-6.44172	-2.68745	0.0147075	down	5.85391	-5.85391	-2.5494	0.00321921	down	8.22692	-8.22692	-3.04035	0.000272	down	7.65195	-7.65195	-2.93583	0.00118148	down	7.94791	-7.94791	-2.99057	7.05299	7.71085	7.07847	4.24305	4.91212	4.95898	5.06661	4.3001	4.4343
CUST_OEV3_065391	0.0124065	down	2.28195	-2.28195	-1.19026	0.00616357	down	3.3957	-3.3957	-1.76371	0.00924231	down	2.46061	-2.46061	-1.29902	0.00621249	down	3.42928	-3.42928	-1.77791	0.0475004	down	2.52423	-2.52423	-1.33584	0.00323617	down	3.60199	-3.60199	-1.8488	0.0396267	down	2.13723	-2.13723	-1.09574	0.0149542	down	3.5786	-3.5786	-1.83939	6.57932	6.72571	7.4346	5.57175	5.76833	5.82876	5.52797	4.82659	5.09395
CUST_OEV3_057890	0.000894	down	2.3635	-2.3635	-1.24092	0.00698325	down	2.91332	-2.91332	-1.54266	0.00238158	down	2.70853	-2.70853	-1.43751	0.00548513	down	3.38084	-3.38084	-1.75738	0.000545	down	4.01335	-4.01335	-2.00481	4.61e-06	down	5.59728	-5.59728	-2.48473	0.0188318	down	7.54304	-7.54304	-2.91515	0.0435673	down	2.75745	-2.75745	-1.46334	12.5225	12.6567	12.5809	11.1437	11.6005	11.2931	11.6423	10.7052	10.7846
CUST_OEV3_064044	0.00113416	down	2.63011	-2.63011	-1.39512	0.00883875	down	3.72502	-3.72502	-1.89725	0.0132507	down	2.50924	-2.50924	-1.32725	0.0137021	down	3.97972	-3.97972	-1.99267	0.0275633	down	3.09784	-3.09784	-1.63126	0.00816138	down	5.28716	-5.28716	-2.40249	0.00148229	down	4.96916	-4.96916	-2.313	0.00222024	down	4.10805	-4.10805	-2.03845	5.90198	5.52571	5.48275	4.03869	4.33909	4.3473	4.39692	3.7228	3.09898
A_55_P2934093	0.0425766	down	2.94268	-2.94268	-1.55713	0.000363	down	5.32058	-5.32058	-2.41158	0.0120274	down	3.03583	-3.03583	-1.60209	0.0259183	down	2.57726	-2.57726	-1.36584	0.00874031	down	4.05838	-4.05838	-2.0209	0.00199291	down	4.41345	-4.41345	-2.14191	0.0344424	down	3.38805	-3.38805	-1.76046	0.000157	down	5.63179	-5.63179	-2.49359	3.44359	4.02598	3.55478	2.64265	2.5912	1.1191	1.1204	1.16585	1.50334
CUST_OEV3_010569	0.0119348	down	4.01797	-4.01797	-2.00647	0.00983553	down	8.49215	-8.49215	-3.08613	0.00390287	down	10.0182	-10.0182	-3.32455	0.00328857	down	5.58716	-5.58716	-2.48212	0.0108891	down	8.48328	-8.48328	-3.08462	0.0149131	down	7.98355	-7.98355	-2.99703	0.000817	down	11.962	-11.962	-3.58039	0.00276427	down	6.44833	-6.44833	-2.68892	5.78418	5.95135	4.97653	2.87548	3.97095	3.84623	2.86203	1.31783	3.27381
CUST_OEV3_051546	0.0404671	down	2.05494	-2.05494	-1.0391	0.00752323	down	7.91282	-7.91282	-2.98419	0.00180867	down	4.55609	-4.55609	-2.1878	0.00257655	down	3.85229	-3.85229	-1.94572	0.0391264	down	4.42838	-4.42838	-2.14678	5.59e-06	down	12.0533	-12.0533	-3.59135	0.00145953	down	5.60679	-5.60679	-2.48718	0.00918618	down	4.70784	-4.70784	-2.23507	4.79869	4.7193	5.02689	4.30392	3.16935	3.95432	3.04028	1.36684	1.18519
CUST_OEV3_026305	0.00323137	down	5.36138	-5.36138	-2.4226	0.00331265	down	8.66516	-8.66516	-3.11523	0.00837696	down	5.61726	-5.61726	-2.48987	0.0152594	down	9.02256	-9.02256	-3.17354	0.0065125	down	10.7709	-10.7709	-3.42907	0.000985	down	19.5542	-19.5542	-4.28941	0.00422427	down	15.9799	-15.9799	-3.99819	0.00113684	down	20.5394	-20.5394	-4.36032	6.1545	6.57055	5.32053	3.46014	3.81469	3.50294	3.08921	2.24876	3.36194
CUST_OEV3_069144	0.00318461	down	3.48552	-3.48552	-1.80137	0.00639657	down	3.63071	-3.63071	-1.86025	0.0136987	down	2.89854	-2.89854	-1.53533	0.006373	down	3.19435	-3.19435	-1.67552	0.00641018	down	5.65125	-5.65125	-2.49857	0.047023	down	2.61002	-2.61002	-1.38406	0.00881118	down	3.14491	-3.14491	-1.65302	0.00236671	down	4.13814	-4.13814	-2.04898	5.78668	6.28971	5.31384	4.04759	3.91815	4.02036	4.34099	3.59603	3.87246
CUST_OEV3_023128	0.0287425	down	2.25793	-2.25793	-1.175	0.00167853	down	3.59572	-3.59572	-1.84628	0.0033791	down	3.06383	-3.06383	-1.61533	0.0130887	down	2.21639	-2.21639	-1.14821	0.00147189	down	3.80841	-3.80841	-1.92919	0.00161658	down	3.68456	-3.68456	-1.88149	0.000848	down	4.55948	-4.55948	-2.18887	0.0111771	down	2.18948	-2.18948	-1.13059	7.47613	7.2537	6.6997	5.73033	6.49723	5.67697	5.46509	5.21033	5.21528
CUST_OEV3_060009	0.000162	down	5.58733	-5.58733	-2.48216	0.0289859	down	9.76447	-9.76447	-3.28754	0.00246022	down	12.2176	-12.2176	-3.61089	0.0119227	down	23.2768	-23.2768	-4.54082	0.00993262	down	13.5323	-13.5323	-3.75834	0.000734	down	12.5774	-12.5774	-3.65276	0.00163428	down	10.7366	-10.7366	-3.42447	0.00065	down	16.6552	-16.6552	-4.0579	8.97388	8.64819	8.44719	6.16868	6.06631	6.38779	7.13925	5.29698	3.77041
CUST_OEV3_028329	0.000163	down	3.0067	-3.0067	-1.58818	0.0361027	down	2.43751	-2.43751	-1.28541	6.64e-06	down	3.32542	-3.32542	-1.73354	0.0095505	down	4.01332	-4.01332	-2.0048	0.0448099	down	2.40036	-2.40036	-1.26325	1.74e-05	down	4.18226	-4.18226	-2.06428	3.24e-07	down	3.68013	-3.68013	-1.87976	0.00017	down	4.46194	-4.46194	-2.15767	8.96077	8.98928	8.95393	7.19397	7.35499	7.59047	8.50313	7.1756	7.36902
CUST_OEV3_069119	0.00139604	down	9.49859	-9.49859	-3.24771	0.000193	down	11.9544	-11.9544	-3.57947	0.000132	down	14.2321	-14.2321	-3.83108	0.00117773	down	10.9093	-10.9093	-3.44748	0.000116	down	14.0934	-14.0934	-3.81695	0.000116	down	14.4698	-14.4698	-3.85498	0.000177	down	12.6129	-12.6129	-3.65683	0.00229812	down	9.05367	-9.05367	-3.1785	5.42861	5.24305	4.58831	1.23952	2.34858	1.92873	1.41823	1.69694	1.40638
CUST_OEV3_036589	0.00147028	down	4.74913	-4.74913	-2.24766	0.00142096	down	4.88855	-4.88855	-2.28941	0.000948	down	5.17485	-5.17485	-2.37152	0.000793	down	5.2422	-5.2422	-2.39017	0.0470671	down	2.86272	-2.86272	-1.51739	0.0164361	down	3.49404	-3.49404	-1.8049	0.00922224	down	4.32024	-4.32024	-2.11111	0.000505	down	5.30738	-5.30738	-2.408	3.47877	3.58292	4.16834	1.88081	1.27423	1.332	1.28863	1.2262	1.84697
CUST_OEV3_049103	0.00426864	down	2.60165	-2.60165	-1.37943	0.0185218	down	2.74114	-2.74114	-1.45478	3.02e-06	down	3.6898	-3.6898	-1.88354	0.0042994	down	4.45542	-4.45542	-2.15556	0.00430124	down	2.76478	-2.76478	-1.46717	0.0323183	down	8.17215	-8.17215	-3.03072	0.00378135	down	4.21706	-4.21706	-2.07624	0.00021	down	4.86793	-4.86793	-2.28331	6.17821	6.18714	6.20782	4.46544	4.70743	5.26202	5.42982	4.12403	4.65499
CUST_OEV3_033538	0.00475954	down	2.73616	-2.73616	-1.45215	0.00167421	down	3.80023	-3.80023	-1.92609	0.00623654	down	3.68246	-3.68246	-1.88067	0.00125405	down	3.27494	-3.27494	-1.71147	0.000316	down	3.58103	-3.58103	-1.84037	0.00236886	down	6.07867	-6.07867	-2.60376	0.00155685	down	5.42046	-5.42046	-2.43842	0.0143083	down	3.98726	-3.98726	-1.9954	7.25483	7.09229	6.82546	6.04286	5.30952	5.46374	5.5135	4.73955	5.14128
CUST_OEV3_038425	0.00984481	down	5.1117	-5.1117	-2.3538	0.000721	down	5.44045	-5.44045	-2.44372	0.010843	down	10.2676	-10.2676	-3.36003	0.0118415	down	5.0336	-5.0336	-2.33159	0.00260372	down	8.55117	-8.55117	-3.09612	0.000563	down	7.41873	-7.41873	-2.89117	0.00317881	down	7.75107	-7.75107	-2.9544	0.00435715	down	3.13308	-3.13308	-1.64758	8.42326	8.32117	7.66827	5.01293	6.57371	5.76465	5.49409	5.87216	5.71527
CUST_OEV3_051904	0.00449675	down	4.98204	-4.98204	-2.31674	0.000492	down	6.79718	-6.79718	-2.76494	0.00229092	down	5.73422	-5.73422	-2.5196	1.23e-05	down	9.26326	-9.26326	-3.21152	0.000265	down	7.07241	-7.07241	-2.8222	0.00085	down	7.03451	-7.03451	-2.81445	0.000243	down	5.25741	-5.25741	-2.39435	0.00394164	down	5.50755	-5.50755	-2.46141	4.67695	4.52145	4.29262	1.5868	2.90501	2.04899	1.6148	1.38277	2.19864
CUST_OEV3_068875	0.00174756	down	2.54551	-2.54551	-1.34795	0.00316993	down	4.22177	-4.22177	-2.07785	0.00285824	down	3.76604	-3.76604	-1.91305	0.00591068	down	3.17785	-3.17785	-1.66805	0.0326206	down	3.40751	-3.40751	-1.76872	0.000219	down	6.53045	-6.53045	-2.70718	0.0010344	down	3.52823	-3.52823	-1.81894	0.00641557	down	3.73114	-3.73114	-1.89962	7.17789	7.09085	6.80571	5.43234	5.9251	5.67314	5.55029	4.53875	4.75186
CUST_OEV3_067476	0.00183631	down	3.09642	-3.09642	-1.6306	0.0164844	down	2.7178	-2.7178	-1.44244	0.000524	down	4.9193	-4.9193	-2.29845	0.00394048	down	6.3283	-6.3283	-2.66182	0.00602623	down	3.36599	-3.36599	-1.75103	0.0015314	down	9.86907	-9.86907	-3.30291	0.00117223	down	5.51149	-5.51149	-2.46244	0.00246716	down	4.98195	-4.98195	-2.31671	7.4302	7.42402	7.45699	5.36921	5.95848	6.09173	6.71305	5.54681	5.72404
CUST_OEV3_028932	0.00101691	down	2.42978	-2.42978	-1.28082	0.0263558	down	2.32083	-2.32083	-1.21464	0.00379243	down	3.17585	-3.17585	-1.66714	0.000385	down	3.03139	-3.03139	-1.59998	0.0100925	down	2.67264	-2.67264	-1.41827	0.0045019	down	4.26376	-4.26376	-2.09213	0.00665926	down	3.23558	-3.23558	-1.69403	0.00147895	down	2.85384	-2.85384	-1.5129	5.20503	5.25832	5.63549	4.13592	3.96026	4.16019	4.74999	3.62663	4.07829
CUST_OEV3_008829	0.0116373	down	3.684	-3.684	-1.88127	0.000588	down	5.10078	-5.10078	-2.35072	0.00244663	down	2.45361	-2.45361	-1.29491	0.00104921	down	5.93349	-5.93349	-2.56888	0.0221889	down	5.15006	-5.15006	-2.36459	0.00042	down	5.90645	-5.90645	-2.56229	2.33e-05	down	7.33458	-7.33458	-2.87471	0.00265295	down	4.82166	-4.82166	-2.26953	4.12846	4.4379	4.19351	2.71471	2.85813	1.54321	2.18086	2.05489	1.47197
CUST_OEV3_058793	0.00956322	down	2.13026	-2.13026	-1.09103	0.0348076	down	5.40754	-5.40754	-2.43497	0.0002	down	4.28314	-4.28314	-2.09867	3.29e-05	down	3.94095	-3.94095	-1.97854	0.049538	down	4.37391	-4.37391	-2.12892	0.00182383	down	12.2204	-12.2204	-3.61122	0.00295393	down	6.12265	-6.12265	-2.61416	0.00970713	down	2.95453	-2.95453	-1.56293	6.47373	6.40355	6.48196	4.98957	5.78969	5.30689	5.56747	3.22286	3.26399
CUST_OEV3_065211	0.00185127	down	4.39392	-4.39392	-2.13551	0.000641	down	4.59347	-4.59347	-2.19958	0.000186	down	7.01526	-7.01526	-2.8105	0.0126093	down	4.81944	-4.81944	-2.26886	0.00761486	down	3.78974	-3.78974	-1.9221	0.000253	down	4.22159	-4.22159	-2.07778	0.000234	down	5.04971	-5.04971	-2.3362	0.00096	down	3.64383	-3.64383	-1.86545	6.42344	6.99737	6.7605	4.14695	4.6599	4.96794	4.67425	4.69089	4.21742
CUST_OEV3_023476	0.0235232	down	2.23502	-2.23502	-1.16028	0.00604279	down	2.11861	-2.11861	-1.08312	0.0187228	down	2.56732	-2.56732	-1.36026	0.000619	down	3.10062	-3.10062	-1.63255	0.000881	down	2.73169	-2.73169	-1.44979	0.00989653	down	3.63361	-3.63361	-1.8614	0.00359332	down	3.89798	-3.89798	-1.96273	0.00876511	down	2.69477	-2.69477	-1.43016	5.82128	5.37283	5.30682	3.9849	4.89864	4.13653	4.65648	4.35653	4.23856
CUST_OEV3_006076	0.0407413	down	2.83439	-2.83439	-1.50304	0.000145	down	3.98501	-3.98501	-1.99458	3.96e-05	down	4.52462	-4.52462	-2.1778	1.21e-05	down	4.67578	-4.67578	-2.22521	2.72e-05	down	4.59534	-4.59534	-2.20017	9.57e-06	down	4.62621	-4.62621	-2.20983	0.00252995	down	3.22819	-3.22819	-1.69073	2.97e-05	down	4.5447	-4.5447	-2.18418	3.41333	3.64056	3.48682	1.29898	2.97462	1.75799	1.7478	1.48726	1.3219
CUST_OEV3_011277	0.000178	down	2.90696	-2.90696	-1.53951	0.00412481	down	2.94679	-2.94679	-1.55914	1.15e-05	down	3.2091	-3.2091	-1.68217	0.00597711	down	3.29245	-3.29245	-1.71916	0.0321894	down	2.41936	-2.41936	-1.27462	1.53e-05	down	4.31741	-4.31741	-2.11016	3.9e-05	down	3.68352	-3.68352	-1.88108	0.000327	down	4.11441	-4.11441	-2.04069	9.43728	9.55346	9.39134	7.85541	7.783	8.12512	8.41628	7.58335	7.70502
CUST_OEV3_054975	0.000402	down	3.14341	-3.14341	-1.65233	0.00956332	down	3.15821	-3.15821	-1.65911	8.64e-06	down	3.71383	-3.71383	-1.89291	0.0157803	down	4.4343	-4.4343	-2.14871	0.0428389	down	2.82464	-2.82464	-1.49807	8.91e-06	down	6.5449	-6.5449	-2.71037	0.000171	down	4.61049	-4.61049	-2.20492	0.00464079	down	4.34879	-4.34879	-2.12061	9.61719	9.62908	9.49408	7.71059	7.8691	8.20367	8.62336	7.634	7.50567
CUST_OEV3_034979	0.0113018	down	3.08488	-3.08488	-1.62522	0.0109636	down	3.9055	-3.9055	-1.96551	0.00617072	down	3.63007	-3.63007	-1.86	0.00444757	down	4.80022	-4.80022	-2.2631	0.0444795	down	3.15007	-3.15007	-1.65538	0.0123733	down	5.23344	-5.23344	-2.38776	0.0445414	down	2.66334	-2.66334	-1.41324	0.0237614	down	4.51261	-4.51261	-2.17396	8.18697	7.75386	8.95058	6.73616	6.46356	6.81604	6.85536	6.00819	6.13133
CUST_OEV3_053117	0.000188	down	2.13549	-2.13549	-1.09456	0.0409384	down	5.58072	-5.58072	-2.48045	0.00165572	down	6.19616	-6.19616	-2.63137	0.0120706	down	5.51911	-5.51911	-2.46443	0.0454263	down	5.64668	-5.64668	-2.4974	0.00663212	down	10.2896	-10.2896	-3.36311	0.000169	down	7.93026	-7.93026	-2.98737	0.00223818	down	9.94861	-9.94861	-3.31449	7.10504	6.98295	7.19497	5.95691	5.93294	6.10941	6.21161	4.21435	3.41564
A_51_P179565	0.0174865	down	2.72611	-2.72611	-1.44684	0.0051362	down	3.6798	-3.6798	-1.87963	0.00334279	down	3.82771	-3.82771	-1.93648	0.00429309	down	3.46815	-3.46815	-1.79417	0.00137249	down	4.60538	-4.60538	-2.20332	0.00240392	down	4.43553	-4.43553	-2.14911	0.00162836	down	4.13509	-4.13509	-2.04792	0.00729441	down	2.51051	-2.51051	-1.32798	10.4624	10.0659	9.55428	8.33455	9.10298	8.30454	8.56893	7.99305	7.88174
CUST_OEV3_049673	0.0068534	down	2.30356	-2.30356	-1.20386	0.0123561	down	2.5867	-2.5867	-1.37111	0.00579685	down	2.40035	-2.40035	-1.26325	0.00267635	down	2.72607	-2.72607	-1.44682	0.0126476	down	2.32838	-2.32838	-1.21933	0.00339907	down	2.56056	-2.56056	-1.35646	0.00115647	down	3.27869	-3.27869	-1.71312	0.0111911	down	4.09128	-4.09128	-2.03255	6.16841	6.76133	6.7083	5.11031	5.59021	5.32594	4.83484	5.01854	5.67132
CUST_OEV3_092852	0.000284	down	2.77477	-2.77477	-1.47237	0.0203134	down	4.90253	-4.90253	-2.29353	0.000434	down	3.75202	-3.75202	-1.90767	0.0234523	down	4.6736	-4.6736	-2.22453	0.00770748	down	4.0113	-4.0113	-2.00407	0.000302	down	13.1612	-13.1612	-3.71822	0.0121742	down	10.2415	-10.2415	-3.35635	8.68e-05	down	6.83925	-6.83925	-2.77384	6.49989	6.70375	6.58768	4.97295	5.33511	5.06617	5.51451	3.54126	3.85497
CUST_OEV3_072941	0.00445994	down	2.66581	-2.66581	-1.41457	0.00237076	down	2.91133	-2.91133	-1.54168	0.00206345	down	3.2311	-3.2311	-1.69203	0.00326077	down	4.57007	-4.57007	-2.19222	0.0341246	down	3.05785	-3.05785	-1.61252	0.00194942	down	6.71566	-6.71566	-2.74753	0.00764436	down	3.42053	-3.42053	-1.77422	0.000597	down	6.02371	-6.02371	-2.59065	6.35126	6.43367	6.64699	5.08344	4.65705	5.44771	5.33885	4.81467	4.65337
CUST_OEV3_058794	0.00851451	down	2.17915	-2.17915	-1.12377	0.0390163	down	3.734	-3.734	-1.90072	0.000354	down	4.62041	-4.62041	-2.20802	0.00121276	down	4.44659	-4.44659	-2.1527	0.0152577	down	3.62097	-3.62097	-1.85638	7.51e-05	down	7.07458	-7.07458	-2.82264	0.000873	down	6.23248	-6.23248	-2.63981	0.0102793	down	3.83956	-3.83956	-1.94094	7.2545	7.6747	7.6731	6.19008	6.78116	6.25976	6.85733	4.96518	5.07761
CUST_OEV3_059452	0.0435495	down	3.95833	-3.95833	-1.98489	0.0245384	down	3.71659	-3.71659	-1.89398	0.00111137	down	5.24336	-5.24336	-2.39049	0.0010822	down	7.66517	-7.66517	-2.93832	0.0237466	down	4.51385	-4.51385	-2.17436	0.00659739	down	12.7327	-12.7327	-3.67047	0.0196026	down	7.02307	-7.02307	-2.8121	0.0128765	down	8.71686	-8.71686	-3.12381	5.64818	6.30519	5.33694	5.00045	2.99787	3.33731	4.37251	4.27852	2.95735
CUST_OEV3_022228	0.0418854	down	2.17743	-2.17743	-1.12263	0.0253965	down	3.60991	-3.60991	-1.85196	0.00128297	down	3.38538	-3.38538	-1.75932	0.0400411	down	3.92039	-3.92039	-1.971	0.0485677	down	3.30855	-3.30855	-1.7262	0.00325226	down	10.6224	-10.6224	-3.40904	0.00261701	down	4.7954	-4.7954	-2.26165	0.00169274	down	4.0377	-4.0377	-2.01353	5.86085	6.45006	6.47923	4.76206	5.7824	4.87779	5.35992	4.16972	3.7046
[truncated: 70 more columns]
